# Supplementary material for: A two-dimensional copper(I) coordination polymer based on 1-[2-(cyclo­hexyl­sulfan­yl)eth­yl]pyridin-2(1H)-one
Source: Acta Crystallogr E Crystallogr Commun. 2017 Oct 27;73(Pt 11):1782–5. doi: 10.1107/S2056989017015377 (PMC5683513; doi:10.1107/S2056989017015377)
Supplement: Supplementary file 1 [file e-73-01782-sup1.cif]

##############################################################################
#                                                                            #
# This CIF contains the data in a paper accepted for publication in          #
# Acta Crystallographica Section E. It conforms to the requirements of       #
# Notes for Authors for Acta Crystallographica Section E, and has been       #
# peer reviewed under the auspices of the IUCr Commission on Journals.       #
#                                                                            #
# Full details of the Crystallographic Information File format               #
# are given in the paper "The Crystallographic Information File (CIF):       #
# a New Standard Archive File for Crystallography" by S. R. Hall, F. H.      #
# Allen and I. D. Brown [Acta Cryst. (1991), A47, 655-685].                  #
#                                                                            #
# The current version of the core CIF dictionary is obtainable from          #
# ftp://ftp.iucr.org/pub/cif_core.dic.                                       #
#                                                                            #
# Software is freely available for graphical display of the structure(s)     #
# in this CIF. For information consult the CIF software page                 #
# http://www.iucr.org/resources/cif/software.                                #
#                                                                            #
# This file may be used for bona fide research purposes within the           #
# scientific community so long as proper attribution is given to the journal # 
# article from which it was obtained.                                        #
#                                                                            #
##############################################################################
data_I
_audit_creation_method     'SHELXL-2014/7'
_chemical_name_systematic
;\
Poly[bis{\m~2~-1-[2-(cyclohexylsulfanyl)ethyl]pyridin-2(1<i>H</i>)-one}tetra-\
\m~3~-iodidotetracopper(I)]
;
_chemical_name_common     ?
_chemical_formula_moiety     'C26 H38 Cu4 I4 N2 O2 S2'
_chemical_formula_sum     'C26 H38 Cu4 I4 N2 O2 S2'
_chemical_formula_iupac     '[Cu4 I4 (C13 H19 N1 O1 S1)2]'
_chemical_formula_weight     1236.46
_chemical_melting_point     ?
_shelx_space_group_comment
;
The symmetry employed for this shelxl refinement is uniquely defined
by the following loop, which should always be used as a source of
symmetry information in preference to the above space-group names.
They are only intended as comments.
;
_space_group_crystal_system     monoclinic
_space_group_name_H-M_alt     'P 21'
_space_group_name_Hall     'P 2yb'
loop_
    _space_group_symop_operation_xyz
    'x, y, z'
    '-x, y+1/2, -z'
_cell_length_a     8.5922(3)
_cell_length_b     9.1285(3)
_cell_length_c     21.5629(6)
_cell_angle_alpha     90
_cell_angle_beta     96.7540(10)
_cell_angle_gamma     90
_cell_volume     1679.53(9)
_cell_formula_units_Z     2
_cell_measurement_reflns_used     9858
_cell_measurement_theta_min     2.43
_cell_measurement_theta_max     27.45
_cell_measurement_temperature     173(2)
_exptl_crystal_description     plate
_exptl_crystal_colour     colourless
_exptl_crystal_size_max     0.350
_exptl_crystal_size_mid     0.270
_exptl_crystal_size_min     0.030
_exptl_crystal_density_diffrn     2.445
_exptl_crystal_density_meas     ?
_exptl_crystal_density_method     ?
_exptl_crystal_F_000     1168
_exptl_absorpt_coefficient_mu     6.327
_exptl_absorpt_correction_type     multi-scan
_exptl_absorpt_process_details
;
(SADABS; Bruker, 2014)
;
_shelx_estimated_absorpt_T_min     0.216
_shelx_estimated_absorpt_T_max     0.833
_exptl_absorpt_correction_T_min     0.4019
_exptl_absorpt_correction_T_max     0.7456
_diffrn_ambient_temperature     173(2)
_diffrn_radiation_type     MoK\a
_diffrn_radiation_wavelength     0.71073
_diffrn_measurement_device_type     'Bruker APEXII CCD'
_diffrn_measurement_method     '\f and \w scans'
_diffrn_detector_area_resol_mean     ?
_diffrn_reflns_number     29149
_diffrn_reflns_av_R_equivalents     0.0470
_diffrn_reflns_theta_min     0.951
_diffrn_reflns_theta_max     27.454
_diffrn_reflns_theta_full     25.242
_diffrn_measured_fraction_theta_max     0.994
_diffrn_measured_fraction_theta_full     0.998
_diffrn_reflns_limit_h_min     -11
_diffrn_reflns_limit_h_max     10
_diffrn_reflns_limit_k_min     -11
_diffrn_reflns_limit_k_max     11
_diffrn_reflns_limit_l_min     -27
_diffrn_reflns_limit_l_max     27
_refine_special_details
;
Refined as a 2-component inversion twin
;
_reflns_number_total     7588
_reflns_number_gt     7376
_reflns_threshold_expression     'I > 2\s(I)'
_refine_ls_structure_factor_coef     Fsqd
_refine_ls_matrix_type     full
_refine_ls_R_factor_all     0.0323
_refine_ls_R_factor_gt     0.0313
_refine_ls_wR_factor_gt     0.0714
_refine_ls_wR_factor_ref     0.0722
_refine_ls_goodness_of_fit_ref     1.101
_refine_ls_restrained_S_all     1.101
_refine_ls_number_reflns     7588
_refine_ls_number_parameters     362
_refine_ls_number_restraints     1
_refine_ls_hydrogen_treatment     constr
_refine_ls_weighting_scheme     calc
_refine_ls_weighting_details
              'w=1/[\s^2^(Fo^2^)+(0.0224P)^2^+3.3344P] where P=(Fo^2^+2Fc^2^)/3'
_atom_sites_solution_hydrogens     geom
_atom_sites_solution_primary     ?
_atom_sites_solution_secondary     ?
_refine_ls_shift/su_max     0.001
_refine_ls_shift/su_mean     0.000
_refine_diff_density_max     2.350
_refine_diff_density_min     -0.841
_refine_ls_extinction_method     none
_refine_ls_extinction_coef     .
_refine_ls_abs_structure_details
;
 Refined as an inversion twin.
;
_refine_ls_abs_structure_Flack     0.07(3)
loop_
    _atom_type_symbol
    _atom_type_description
    _atom_type_scat_dispersion_real
    _atom_type_scat_dispersion_imag
    _atom_type_scat_source
    'C' 'C' 0.0033 0.0016
                         'International Tables Vol C Tables 4.2.6.8 and 6.1.1.4'
    'H' 'H' 0.0000 0.0000
                         'International Tables Vol C Tables 4.2.6.8 and 6.1.1.4'
    'N' 'N' 0.0061 0.0033
                         'International Tables Vol C Tables 4.2.6.8 and 6.1.1.4'
    'O' 'O' 0.0106 0.0060
                         'International Tables Vol C Tables 4.2.6.8 and 6.1.1.4'
    'S' 'S' 0.1246 0.1234
                         'International Tables Vol C Tables 4.2.6.8 and 6.1.1.4'
    'Cu' 'Cu' 0.3201 1.2651
                         'International Tables Vol C Tables 4.2.6.8 and 6.1.1.4'
    'I' 'I' -0.4742 1.8119
                         'International Tables Vol C Tables 4.2.6.8 and 6.1.1.4'
_computing_data_collection
;
APEX2 (Bruker, 2014)
;
_computing_cell_refinement
;
SAINT (Bruker, 2014)
;
_computing_data_reduction
;
SAINT (Bruker, 2014)
;
_computing_structure_solution
;
SHELXS97 (Sheldrick, 2008)
;
_computing_structure_refinement
;
SHELXL2014 (Sheldrick, 2015)
;
_computing_molecular_graphics
;
DIAMOND (Brandenburg, 2010)
;
_computing_publication_material
;
SHELXTL (Sheldrick, 2008) and publCIF (Westrip, 2010)
;
loop_
    _atom_site_type_symbol
    _atom_site_label
    _atom_site_fract_x
    _atom_site_fract_y
    _atom_site_fract_z
    _atom_site_U_iso_or_equiv
    _atom_site_adp_type
    _atom_site_calc_flag
    _atom_site_occupancy
    _atom_site_disorder_assembly
    _atom_site_disorder_group
    Cu Cu1 0.14206(13) 0.42954(11) 0.71506(5) 0.0218(2) Uani d 1 . .
    Cu Cu2 0.46250(13) 0.57157(12) 0.77959(5) 0.0208(2) Uani d 1 . .
    Cu Cu3 -0.03849(13) 0.58815(13) 0.78775(5) 0.0243(2) Uani d 1 . .
    Cu Cu4 0.66577(14) 0.42199(11) 0.71635(5) 0.0259(3) Uani d 1 . .
    I I1 0.22291(6) 0.45860(6) 0.83671(2) 0.01699(11) Uani d 1 . .
    I I2 0.38662(6) 0.51673(8) 0.65893(3) 0.01980(13) Uani d 1 . .
    I I3 -0.11520(6) 0.57738(7) 0.66655(2) 0.01633(12) Uani d 1 . .
    I I4 0.72270(6) 0.46385(6) 0.83810(2) 0.01796(12) Uani d 1 . .
    S S1 0.0444(2) 0.1958(2) 0.69520(9) 0.0164(4) Uani d 1 . .
    S S2 0.4169(2) 0.8155(2) 0.79653(9) 0.0148(4) Uani d 1 . .
    O O1 -0.0391(7) -0.1909(6) 0.8126(3) 0.0204(13) Uani d 1 . .
    O O2 0.6473(7) 1.1978(6) 0.7028(3) 0.0186(13) Uani d 1 . .
    N N1 0.0334(8) 0.0164(9) 0.8668(3) 0.0157(14) Uani d 1 . .
    N N2 0.6273(7) 0.9801(8) 0.6501(3) 0.0148(14) Uani d 1 . .
    C C1 0.1061(10) 0.2002(9) 0.5753(4) 0.0179(17) Uani d 1 . .
    H H1A -0.0086 0.2068 0.5636 0.022 Uiso calc 1 . .
    H H1B 0.1467 0.3007 0.5835 0.022 Uiso calc 1 . .
    C C2 0.1812(11) 0.1344(10) 0.5219(4) 0.0240(19) Uani d 1 . .
    H H2A 0.2965 0.1348 0.5323 0.029 Uiso calc 1 . .
    H H2B 0.1551 0.1948 0.4840 0.029 Uiso calc 1 . .
    C C3 0.1253(11) -0.0219(10) 0.5087(4) 0.0264(19) Uani d 1 . .
    H H3A 0.1808 -0.0644 0.4752 0.032 Uiso calc 1 . .
    H H3B 0.0116 -0.0217 0.4941 0.032 Uiso calc 1 . .
    C C4 0.1567(11) -0.1158(10) 0.5679(4) 0.0230(19) Uani d 1 . .
    H H4A 0.1128 -0.2151 0.5594 0.028 Uiso calc 1 . .
    H H4B 0.2712 -0.1257 0.5794 0.028 Uiso calc 1 . .
    C C5 0.0835(10) -0.0479(9) 0.6222(4) 0.0197(17) Uani d 1 . .
    H H5A -0.0321 -0.0486 0.6126 0.024 Uiso calc 1 . .
    H H5B 0.1115 -0.1074 0.6602 0.024 Uiso calc 1 . .
    C C6 0.1398(9) 0.1084(8) 0.6341(3) 0.0128(15) Uani d 1 . .
    H H6 0.2555 0.1072 0.6470 0.015 Uiso calc 1 . .
    C C7 0.1085(9) 0.0872(10) 0.7639(4) 0.0168(15) Uani d 1 . .
    H H7A 0.1198 -0.0167 0.7520 0.020 Uiso calc 1 . .
    H H7B 0.2115 0.1227 0.7836 0.020 Uiso calc 1 . .
    C C8 -0.0127(10) 0.1007(9) 0.8096(4) 0.0178(16) Uani d 1 . .
    H H8A -0.0249 0.2051 0.8205 0.021 Uiso calc 1 . .
    H H8B -0.1151 0.0648 0.7896 0.021 Uiso calc 1 . .
    C C9 0.0908(10) 0.0879(10) 0.9203(4) 0.0204(17) Uani d 1 . .
    H H9 0.1047 0.1911 0.9199 0.024 Uiso calc 1 . .
    C C10 0.1273(11) 0.0125(11) 0.9735(4) 0.026(2) Uani d 1 . .
    H H10 0.1665 0.0632 1.0106 0.031 Uiso calc 1 . .
    C C11 0.1087(11) -0.1392(10) 0.9752(4) 0.026(2) Uani d 1 . .
    H H11 0.1344 -0.1920 1.0130 0.031 Uiso calc 1 . .
    C C12 0.0525(10) -0.2107(9) 0.9212(4) 0.0213(19) Uani d 1 . .
    H H12 0.0394 -0.3140 0.9221 0.026 Uiso calc 1 . .
    C C13 0.0133(10) -0.1352(9) 0.8641(4) 0.0171(17) Uani d 1 . .
    C C14 0.5272(11) 0.8042(9) 0.9183(4) 0.0205(18) Uani d 1 . .
    H H14A 0.5473 0.6987 0.9122 0.025 Uiso calc 1 . .
    H H14B 0.4164 0.8157 0.9258 0.025 Uiso calc 1 . .
    C C15 0.6351(11) 0.8607(10) 0.9755(4) 0.025(2) Uani d 1 . .
    H H15A 0.6108 0.8087 1.0135 0.030 Uiso calc 1 . .
    H H15B 0.7458 0.8407 0.9699 0.030 Uiso calc 1 . .
    C C16 0.6116(12) 1.0253(10) 0.9833(4) 0.025(2) Uani d 1 . .
    H H16A 0.5038 1.0435 0.9934 0.030 Uiso calc 1 . .
    H H16B 0.6855 1.0611 1.0188 0.030 Uiso calc 1 . .
    C C17 0.6371(11) 1.1094(10) 0.9256(4) 0.0240(19) Uani d 1 . .
    H H17A 0.7483 1.1007 0.9183 0.029 Uiso calc 1 . .
    H H17B 0.6146 1.2143 0.9320 0.029 Uiso calc 1 . .
    C C18 0.5324(12) 1.0535(9) 0.8678(4) 0.023(2) Uani d 1 . .
    H H18A 0.4211 1.0728 0.8728 0.028 Uiso calc 1 . .
    H H18B 0.5579 1.1067 0.8303 0.028 Uiso calc 1 . .
    C C19 0.5564(10) 0.8896(9) 0.8591(4) 0.0174(17) Uani d 1 . .
    H H19 0.6658 0.8711 0.8495 0.021 Uiso calc 1 . .
    C C20 0.4537(9) 0.9200(9) 0.7285(4) 0.0182(17) Uani d 1 . .
    H H20A 0.3767 0.8904 0.6930 0.022 Uiso calc 1 . .
    H H20B 0.4361 1.0250 0.7368 0.022 Uiso calc 1 . .
    C C21 0.6182(9) 0.9018(9) 0.7097(4) 0.0150(16) Uani d 1 . .
    H H21A 0.6964 0.9424 0.7426 0.018 Uiso calc 1 . .
    H H21B 0.6414 0.7966 0.7046 0.018 Uiso calc 1 . .
    C C22 0.6172(10) 0.9017(10) 0.5954(4) 0.0208(18) Uani d 1 . .
    H H22 0.6056 0.7983 0.5967 0.025 Uiso calc 1 . .
    C C23 0.6234(10) 0.9677(11) 0.5402(4) 0.0247(19) Uani d 1 . .
    H H23 0.6164 0.9119 0.5028 0.030 Uiso calc 1 . .
    C C24 0.6405(10) 1.1220(10) 0.5384(4) 0.024(2) Uani d 1 . .
    H H24 0.6450 1.1701 0.4996 0.029 Uiso calc 1 . .
    C C25 0.6506(10) 1.2014(10) 0.5922(4) 0.0204(18) Uani d 1 . .
    H H25 0.6641 1.3046 0.5905 0.024 Uiso calc 1 . .
    C C26 0.6411(9) 1.1320(9) 0.6513(4) 0.0161(17) Uani d 1 . .
loop_
    _atom_site_aniso_label
    _atom_site_aniso_U_11
    _atom_site_aniso_U_22
    _atom_site_aniso_U_33
    _atom_site_aniso_U_12
    _atom_site_aniso_U_13
    _atom_site_aniso_U_23
    Cu1 0.0283(6) 0.0185(5) 0.0189(5) 0.0022(4) 0.0032(4) -0.0009(4)
    Cu2 0.0242(6) 0.0175(5) 0.0204(5) 0.0019(5) 0.0022(4) 0.0004(4)
    Cu3 0.0324(6) 0.0188(5) 0.0213(6) 0.0011(5) 0.0015(5) -0.0030(5)
    Cu4 0.0350(7) 0.0201(5) 0.0231(6) -0.0005(5) 0.0051(5) -0.0035(4)
    I1 0.0184(2) 0.0185(2) 0.0138(2) -0.0043(2) 0.00072(19) 0.0002(2)
    I2 0.0172(3) 0.0261(2) 0.0159(3) -0.0023(2) 0.0014(2) -0.0020(2)
    I3 0.0174(3) 0.0159(2) 0.0156(2) 0.0027(2) 0.0016(2) 0.0016(2)
    I4 0.0189(2) 0.0196(2) 0.0154(2) 0.0012(2) 0.00160(19) 0.0013(2)
    S1 0.0189(10) 0.0158(9) 0.0146(10) 0.0038(8) 0.0018(8) 0.0016(7)
    S2 0.0158(10) 0.0137(8) 0.0148(10) 0.0001(7) 0.0010(8) 0.0008(7)
    O1 0.032(4) 0.014(3) 0.014(3) -0.003(2) -0.003(3) -0.004(2)
    O2 0.019(3) 0.016(3) 0.021(3) -0.002(2) 0.005(2) -0.001(3)
    N1 0.019(3) 0.015(3) 0.013(3) 0.002(3) 0.004(3) 0.000(3)
    N2 0.011(3) 0.017(4) 0.016(3) 0.000(3) 0.000(2) -0.002(3)
    C1 0.023(4) 0.017(4) 0.012(4) 0.001(3) -0.002(3) 0.005(3)
    C2 0.024(5) 0.028(5) 0.020(5) -0.002(4) 0.003(4) 0.001(4)
    C3 0.033(5) 0.026(5) 0.019(4) 0.001(4) 0.001(4) -0.003(4)
    C4 0.030(5) 0.018(4) 0.020(5) 0.001(4) -0.001(4) -0.005(3)
    C5 0.025(4) 0.015(4) 0.018(4) -0.005(4) -0.001(3) -0.001(3)
    C6 0.017(4) 0.012(4) 0.009(4) 0.005(3) 0.000(3) 0.001(3)
    C7 0.016(4) 0.019(4) 0.016(4) 0.005(3) 0.002(3) 0.002(3)
    C8 0.020(4) 0.014(4) 0.019(4) 0.000(3) 0.003(3) 0.004(3)
    C9 0.026(5) 0.021(4) 0.016(4) -0.004(4) 0.008(3) 0.000(4)
    C10 0.032(5) 0.034(5) 0.011(4) -0.002(5) -0.002(4) -0.003(4)
    C11 0.030(5) 0.031(5) 0.018(5) 0.011(4) 0.004(4) 0.008(4)
    C12 0.027(5) 0.015(4) 0.022(5) -0.001(3) 0.005(4) 0.002(3)
    C13 0.015(4) 0.014(4) 0.023(5) -0.001(3) 0.006(3) 0.002(3)
    C14 0.028(5) 0.016(4) 0.017(4) 0.001(3) 0.001(4) -0.002(3)
    C15 0.030(5) 0.025(4) 0.017(5) 0.004(4) -0.006(4) 0.003(4)
    C16 0.030(5) 0.025(4) 0.020(5) -0.009(4) 0.001(4) -0.008(4)
    C17 0.030(5) 0.024(4) 0.016(4) 0.000(4) -0.001(4) -0.002(3)
    C18 0.036(6) 0.017(5) 0.013(4) 0.000(3) -0.006(4) 0.002(3)
    C19 0.015(4) 0.021(4) 0.017(4) -0.004(3) 0.005(3) -0.002(3)
    C20 0.018(4) 0.018(4) 0.019(4) -0.001(3) 0.001(3) 0.006(3)
    C21 0.015(4) 0.016(4) 0.013(4) 0.000(3) -0.002(3) 0.004(3)
    C22 0.019(4) 0.021(4) 0.022(5) -0.002(4) 0.001(4) -0.006(4)
    C23 0.022(4) 0.034(5) 0.019(4) 0.004(4) 0.006(3) -0.004(4)
    C24 0.027(5) 0.030(5) 0.015(4) -0.010(4) 0.003(4) 0.005(4)
    C25 0.018(4) 0.020(4) 0.022(5) 0.000(3) -0.001(4) 0.006(4)
    C26 0.009(4) 0.020(4) 0.019(4) 0.001(3) 0.004(3) 0.000(3)
_geom_special_details
;
 All esds (except the esd in the dihedral angle between two l.s. planes)
 are estimated using the full covariance matrix.  The cell esds are taken
 into account individually in the estimation of esds in distances, angles
 and torsion angles; correlations between esds in cell parameters are only
 used when they are defined by crystal symmetry.  An approximate (isotropic)
 treatment of cell esds is used for estimating esds involving l.s. planes.
;
loop_
    _geom_bond_atom_site_label_1
    _geom_bond_atom_site_label_2
    _geom_bond_site_symmetry_2
    _geom_bond_distance
    _geom_bond_publ_flag
    Cu1 S1 . 2.314(2) y
    Cu1 I1 . 2.6467(12) y
    Cu1 I2 . 2.6669(12) y
    Cu1 I3 . 2.6939(12) y
    Cu1 Cu3 . 2.7444(14) y
    Cu2 S2 . 2.297(2) y
    Cu2 I4 . 2.6256(12) y
    Cu2 I2 . 2.6544(12) y
    Cu2 Cu4 . 2.7082(15) y
    Cu2 I1 . 2.7230(12) y
    Cu3 O1 1_565 2.087(6) y
    Cu3 I3 . 2.6210(12) y
    Cu3 I1 . 2.6458(12) y
    Cu3 I4 1_455 2.6833(12) y
    Cu4 O2 1_545 2.071(6) y
    Cu4 I4 . 2.6412(13) y
    Cu4 I3 1_655 2.6800(13) y
    Cu4 I2 . 2.7084(13) y
    I3 Cu4 1_455 2.6800(13) ?
    I4 Cu3 1_655 2.6834(12) ?
    S1 C7 . 1.814(8) ?
    S1 C6 . 1.816(8) ?
    S2 C20 . 1.808(8) ?
    S2 C19 . 1.826(9) ?
    O1 C13 . 1.256(10) ?
    O1 Cu3 1_545 2.087(6) ?
    O2 C26 . 1.259(10) ?
    O2 Cu4 1_565 2.071(6) ?
    N1 C9 . 1.367(11) ?
    N1 C13 . 1.395(11) ?
    N1 C8 . 1.467(10) ?
    N2 C22 . 1.374(11) ?
    N2 C26 . 1.391(11) ?
    N2 C21 . 1.481(10) ?
    C1 C2 . 1.509(12) ?
    C1 C6 . 1.520(10) ?
    C1 H1A . 0.9900 ?
    C1 H1B . 0.9900 ?
    C2 C3 . 1.522(13) ?
    C2 H2A . 0.9900 ?
    C2 H2B . 0.9900 ?
    C3 C4 . 1.535(12) ?
    C3 H3A . 0.9900 ?
    C3 H3B . 0.9900 ?
    C4 C5 . 1.524(11) ?
    C4 H4A . 0.9900 ?
    C4 H4B . 0.9900 ?
    C5 C6 . 1.519(11) ?
    C5 H5A . 0.9900 ?
    C5 H5B . 0.9900 ?
    C6 H6 . 1.0000 ?
    C7 C8 . 1.520(10) ?
    C7 H7A . 0.9900 ?
    C7 H7B . 0.9900 ?
    C8 H8A . 0.9900 ?
    C8 H8B . 0.9900 ?
    C9 C10 . 1.343(12) ?
    C9 H9 . 0.9500 ?
    C10 C11 . 1.395(14) ?
    C10 H10 . 0.9500 ?
    C11 C12 . 1.374(13) ?
    C11 H11 . 0.9500 ?
    C12 C13 . 1.415(12) ?
    C12 H12 . 0.9500 ?
    C14 C19 . 1.541(11) ?
    C14 C15 . 1.541(12) ?
    C14 H14A . 0.9900 ?
    C14 H14B . 0.9900 ?
    C15 C16 . 1.528(13) ?
    C15 H15A . 0.9900 ?
    C15 H15B . 0.9900 ?
    C16 C17 . 1.500(12) ?
    C16 H16A . 0.9900 ?
    C16 H16B . 0.9900 ?
    C17 C18 . 1.535(12) ?
    C17 H17A . 0.9900 ?
    C17 H17B . 0.9900 ?
    C18 C19 . 1.525(11) ?
    C18 H18A . 0.9900 ?
    C18 H18B . 0.9900 ?
    C19 H19 . 1.0000 ?
    C20 C21 . 1.525(11) ?
    C20 H20A . 0.9900 ?
    C20 H20B . 0.9900 ?
    C21 H21A . 0.9900 ?
    C21 H21B . 0.9900 ?
    C22 C23 . 1.341(12) ?
    C22 H22 . 0.9500 ?
    C23 C24 . 1.417(15) ?
    C23 H23 . 0.9500 ?
    C24 C25 . 1.362(13) ?
    C24 H24 . 0.9500 ?
    C25 C26 . 1.433(12) ?
    C25 H25 . 0.9500 ?
loop_
    _geom_angle_atom_site_label_1
    _geom_angle_atom_site_label_2
    _geom_angle_atom_site_label_3
    _geom_angle_site_symmetry_1
    _geom_angle_site_symmetry_3
    _geom_angle
    _geom_angle_publ_flag
    S1 Cu1 I1 . . 108.85(6) ?
    S1 Cu1 I2 . . 118.63(7) ?
    I1 Cu1 I2 . . 106.91(4) ?
    S1 Cu1 I3 . . 97.29(7) ?
    I1 Cu1 I3 . . 116.26(4) ?
    I2 Cu1 I3 . . 109.18(4) ?
    S1 Cu1 Cu3 . . 112.03(7) ?
    I1 Cu1 Cu3 . . 58.75(3) ?
    I2 Cu1 Cu3 . . 129.07(5) ?
    I3 Cu1 Cu3 . . 57.62(3) ?
    S2 Cu2 I4 . . 115.97(7) ?
    S2 Cu2 I2 . . 108.17(7) ?
    I4 Cu2 I2 . . 119.84(4) ?
    S2 Cu2 Cu4 . . 134.49(7) ?
    I4 Cu2 Cu4 . . 59.34(4) ?
    I2 Cu2 Cu4 . . 60.66(4) ?
    S2 Cu2 I1 . . 98.23(6) ?
    I4 Cu2 I1 . . 106.68(4) ?
    I2 Cu2 I1 . . 105.09(4) ?
    Cu4 Cu2 I1 . . 127.12(5) ?
    O1 Cu3 I3 1_565 . 106.53(17) ?
    O1 Cu3 I1 1_565 . 110.92(18) ?
    I3 Cu3 I1 . . 118.90(4) ?
    O1 Cu3 I4 1_565 1_455 106.23(18) ?
    I3 Cu3 I4 . 1_455 105.84(4) ?
    I1 Cu3 I4 . 1_455 107.65(4) ?
    O1 Cu3 Cu1 1_565 . 132.47(18) ?
    I3 Cu3 Cu1 . . 60.23(3) ?
    I1 Cu3 Cu1 . . 58.78(3) ?
    I4 Cu3 Cu1 1_455 . 121.23(5) ?
    O2 Cu4 I4 1_545 . 106.57(17) ?
    O2 Cu4 I3 1_545 1_655 120.84(17) ?
    I4 Cu4 I3 . 1_655 105.37(4) ?
    O2 Cu4 Cu2 1_545 . 121.72(17) ?
    I4 Cu4 Cu2 . . 58.77(3) ?
    I3 Cu4 Cu2 1_655 . 117.37(5) ?
    O2 Cu4 I2 1_545 . 101.65(17) ?
    I4 Cu4 I2 . . 117.31(4) ?
    I3 Cu4 I2 1_655 . 105.88(4) ?
    Cu2 Cu4 I2 . . 58.69(4) ?
    Cu3 I1 Cu1 . . 62.47(3) ?
    Cu3 I1 Cu2 . . 107.56(4) ?
    Cu1 I1 Cu2 . . 73.38(4) ?
    Cu2 I2 Cu1 . . 74.17(4) ?
    Cu2 I2 Cu4 . . 60.65(3) ?
    Cu1 I2 Cu4 . . 113.57(4) ?
    Cu3 I3 Cu4 . 1_455 74.12(4) ?
    Cu3 I3 Cu1 . . 62.16(4) ?
    Cu4 I3 Cu1 1_455 . 99.33(4) ?
    Cu2 I4 Cu4 . . 61.89(4) ?
    Cu2 I4 Cu3 . 1_655 107.19(4) ?
    Cu4 I4 Cu3 . 1_655 73.74(4) ?
    C7 S1 C6 . . 103.4(4) ?
    C7 S1 Cu1 . . 106.5(3) ?
    C6 S1 Cu1 . . 110.8(3) ?
    C20 S2 C19 . . 104.0(4) ?
    C20 S2 Cu2 . . 109.5(3) ?
    C19 S2 Cu2 . . 111.5(3) ?
    C13 O1 Cu3 . 1_545 127.4(5) ?
    C26 O2 Cu4 . 1_565 126.2(5) ?
    C9 N1 C13 . . 122.6(8) ?
    C9 N1 C8 . . 119.6(8) ?
    C13 N1 C8 . . 117.8(7) ?
    C22 N2 C26 . . 122.1(7) ?
    C22 N2 C21 . . 119.3(7) ?
    C26 N2 C21 . . 118.6(7) ?
    C2 C1 C6 . . 111.1(7) ?
    C2 C1 H1A . . 109.4 ?
    C6 C1 H1A . . 109.4 ?
    C2 C1 H1B . . 109.4 ?
    C6 C1 H1B . . 109.4 ?
    H1A C1 H1B . . 108.0 ?
    C1 C2 C3 . . 111.3(7) ?
    C1 C2 H2A . . 109.4 ?
    C3 C2 H2A . . 109.4 ?
    C1 C2 H2B . . 109.4 ?
    C3 C2 H2B . . 109.4 ?
    H2A C2 H2B . . 108.0 ?
    C2 C3 C4 . . 110.3(7) ?
    C2 C3 H3A . . 109.6 ?
    C4 C3 H3A . . 109.6 ?
    C2 C3 H3B . . 109.6 ?
    C4 C3 H3B . . 109.6 ?
    H3A C3 H3B . . 108.1 ?
    C5 C4 C3 . . 111.3(7) ?
    C5 C4 H4A . . 109.4 ?
    C3 C4 H4A . . 109.4 ?
    C5 C4 H4B . . 109.4 ?
    C3 C4 H4B . . 109.4 ?
    H4A C4 H4B . . 108.0 ?
    C6 C5 C4 . . 111.1(7) ?
    C6 C5 H5A . . 109.4 ?
    C4 C5 H5A . . 109.4 ?
    C6 C5 H5B . . 109.4 ?
    C4 C5 H5B . . 109.4 ?
    H5A C5 H5B . . 108.0 ?
    C5 C6 C1 . . 110.5(7) ?
    C5 C6 S1 . . 112.0(6) ?
    C1 C6 S1 . . 107.7(5) ?
    C5 C6 H6 . . 108.8 ?
    C1 C6 H6 . . 108.8 ?
    S1 C6 H6 . . 108.8 ?
    C8 C7 S1 . . 108.7(5) ?
    C8 C7 H7A . . 110.0 ?
    S1 C7 H7A . . 110.0 ?
    C8 C7 H7B . . 110.0 ?
    S1 C7 H7B . . 110.0 ?
    H7A C7 H7B . . 108.3 ?
    N1 C8 C7 . . 111.4(6) ?
    N1 C8 H8A . . 109.4 ?
    C7 C8 H8A . . 109.4 ?
    N1 C8 H8B . . 109.4 ?
    C7 C8 H8B . . 109.4 ?
    H8A C8 H8B . . 108.0 ?
    C10 C9 N1 . . 120.1(9) ?
    C10 C9 H9 . . 119.9 ?
    N1 C9 H9 . . 119.9 ?
    C9 C10 C11 . . 121.0(9) ?
    C9 C10 H10 . . 119.5 ?
    C11 C10 H10 . . 119.5 ?
    C12 C11 C10 . . 118.7(9) ?
    C12 C11 H11 . . 120.7 ?
    C10 C11 H11 . . 120.7 ?
    C11 C12 C13 . . 122.0(8) ?
    C11 C12 H12 . . 119.0 ?
    C13 C12 H12 . . 119.0 ?
    O1 C13 N1 . . 117.8(8) ?
    O1 C13 C12 . . 126.5(7) ?
    N1 C13 C12 . . 115.6(8) ?
    C19 C14 C15 . . 110.6(7) ?
    C19 C14 H14A . . 109.5 ?
    C15 C14 H14A . . 109.5 ?
    C19 C14 H14B . . 109.5 ?
    C15 C14 H14B . . 109.5 ?
    H14A C14 H14B . . 108.1 ?
    C16 C15 C14 . . 110.0(8) ?
    C16 C15 H15A . . 109.7 ?
    C14 C15 H15A . . 109.7 ?
    C16 C15 H15B . . 109.7 ?
    C14 C15 H15B . . 109.7 ?
    H15A C15 H15B . . 108.2 ?
    C17 C16 C15 . . 112.1(8) ?
    C17 C16 H16A . . 109.2 ?
    C15 C16 H16A . . 109.2 ?
    C17 C16 H16B . . 109.2 ?
    C15 C16 H16B . . 109.2 ?
    H16A C16 H16B . . 107.9 ?
    C16 C17 C18 . . 112.0(8) ?
    C16 C17 H17A . . 109.2 ?
    C18 C17 H17A . . 109.2 ?
    C16 C17 H17B . . 109.2 ?
    C18 C17 H17B . . 109.2 ?
    H17A C17 H17B . . 107.9 ?
    C19 C18 C17 . . 110.5(8) ?
    C19 C18 H18A . . 109.5 ?
    C17 C18 H18A . . 109.5 ?
    C19 C18 H18B . . 109.5 ?
    C17 C18 H18B . . 109.5 ?
    H18A C18 H18B . . 108.1 ?
    C18 C19 C14 . . 110.9(7) ?
    C18 C19 S2 . . 111.6(7) ?
    C14 C19 S2 . . 105.6(6) ?
    C18 C19 H19 . . 109.6 ?
    C14 C19 H19 . . 109.6 ?
    S2 C19 H19 . . 109.6 ?
    C21 C20 S2 . . 114.5(6) ?
    C21 C20 H20A . . 108.6 ?
    S2 C20 H20A . . 108.6 ?
    C21 C20 H20B . . 108.6 ?
    S2 C20 H20B . . 108.6 ?
    H20A C20 H20B . . 107.6 ?
    N2 C21 C20 . . 108.9(6) ?
    N2 C21 H21A . . 109.9 ?
    C20 C21 H21A . . 109.9 ?
    N2 C21 H21B . . 109.9 ?
    C20 C21 H21B . . 109.9 ?
    H21A C21 H21B . . 108.3 ?
    C23 C22 N2 . . 121.5(9) ?
    C23 C22 H22 . . 119.2 ?
    N2 C22 H22 . . 119.2 ?
    C22 C23 C24 . . 119.1(9) ?
    C22 C23 H23 . . 120.4 ?
    C24 C23 H23 . . 120.4 ?
    C25 C24 C23 . . 120.1(8) ?
    C25 C24 H24 . . 120.0 ?
    C23 C24 H24 . . 120.0 ?
    C24 C25 C26 . . 121.2(8) ?
    C24 C25 H25 . . 119.4 ?
    C26 C25 H25 . . 119.4 ?
    O2 C26 N2 . . 119.0(7) ?
    O2 C26 C25 . . 125.0(8) ?
    N2 C26 C25 . . 116.0(7) ?
loop_
    _geom_torsion_atom_site_label_1
    _geom_torsion_atom_site_label_2
    _geom_torsion_atom_site_label_3
    _geom_torsion_atom_site_label_4
    _geom_torsion_site_symmetry_1
    _geom_torsion_site_symmetry_2
    _geom_torsion_site_symmetry_3
    _geom_torsion_site_symmetry_4
    _geom_torsion
    _geom_torsion_publ_flag
    C6 C1 C2 C3 . . . . 57.6(10) ?
    C1 C2 C3 C4 . . . . -56.0(10) ?
    C2 C3 C4 C5 . . . . 54.9(10) ?
    C3 C4 C5 C6 . . . . -55.4(10) ?
    C4 C5 C6 C1 . . . . 56.1(9) ?
    C4 C5 C6 S1 . . . . 176.2(6) ?
    C2 C1 C6 C5 . . . . -57.2(9) ?
    C2 C1 C6 S1 . . . . -179.8(6) ?
    C7 S1 C6 C5 . . . . 63.5(6) ?
    Cu1 S1 C6 C5 . . . . 177.3(5) ?
    C7 S1 C6 C1 . . . . -174.7(6) ?
    Cu1 S1 C6 C1 . . . . -60.9(6) ?
    C6 S1 C7 C8 . . . . -154.7(6) ?
    Cu1 S1 C7 C8 . . . . 88.4(6) ?
    C9 N1 C8 C7 . . . . 104.3(8) ?
    C13 N1 C8 C7 . . . . -77.0(9) ?
    S1 C7 C8 N1 . . . . -179.3(6) ?
    C13 N1 C9 C10 . . . . -1.3(13) ?
    C8 N1 C9 C10 . . . . 177.3(8) ?
    N1 C9 C10 C11 . . . . 0.4(14) ?
    C9 C10 C11 C12 . . . . 0.2(15) ?
    C10 C11 C12 C13 . . . . 0.1(14) ?
    Cu3 O1 C13 N1 1_545 . . . 165.9(5) ?
    Cu3 O1 C13 C12 1_545 . . . -15.3(13) ?
    C9 N1 C13 O1 . . . . -179.5(7) ?
    C8 N1 C13 O1 . . . . 1.9(11) ?
    C9 N1 C13 C12 . . . . 1.6(12) ?
    C8 N1 C13 C12 . . . . -177.1(7) ?
    C11 C12 C13 O1 . . . . -179.8(9) ?
    C11 C12 C13 N1 . . . . -0.9(13) ?
    C19 C14 C15 C16 . . . . 56.2(10) ?
    C14 C15 C16 C17 . . . . -55.8(11) ?
    C15 C16 C17 C18 . . . . 55.6(11) ?
    C16 C17 C18 C19 . . . . -55.2(11) ?
    C17 C18 C19 C14 . . . . 55.8(10) ?
    C17 C18 C19 S2 . . . . 173.2(6) ?
    C15 C14 C19 C18 . . . . -57.1(10) ?
    C15 C14 C19 S2 . . . . -178.1(6) ?
    C20 S2 C19 C18 . . . . 58.8(7) ?
    Cu2 S2 C19 C18 . . . . 176.7(6) ?
    C20 S2 C19 C14 . . . . 179.3(5) ?
    Cu2 S2 C19 C14 . . . . -62.8(6) ?
    C19 S2 C20 C21 . . . . 62.3(7) ?
    Cu2 S2 C20 C21 . . . . -57.0(6) ?
    C22 N2 C21 C20 . . . . -101.2(8) ?
    C26 N2 C21 C20 . . . . 76.9(8) ?
    S2 C20 C21 N2 . . . . 174.1(5) ?
    C26 N2 C22 C23 . . . . 1.4(12) ?
    C21 N2 C22 C23 . . . . 179.4(8) ?
    N2 C22 C23 C24 . . . . -0.1(13) ?
    C22 C23 C24 C25 . . . . 0.0(13) ?
    C23 C24 C25 C26 . . . . -1.2(13) ?
    Cu4 O2 C26 N2 1_565 . . . -179.4(5) ?
    Cu4 O2 C26 C25 1_565 . . . 1.9(12) ?
    C22 N2 C26 O2 . . . . 178.8(7) ?
    C21 N2 C26 O2 . . . . 0.8(10) ?
    C22 N2 C26 C25 . . . . -2.4(11) ?
    C21 N2 C26 C25 . . . . 179.6(7) ?
    C24 C25 C26 O2 . . . . -179.0(8) ?
    C24 C25 C26 N2 . . . . 2.3(12) ?
loop_
    _geom_hbond_atom_site_label_D
    _geom_hbond_atom_site_label_H
    _geom_hbond_atom_site_label_A
    _geom_hbond_site_symmetry_A
    _geom_hbond_distance_DH
    _geom_hbond_distance_HA
    _geom_hbond_distance_DA
    _geom_hbond_angle_DHA
    C8 H8A I4 1_455 0.99 3.26 4.107(8) 144.7
    C12 H12 I1 1_545 0.95 3.30 3.899(8) 123.2
    C21 H21B I3 1_655 0.99 3.08 3.923(8) 144.4
    C5 H5A Cg1 1_445 0.99 3.00 3.948(9) 162.0
_shelx_hkl_file
;
  -1   0   0   12.10    1.30
   1   0   0   13.50    1.60
  -1   0   0   13.20    1.50
   2   0   0    9.90    2.30
  -2   0   0   12.20    2.40
  -2   0   0   14.40    2.00
  -3   0   0  174.88   10.20
  -3   0   0  166.98   12.40
  -3   0   0  170.78   11.10
  -3   0   0  169.38   10.20
  -4   0   0  677.93   37.50
  -4   0   0  630.84   40.50
  -4   0   0  659.93   37.70
  -4   0   0  645.34   38.70
  -5   0   0    3.40    1.30
  -5   0   0    3.20    1.10
  -5   0   0    3.00    1.70
  -5   0   0    1.70    1.70
  -6   0   0  134.19    9.40
  -6   0   0  146.19   13.20
  -6   0   0  133.89   10.80
  -6   0   0  137.09   10.70
  -7   0   0    2.10    2.40
  -7   0   0    2.60    1.30
  -7   0   0    1.20    1.90
  -7   0   0    0.30    1.80
  -8   0   0  452.75   27.10
  -8   0   0  336.67   25.90
  -8   0   0  411.76   30.00
  -9   0   0    0.50    2.50
  -9   0   0    6.30    2.90
  -9   0   0    2.50    3.00
 -10   0   0    7.20    4.80
 -10   0   0   15.20    5.00
 -11   0   0    8.90    4.60
 -11   0   0    8.80    3.10
   0  -1   0  -12.30    0.30
   0  -1   0  -12.20    0.30
   0  -1   0  -12.50    0.20
   0  -1   0  -12.50    0.20
   0  -1   0  -12.30    0.40
   0   1   0  -12.50    0.20
   0   1   0  -12.00    0.40
   0   1   0  -10.60    0.50
   0   1   0  -12.30    0.30
   0   1   0  -12.00    0.30
   0   1   0  -12.70    0.20
  -1  -1   0    6.80    1.80
  -1  -1   0    7.70    1.50
   1  -1   0    8.00    1.60
  -1  -1   0    5.50    0.90
   1  -1   0    7.30    1.00
  -1   1   0    8.30    1.40
  -1   1   0    8.90    1.40
   1   1   0    7.90    2.00
  -1   1   0    6.00    1.00
   1   1   0    7.70    1.20
  -1   1   0    7.20    1.30
   2  -1   0 3897.21  213.08
  -2  -1   0 3698.33  212.48
  -2  -1   0 3974.90  214.68
  -2   1   0 3712.23  212.58
   2   1   0 3952.80  214.78
  -2   1   0 3468.45  212.78
  -2   1   0 3778.62  212.88
  -2   1   0 4015.10  213.48
  -2   1   0 3952.80  212.78
  -3  -1   0   60.79    4.30
  -3  -1   0   63.29    6.40
   3  -1   0   57.79    5.40
  -3  -1   0   66.49    4.10
  -3   1   0   56.19    4.90
  -3   1   0   54.19    4.60
  -3   1   0   58.39    4.50
  -3   1   0   52.59    5.30
  -4  -1   0 2363.56  135.09
  -4  -1   0 2329.17  138.79
  -4  -1   0 2567.04  134.89
  -4  -1   0 2392.36  135.99
  -4   1   0 2415.76  135.59
  -4   1   0 2359.76  136.29
  -4   1   0 2325.87  135.69
  -4   1   0 2312.47  137.49
  -4   1   0 2680.73  136.09
  -5  -1   0   41.70    3.40
  -5  -1   0   38.70    7.00
  -5  -1   0   32.80    3.30
  -5  -1   0   38.10    4.90
  -5   1   0   46.80    4.90
  -5   1   0   33.60    4.90
  -5   1   0   27.70    5.40
  -5   1   0   37.90    4.10
  -5   1   0   38.00    3.90
  -6  -1   0 1141.19   60.39
  -6  -1   0  998.80   65.19
  -6  -1   0 1018.50   61.69
  -6  -1   0 1045.40   60.59
  -6   1   0 1025.20   62.09
  -6   1   0 1032.50   64.09
  -6   1   0 1083.19   61.09
  -7  -1   0   37.50    5.50
  -7  -1   0   43.30    4.20
  -7  -1   0   35.10    5.70
  -7  -1   0   31.00    7.50
  -7   1   0   39.90    6.50
  -7   1   0   40.80    5.40
  -7   1   0   32.80    6.90
  -8  -1   0  153.58   12.80
  -8  -1   0  181.18   13.30
  -8  -1   0  152.58   16.00
  -8   1   0  141.89   12.80
  -8   1   0  115.99   13.80
  -9  -1   0   39.70    7.00
  -9  -1   0   23.10    6.30
  -9  -1   0   40.40    9.30
  -9   1   0   46.00    6.00
  -9   1   0   37.80    7.10
  -9   1   0   43.40    9.10
 -10  -1   0   51.39   11.30
 -10  -1   0   54.29    9.10
 -10  -1   0   67.69    9.90
 -10   1   0   75.69   10.70
 -10   1   0   70.69    7.00
   0  -2   0 8004.90  483.15
   0  -2   0 8403.76  483.35
   0  -2   0 7672.83  478.85
   0  -2   0 8480.35  478.65
   0   2   0 8997.20  470.85
   0   2   0 9285.27  472.05
   0   2   0 7669.53  476.65
   0   2   0 8938.21  471.55
   0   2   0 9056.09  471.25
   0   2   0 8306.07  480.95
   0   2   0 8236.98  483.15
  -1  -2   0  452.55   25.30
   1  -2   0  415.76   26.30
  -1  -2   0  475.75   24.80
  -1  -2   0  426.56   25.60
  -1  -2   0  445.06   26.90
   1  -2   0  386.16   25.60
  -1  -2   0  419.76   26.20
   1  -2   0  438.66   25.10
   1  -2   0  426.36   26.30
  -1   2   0  428.76   25.40
  -1   2   0  457.55   25.50
   1   2   0  420.46   25.50
  -1   2   0  435.76   25.80
   1   2   0  469.15   25.40
   1   2   0  455.05   25.70
  -1   2   0  434.96   25.30
   1   2   0  421.86   26.90
  -1   2   0  403.26   25.80
  -1   2   0  457.05   25.30
  -2  -2   0 1706.03   97.59
   2  -2   0 1740.33   97.09
  -2  -2   0 1681.23   96.89
  -2  -2   0 1751.42   99.39
   2  -2   0 1739.93   96.49
   2  -2   0 1737.83   97.89
   2  -2   0 1682.23   96.59
   2   2   0 1783.52   96.99
  -2   2   0 1722.43   96.89
  -2   2   0 1726.73   97.19
  -2   2   0 1745.23   97.29
  -2   2   0 1759.12   97.39
  -3  -2   0   28.90    3.60
  -3  -2   0   27.10    2.50
   3  -2   0   23.90    2.70
  -3  -2   0   23.30    4.60
  -3   2   0   20.00    3.20
  -3   2   0   21.30    3.00
  -3   2   0   15.50    2.80
  -3   2   0   18.90    2.80
  -3   2   0   21.90    3.60
  -4  -2   0  129.39   12.10
  -4  -2   0  150.78    9.70
  -4  -2   0  148.29    9.50
  -4   2   0  126.69    9.30
  -4   2   0  124.59    9.90
  -4   2   0  133.09    9.40
  -4   2   0  131.79   10.10
  -4   2   0  133.79   10.40
  -5  -2   0   56.99    5.20
  -5  -2   0   64.49    5.60
  -5  -2   0   51.29    5.20
  -5  -2   0   61.19    9.30
  -5   2   0   53.99    5.70
  -5   2   0   61.39    7.10
  -5   2   0   60.59    5.10
  -5   2   0   54.09    5.10
  -5   2   0   54.89    6.20
  -6  -2   0  119.69    8.80
  -6  -2   0  124.19   12.80
  -6  -2   0   89.69    8.70
  -6  -2   0  118.59    9.30
  -6   2   0  106.89    9.60
  -6   2   0  128.49    9.20
  -6   2   0  102.39    9.20
  -6   2   0  119.69    8.80
  -6   2   0  116.19   10.70
  -7  -2   0   23.40    4.20
  -7  -2   0   17.60    3.50
  -7  -2   0   23.70    4.50
  -7  -2   0   24.50    6.70
  -7   2   0   12.90    4.10
  -7   2   0   25.50    5.00
  -7   2   0   27.20    4.20
  -8  -2   0  322.87   27.20
  -8  -2   0  314.57   22.60
  -8  -2   0  337.87   22.40
  -8   2   0  365.86   23.80
  -8   2   0  315.57   24.60
  -8   2   0  327.67   21.50
  -9  -2   0    5.50    4.40
  -9  -2   0    8.90    3.70
  -9  -2   0   13.90    4.30
  -9   2   0    8.00    2.70
  -9   2   0    4.70    3.40
 -10  -2   0   39.80    7.50
 -10  -2   0   33.00    9.90
 -10  -2   0   29.80    7.10
 -10   2   0   59.39    9.60
 -10   2   0   41.80    6.10
   0  -3   0   -0.70    0.90
   0  -3   0   -0.30    1.00
   0  -3   0    0.20    0.90
   0  -3   0   -0.50    0.80
   0   3   0   -1.20    0.50
   0   3   0   -0.40    0.70
   0   3   0   -0.50    0.70
   0   3   0   -0.10    1.00
   0   3   0   -0.50    0.70
   1  -3   0  261.27   16.00
   1  -3   0  268.17   16.80
   1  -3   0  272.67   17.50
  -1  -3   0  256.37   17.30
  -1  -3   0  282.97   17.90
   1  -3   0  263.47   16.50
  -1  -3   0  279.77   16.20
   1  -3   0  281.77   17.60
  -1   3   0  257.67   16.00
  -1   3   0  265.87   16.60
   1   3   0  244.98   16.20
  -1   3   0  235.98   15.50
  -1   3   0  262.27   15.80
   1   3   0  238.88   17.10
  -1   3   0  246.38   16.60
  -1   3   0  279.27   16.20
   1   3   0  260.97   15.90
  -1   3   0  263.87   16.00
   1   3   0  249.18   16.40
   2  -3   0 2532.05  136.19
   2  -3   0 2452.65  138.39
  -2  -3   0 2384.16  138.19
  -2  -3   0 2477.95  139.69
  -2   3   0 2434.26  137.59
  -2   3   0 2285.07  137.39
   2   3   0 2070.99  137.09
   2   3   0 2540.55  136.89
   2   3   0 2519.05  137.19
  -2   3   0 2507.25  136.89
  -2   3   0 2681.83  136.59
  -3  -3   0  496.25   28.70
  -3  -3   0  455.35   27.40
  -3  -3   0  463.15   30.60
  -3   3   0  456.55   27.70
   3   3   0  460.85   27.40
  -3   3   0  452.95   27.90
  -3   3   0  438.36   27.80
  -3   3   0  470.75   27.30
  -3   3   0  448.86   28.90
   4  -3   0  613.74   33.80
   4  -3   0  655.03   35.40
  -4  -3   0  585.34   34.60
  -4  -3   0  604.44   39.00
  -4  -3   0  607.74   35.90
  -4   3   0  555.04   35.30
  -4   3   0  560.84   36.30
  -4   3   0  614.94   35.40
  -4   3   0  567.34   35.10
  -4   3   0  544.05   35.10
   4   3   0  560.84   34.60
  -5  -3   0   66.29   10.20
  -5  -3   0   59.49    6.00
  -5  -3   0   59.39    5.00
  -5   3   0   57.99    7.50
   5   3   0   53.49    5.00
  -5   3   0   43.20    6.20
  -5   3   0   58.39    5.90
  -5   3   0   52.19    5.30
  -5   3   0   55.19    5.30
  -6  -3   0  605.74   34.90
  -6  -3   0  566.44   33.80
  -6  -3   0  559.34   39.70
  -6  -3   0  577.14   35.20
  -6   3   0  581.14   35.70
  -6   3   0  522.65   34.40
  -6   3   0  595.84   36.10
  -6   3   0  564.04   34.60
  -7  -3   0  270.77   18.10
  -7  -3   0  261.47   18.00
  -7  -3   0  277.87   23.20
  -7   3   0  263.77   19.40
  -7   3   0  244.88   18.50
  -7   3   0  265.57   17.80
  -7   3   0  231.08   17.30
  -8  -3   0   22.90    7.10
  -8  -3   0   26.60    5.40
  -8  -3   0   24.00    5.00
  -8   3   0   19.10    4.10
  -8   3   0   17.00    4.50
  -9  -3   0    7.10    5.20
  -9  -3   0    5.90    3.10
  -9  -3   0    9.20    3.80
  -9   3   0    7.00    2.80
  -9   3   0    6.70    3.90
 -10  -3   0  383.56   26.40
 -10  -3   0  398.36   27.50
 -10  -3   0  327.77   31.50
 -10   3   0  357.86   25.20
 -10   3   0  395.96   27.50
   0  -4   0   66.79    6.90
   0  -4   0   64.59    6.80
   0  -4   0   68.29    6.00
   0  -4   0   67.69    6.10
   0   4   0   66.09    6.00
   0   4   0   60.09    5.60
   0   4   0   65.89    5.90
   0   4   0   58.19    5.70
   0   4   0   58.89    5.30
  -1  -4   0  244.88   15.10
  -1  -4   0  254.67   16.70
   1  -4   0  226.78   16.50
   1  -4   0  250.17   16.80
   1  -4   0  227.28   15.20
   1  -4   0  238.58   15.70
  -1  -4   0  221.88   16.30
   1   4   0  221.78   16.10
   1   4   0  217.88   15.00
  -1   4   0  212.78   13.90
   1   4   0  242.48   14.70
  -1   4   0  228.18   14.80
  -1   4   0  235.58   14.80
  -1   4   0  237.28   15.10
   1   4   0  223.18   15.20
  -1   4   0  211.18   15.40
  -1   4   0  220.38   14.40
   2  -4   0 3060.19  157.18
  -2  -4   0 2570.14  156.08
  -2  -4   0 2753.62  153.58
   2  -4   0 2737.43  155.48
   2  -4   0 2579.54  156.18
  -2  -4   0 2733.73  157.38
   2  -4   0 2720.13  153.78
  -2  -4   0 2621.84  153.78
   2  -4   0 2811.72  155.08
  -2   4   0 3123.19  154.88
  -2   4   0 2525.75  154.38
  -2   4   0 2728.33  153.78
  -2   4   0 2622.04  153.48
  -2   4   0 2713.43  153.98
   2   4   0 2706.73  154.88
   2   4   0 3174.18  154.58
  -2   4   0 2785.92  155.48
   2   4   0 2628.14  156.38
  -2   4   0 2580.74  155.08
   2   4   0 2751.42  154.38
  -2   4   0 2866.71  154.08
   3  -4   0  129.19   10.70
  -3  -4   0  151.38   11.80
  -3  -4   0  143.19   13.00
   3  -4   0  147.89   11.70
   3  -4   0  150.88    9.20
  -3   4   0  141.29   11.00
  -3   4   0  158.98   11.10
  -3   4   0  133.99   10.10
   3   4   0  123.59   10.50
   3   4   0  147.19   10.50
   3   4   0  147.59   10.10
  -3   4   0  156.78    9.60
   4  -4   0  285.07   17.20
  -4  -4   0  250.77   17.40
  -4  -4   0  261.27   19.00
  -4  -4   0  258.67   21.10
   4   4   0  282.57   18.80
  -4   4   0  311.47   21.80
  -4   4   0  272.37   17.20
   4   4   0  267.67   17.60
  -4   4   0  256.87   17.70
   4   4   0  284.57   16.40
  -4   4   0  265.27   18.00
  -4   4   0  245.58   18.00
  -5  -4   0  170.88   11.30
   5  -4   0  126.29   10.90
  -5  -4   0  145.59   12.40
  -5  -4   0  155.78   15.20
  -5   4   0  153.18   11.20
  -5   4   0  175.38   12.00
  -5   4   0  147.99   11.70
   5   4   0  161.08   11.30
  -5   4   0  159.58   12.00
  -6  -4   0  175.88   14.10
  -6  -4   0  181.88   17.70
  -6  -4   0  173.78   12.70
   6   4   0  168.18   12.60
  -6   4   0  178.18   13.20
  -6   4   0  174.98   13.50
  -6   4   0  187.98   13.90
  -7  -4   0   44.30    5.90
  -7  -4   0   39.80    6.60
  -7  -4   0   38.40    8.90
  -7   4   0   36.00    6.00
  -7   4   0   39.70    6.30
  -7   4   0   33.40    5.30
  -8  -4   0   35.60    9.60
  -8  -4   0   46.70    6.90
  -8  -4   0   31.20    6.10
  -8   4   0   30.70    6.20
  -8   4   0   38.50    6.20
  -8   4   0   41.30    6.30
  -9  -4   0  137.09   12.40
  -9  -4   0  129.29   13.40
  -9  -4   0  155.18   21.40
  -9   4   0  117.79   13.80
  -9   4   0  120.49   11.50
 -10  -4   0   56.19    9.30
 -10  -4   0   45.20   12.10
 -10   4   0   68.19    9.20
 -10   4   0   63.79    9.90
   0  -5   0    0.00    1.30
   0  -5   0    1.20    1.30
   0  -5   0    3.10    2.10
   0  -5   0    1.10    1.20
   0   5   0    3.30    1.80
   0   5   0    0.40    1.10
   0   5   0    0.70    1.10
   0   5   0   -0.10    0.80
   0   5   0    1.40    1.20
  -1  -5   0  216.28   16.60
   1  -5   0  204.98   15.10
  -1  -5   0  226.08   14.80
   1  -5   0  191.48   16.10
  -1  -5   0  216.88   16.10
   1  -5   0  221.08   15.50
   1  -5   0  258.37   17.30
   1   5   0  214.48   15.90
  -1   5   0  214.08   14.10
   1   5   0  200.88   14.90
  -1   5   0  205.28   15.30
   1   5   0  202.68   14.70
  -1   5   0  215.18   14.50
   1   5   0  202.58   14.20
  -1   5   0  221.28   14.50
   2  -5   0 1176.78   71.89
  -2  -5   0 1239.68   73.79
  -2  -5   0 1164.38   72.99
  -2  -5   0 1197.68   69.89
   2  -5   0 1276.67   71.59
   2  -5   0 1291.17   73.59
   2  -5   0 1220.88   73.19
  -2   5   0 1192.98   71.89
  -2   5   0 1281.97   70.89
   2   5   0 1181.08   70.69
   2   5   0 1241.28   73.49
   2   5   0 1222.98   71.29
  -2   5   0 1223.18   71.69
  -2   5   0 1207.98   69.89
  -2   5   0 1220.48   70.29
  -2   5   0 1252.77   69.99
   2   5   0 1273.57   70.59
  -3  -5   0  178.68   14.80
  -3  -5   0  181.48   15.80
   3  -5   0  191.08   14.90
   3  -5   0  192.08   13.70
   3  -5   0  168.88   13.70
   3  -5   0  202.68   15.50
   3  -5   0  176.18   11.70
   3   5   0  180.38   13.30
  -3   5   0  176.48   12.40
   3   5   0  203.28   12.90
  -3   5   0  180.58   13.60
   3   5   0  165.28   14.80
  -3   5   0  165.68   13.60
  -3   5   0  189.18   11.80
  -3   5   0  188.68   11.90
  -4  -5   0  117.39   11.30
   4  -5   0  106.99   10.00
   4  -5   0  112.49   10.40
  -4  -5   0  123.29   13.10
   4   5   0   97.79   12.60
  -4   5   0  136.79    8.80
  -4   5   0  123.29    9.60
  -4   5   0  147.99   11.20
  -4   5   0  129.59   10.50
   4   5   0  135.69   10.20
  -5  -5   0  191.38   17.70
   5  -5   0  155.68   13.60
  -5  -5   0  211.88   15.70
  -5   5   0  195.78   14.40
  -5   5   0  177.18   13.30
  -5   5   0  187.48   13.70
   5   5   0  146.59   15.40
   5   5   0  186.48   13.30
  -6  -5   0  219.28   17.10
  -6  -5   0  205.68   14.30
  -6  -5   0  227.38   20.50
   6   5   0  223.58   17.10
   6   5   0  198.08   14.90
  -6   5   0  191.98   15.30
  -6   5   0  198.08   15.80
  -6   5   0  185.98   15.00
  -7  -5   0  138.79   16.30
  -7  -5   0  132.49   11.60
  -7  -5   0  133.19   12.60
  -7   5   0  134.69   12.20
  -7   5   0  143.69   12.20
  -7   5   0  144.09   11.80
  -8  -5   0  126.79   12.30
  -8  -5   0  120.59   18.40
  -8   5   0  138.89   11.60
  -8   5   0  114.39   12.80
  -8   5   0  123.59   11.80
  -9  -5   0   -1.10    3.20
  -9  -5   0    4.10    3.20
  -9   5   0    4.30    3.30
  -9   5   0    5.70    3.30
 -10  -5   0  372.06   26.90
 -10   5   0  340.17   25.90
   0  -6   0  760.02   49.70
   0  -6   0  719.53   49.50
   0  -6   0  809.42   47.90
   0  -6   0  760.82   47.40
   0   6   0  837.72   48.20
   0   6   0  801.42   47.30
   0   6   0  786.42   47.40
   0   6   0  813.82   48.00
   0   6   0  821.02   46.90
  -1  -6   0  355.66   22.20
   1  -6   0  338.57   22.90
   1  -6   0  346.97   24.60
  -1  -6   0  317.47   24.20
   1  -6   0  328.47   24.30
  -1  -6   0  342.57   23.40
   1  -6   0  311.27   22.50
   1   6   0  329.67   22.50
   1   6   0  343.97   21.70
  -1   6   0  343.77   21.70
   1   6   0  323.07   22.10
  -1   6   0  329.17   21.30
   1   6   0  326.37   23.10
  -1   6   0  354.86   23.10
  -1   6   0  336.17   22.70
  -1   6   0  319.77   21.60
   2  -6   0  856.11   51.29
   2  -6   0  886.51   53.19
   2  -6   0  792.52   50.29
  -2  -6   0  855.91   49.00
   2  -6   0  879.11   52.89
  -2  -6   0  863.91   52.79
  -2  -6   0  856.11   52.89
  -2   6   0  868.51   49.80
   2   6   0  831.02   50.49
  -2   6   0  793.62   49.80
  -2   6   0  768.62   50.39
   2   6   0  867.51   49.60
  -2   6   0  810.72   48.80
   2   6   0  825.42   52.39
  -2   6   0  811.12   50.99
  -3  -6   0  210.48   17.60
  -3  -6   0  214.98   17.10
   3  -6   0  181.48   14.70
   3  -6   0  198.38   15.60
   3  -6   0  180.18   16.30
   3   6   0  187.58   14.50
  -3   6   0  205.28   15.30
  -3   6   0  183.58   15.20
   3   6   0  214.78   17.60
  -3   6   0  181.48   13.30
   3   6   0  192.38   13.80
  -3   6   0  212.18   13.10
  -4  -6   0  381.76   28.90
  -4  -6   0  406.06   27.80
   4  -6   0  402.76   25.70
   4  -6   0  356.06   25.90
   4  -6   0  394.66   27.90
  -4   6   0  350.86   25.70
  -4   6   0  353.86   23.90
  -4   6   0  370.66   25.40
   4   6   0  390.16   25.20
  -5  -6   0  419.36   32.90
  -5  -6   0  446.96   31.10
   5  -6   0  409.16   28.90
   5  -6   0  445.86   31.60
   5   6   0  435.16   34.90
  -5   6   0  416.66   29.40
  -5   6   0  458.35   29.20
  -5   6   0  443.56   28.00
   5   6   0  466.75   28.70
   6  -6   0   97.39    9.80
  -6  -6   0   87.79   14.60
  -6  -6   0   99.89   12.80
   6   6   0   61.09   13.10
  -6   6   0   84.09    9.80
  -6   6   0   86.89    9.80
  -6   6   0   93.29    9.80
   6   6   0  100.59   10.40
  -7  -6   0   12.80    4.60
  -7  -6   0   26.20    8.30
   7   6   0   19.40    7.20
  -7   6   0   21.30    4.80
  -7   6   0   23.80    5.10
  -7   6   0   19.20    5.30
  -8  -6   0    2.70    3.10
  -8  -6   0    5.10    4.60
  -8   6   0    8.50    3.40
  -8   6   0    5.70    3.10
  -8   6   0    8.80    3.60
   8   6   0    4.70    3.90
  -9  -6   0  177.98   16.70
  -9   6   0  194.38   16.80
  -9   6   0  214.48   16.50
   9   6   0  160.48   18.40
   0  -7   0    1.30    2.10
   0  -7   0    2.10    2.60
   0  -7   0    0.00    2.10
   0   7   0    1.60    1.70
   0   7   0    0.20    1.50
   0   7   0   -0.30    1.20
   0   7   0    0.90    1.80
   0   7   0   -0.40    1.20
   1  -7   0  156.18   14.90
  -1  -7   0  151.58   13.20
  -1  -7   0  166.98   15.20
  -1  -7   0  131.29   11.80
   1  -7   0  155.98   13.20
   1  -7   0  155.58   14.80
   1   7   0  153.98   12.90
  -1   7   0  143.29   11.70
  -1   7   0  127.39   12.30
   1   7   0  150.68   12.40
  -1   7   0  168.08   11.80
   1   7   0  151.68   11.90
   1   7   0  139.29   12.80
  -1   7   0  162.78   13.30
  -1   7   0  157.08   12.00
  -2  -7   0  135.39   10.60
   2  -7   0  134.09   12.20
  -2  -7   0  140.19   13.40
   2  -7   0  141.69   14.10
  -2  -7   0  134.19   14.00
   2  -7   0  138.39   12.70
  -2   7   0  156.38   12.70
   2   7   0  129.29   11.90
   2   7   0  139.29   13.40
  -2   7   0  153.48   11.90
  -2   7   0  149.49   10.80
  -2   7   0  145.29   11.50
  -2   7   0  143.39   12.70
   2   7   0  137.29   11.20
  -3  -7   0  391.26   23.80
  -3  -7   0  407.76   30.20
   3  -7   0  462.65   31.00
   3  -7   0  415.16   27.80
  -3  -7   0  429.96   30.60
   3  -7   0  433.06   28.70
   3   7   0  410.36   27.50
   3   7   0  395.96   29.90
  -3   7   0  388.96   27.70
  -3   7   0  375.26   26.80
  -3   7   0  427.26   28.60
   4  -7   0  319.57   22.50
  -4  -7   0  316.17   25.70
   4  -7   0  356.36   25.60
  -4  -7   0  309.87   24.70
   4  -7   0  325.07   23.40
   4   7   0  318.57   25.60
   4   7   0  294.77   21.80
  -4   7   0  296.77   22.30
  -4   7   0  291.27   22.80
  -4   7   0  291.37   20.40
   5  -7   0   50.39    8.20
  -5  -7   0   35.30    8.80
  -5  -7   0   46.20    9.00
   5  -7   0   44.10    9.20
  -5   7   0   54.59    7.00
  -5   7   0   38.10    6.60
   5   7   0   63.89    8.20
  -5   7   0   39.70    7.40
   5   7   0   49.99   10.50
  -6  -7   0  173.68   18.50
  -6  -7   0  191.68   17.10
   6  -7   0  181.88   17.30
   6  -7   0  167.28   14.70
  -6   7   0  152.78   14.80
   6   7   0  173.28   20.30
  -6   7   0  142.89   13.80
   6   7   0  155.38   17.70
   6   7   0  153.68   13.70
  -6   7   0  167.38   13.40
  -7  -7   0  190.38   17.40
  -7  -7   0  163.68   19.30
   7  -7   0  146.39   15.00
   7  -7   0  181.18   18.00
   7   7   0  189.18   20.50
  -7   7   0  170.98   14.40
  -7   7   0  184.48   15.20
  -7   7   0  182.48   16.20
   7   7   0  176.08   21.10
  -8  -7   0  184.78   17.70
  -8  -7   0  216.18   22.60
  -8   7   0  199.18   17.40
  -8   7   0  201.38   16.10
   8   7   0  191.58   21.90
  -8   7   0  162.78   15.10
   8   7   0  163.58   21.40
   0  -8   0 1164.58   78.89
   0  -8   0 1351.56   76.59
   0   8   0 1250.27   75.49
   0   8   0 1338.37   75.29
   0   8   0 1260.97   76.59
   0   8   0 1281.67   75.59
  -1  -8   0  303.57   25.10
   1  -8   0  294.27   22.50
   1  -8   0  302.87   25.00
  -1  -8   0  288.47   21.30
  -1  -8   0  317.27   23.00
  -1   8   0  288.57   22.30
  -1   8   0  299.17   23.50
   1   8   0  316.97   22.70
  -1   8   0  330.17   21.20
   1   8   0  320.77   22.10
  -1   8   0  326.37   21.50
  -1   8   0  322.87   21.60
   1   8   0  300.87   21.30
   1   8   0  284.87   22.20
   2  -8   0   64.09   11.60
   2  -8   0   51.49    8.70
   2  -8   0   57.09    9.50
  -2  -8   0   55.19    9.40
  -2  -8   0   45.60    9.50
  -2  -8   0   61.19    7.40
   2   8   0   55.69    9.30
   2   8   0   78.09    9.30
   2   8   0   58.39    8.80
  -2   8   0   86.69   11.70
  -2   8   0   88.49    8.10
  -2   8   0   66.29    6.50
  -2   8   0   68.19    9.40
   2   8   0   57.29    8.50
   3  -8   0  108.59   11.30
   3  -8   0  124.69   13.80
  -3  -8   0  108.29    7.70
  -3  -8   0   98.39   14.00
   3  -8   0   94.39   12.50
  -3  -8   0  119.79   15.50
   3   8   0  117.39   12.90
  -3   8   0  109.19   10.50
   3   8   0  109.39   12.40
  -3   8   0  117.99   12.00
  -3   8   0  121.99   13.30
  -4  -8   0  256.67   22.00
  -4  -8   0  219.18   21.10
   4  -8   0  234.08   18.90
   4  -8   0  264.97   22.20
   4  -8   0  216.68   19.30
  -4   8   0  229.98   19.40
   4   8   0  233.68   21.40
   4   8   0  252.47   18.90
  -4   8   0  234.88   19.00
   5  -8   0  213.18   18.40
  -5  -8   0  237.08   21.50
  -5  -8   0  222.58   22.00
   5  -8   0  255.37   22.20
  -5   8   0  226.48   18.70
  -5   8   0  222.18   16.70
   5   8   0  229.08   18.30
  -5   8   0  260.87   20.30
   5   8   0  235.38   22.20
   6  -8   0   95.89   14.90
  -6  -8   0   75.49   13.90
  -6  -8   0   96.39   14.80
   6  -8   0   94.69   12.30
   6   8   0   75.69   14.20
  -6   8   0   74.99    9.50
  -6   8   0   68.49   11.30
   6   8   0   78.89   10.40
  -6   8   0   76.09   10.70
   7  -8   0   17.00    7.30
  -7  -8   0   11.90    6.40
   7  -8   0   16.00    4.80
  -7  -8   0   12.90    5.80
  -7   8   0   27.50    5.80
   7   8   0   13.00    6.70
  -7   8   0   20.30    5.50
  -7   8   0   28.90    7.40
  -8  -8   0    4.80    4.20
  -8   8   0   13.40    5.40
  -8   8   0    8.40    4.10
  -8   8   0    9.80    4.10
   0  -9   0    1.00    2.60
   0   9   0    0.30    2.50
   0   9   0    2.60    2.30
   0   9   0    1.20    2.20
   0   9   0    0.80    3.00
   1  -9   0  118.69   13.70
  -1  -9   0   87.49    9.40
   1  -9   0   93.99   17.70
  -1  -9   0   86.19   14.10
   1   9   0   94.79   10.30
  -1   9   0   98.79    9.90
   1   9   0   93.99    9.50
  -1   9   0   92.99    9.30
   1   9   0   92.89   12.10
   1   9   0  101.69   10.20
  -1   9   0   80.89   11.40
   2  -9   0  294.97   24.00
  -2  -9   0  328.37   24.90
  -2  -9   0  297.57   26.60
   2  -9   0  318.57   27.20
  -2  -9   0  299.67   21.10
   2   9   0  317.57   23.80
  -2   9   0  319.57   24.00
   2   9   0  319.37   22.60
  -2   9   0  323.27   22.70
  -2   9   0  306.77   21.10
   2   9   0  332.47   24.80
   2   9   0  328.87   23.40
   3  -9   0  245.78   21.90
   3  -9   0  220.28   18.90
  -3  -9   0  244.88   21.90
  -3  -9   0  200.98   19.30
  -3  -9   0  214.28   13.60
   3  -9   0  194.28   18.00
  -3   9   0  222.58   18.80
   3   9   0  208.28   17.80
   3   9   0  203.58   19.20
  -3   9   0  217.18   17.30
  -3   9   0  203.48   17.90
   3   9   0  199.38   17.20
   4  -9   0  231.88   21.80
   4  -9   0  208.78   18.60
   4  -9   0  195.68   18.80
  -4  -9   0  219.48   21.00
  -4  -9   0  230.68   21.80
  -4   9   0  204.38   18.30
   4   9   0  211.48   17.80
  -4   9   0  235.68   19.70
   4   9   0  222.08   18.30
   4   9   0  234.58   21.30
   5  -9   0   40.00   10.00
  -5  -9   0   37.50    9.60
  -5  -9   0   39.00    9.80
   5  -9   0   23.00    6.20
  -5   9   0   33.70    8.00
   5   9   0   34.00    7.10
  -5   9   0   27.40    7.00
   5   9   0   30.90    9.00
  -6  -9   0   60.09   12.40
   6  -9   0   55.69    9.90
  -6  -9   0   45.60   11.30
   6  -9   0   49.70   11.90
  -6   9   0   59.49   11.00
  -6   9   0   42.60    8.40
  -6   9   0   65.29    8.60
   6   9   0   48.80   12.00
   7  -9   0  148.29   15.40
  -7  -9   0  166.58   21.20
  -7   9   0  152.18   16.30
  -7   9   0  176.48   15.80
  -7   9   0  156.58   13.70
   0 -10   0   94.19   12.50
   0  10   0  127.49   15.00
   0  10   0  103.29   11.00
   0  10   0  128.39   11.80
   1 -10   0  134.19   15.60
  -1 -10   0  112.29   11.40
   1  10   0  120.79   14.60
  -1  10   0  114.59   11.10
  -1  10   0  137.49   12.40
   1  10   0  123.79   12.30
  -1  10   0  106.39   14.20
   1  10   0  110.39   11.40
   2 -10   0  241.88   20.80
  -2 -10   0  240.28   23.70
  -2 -10   0  243.68   17.40
   2  10   0  247.98   19.10
   2  10   0  257.77   20.60
   2  10   0  244.48   20.70
  -2  10   0  245.78   17.40
   2  10   0  228.68   19.40
  -2  10   0  244.38   19.20
  -2  10   0  239.18   20.50
   3 -10   0  106.09   16.90
  -3 -10   0  135.99   19.00
  -3 -10   0  103.09   14.80
  -3 -10   0  104.29    7.60
   3 -10   0  101.49   14.10
   3  10   0  118.39   12.10
   3  10   0  117.79   14.50
  -3  10   0  117.19   14.40
   3  10   0   91.49   14.00
  -4 -10   0  258.97   23.50
   4 -10   0  260.57   21.90
  -4 -10   0  238.28   24.10
   4 -10   0  232.18   21.50
   4 -10   0  253.97   24.70
  -4  10   0  240.58   20.80
   4  10   0  251.17   20.40
   4  10   0  264.47   23.40
   4  10   0  217.78   20.00
  -5 -10   0  124.89   18.10
   5 -10   0  101.49   14.60
  -5 -10   0  141.89   19.80
   5 -10   0  134.59   17.00
   5  10   0  124.09   15.00
  -5  10   0  142.09   16.00
  -5  10   0  141.29   18.40
   5  10   0  102.79   16.80
   5  10   0  128.39   13.40
   0 -11   0   -1.10    2.50
   0  11   0   -1.00    3.30
   0  11   0   -1.00    2.50
   0  11   0   -0.70    2.20
  -1 -11   0   98.09   10.20
   1 -11   0   90.79   13.00
  -1  11   0   95.79   12.60
  -1  11   0   81.89   12.90
   1  11   0   89.39   11.70
   1  11   0   77.69   12.20
  -1  11   0   81.29   10.80
   1  11   0   97.99   13.00
  -2 -11   0   59.39    8.00
   2 -11   0   67.09   11.50
   2  11   0   79.39   11.80
   2  11   0   67.89   10.60
  -2  11   0   70.39   11.90
   2  11   0   64.89   10.40
  -2  11   0   82.99   11.30
   3 -11   0   33.50    8.40
  -3 -11   0   39.90   11.30
   3  11   0   26.30    6.90
  -3  11   0   23.60    6.80
   3  11   0   35.50    8.10
  -4 -11   0    9.30    6.10
  -4 -11   0    8.00    5.60
   4 -11   0    6.00    5.20
   4  11   0    4.90    4.10
  -4  11   0    4.30    4.30
 -11   0   1   -0.40    2.20
 -11   0   1   -1.30    3.20
 -10   0   1   26.30    6.40
 -10   0   1   14.40    6.30
  -9   0   1    1.90    2.30
  -9   0   1    5.30    3.20
  -9   0   1    3.40    3.40
  -7   0   1   27.10    6.70
  -7   0   1   22.90    3.70
  -7   0   1   20.90    4.50
  -7   0   1   17.60    4.70
  -6   0   1  538.05   36.40
  -6   0   1  563.14   33.70
  -6   0   1  545.75   32.10
  -6   0   1  513.85   33.70
  -5   0   1   83.59    7.10
  -5   0   1   79.29    6.20
  -5   0   1   84.29    9.00
  -5   0   1   86.19    7.20
  -4   0   1 7841.02  440.56
  -4   0   1 7869.41  438.16
  -4   0   1 8026.40  438.26
  -4   0   1 7781.02  437.26
  -3   0   1  120.49    7.80
  -3   0   1  124.39    9.90
  -3   0   1  121.39    8.10
  -3   0   1  125.29    8.50
  -2   0   1  178.78   11.80
  -2   0   1  176.28   10.10
  -2   0   1  166.68   10.30
   2   0  -1  165.78   11.50
  -2   0   1  163.38   10.20
  -1   0   1    0.30    0.50
   1   0  -1    0.70    0.70
  -1   0   1    0.20    0.60
   1   0  -1    0.80    0.50
  -1   0   1    0.00    0.40
   0   0  -1   -6.40    0.10
   0   0   1   -6.40    0.20
   0   0  -1   -6.40    0.10
   0   0   1   -6.40    0.10
   0   0  -1   -6.40    0.10
   0   0  -1   -6.50    0.10
  -1   0  -1    2.70    0.60
   1   0   1    4.60    1.00
  -1   0  -1    5.20    1.10
  -2   0  -1   25.10    2.70
  -2   0  -1   24.90    2.90
   2   0   1   24.70    3.50
  -3   0  -1   83.89    7.40
  -3   0  -1   95.89    6.60
  -4   0  -1   52.79    7.20
  -4   0  -1   45.70    5.40
  -5   0  -1   70.09    5.30
  -5   0  -1   78.99    5.70
  -5   0  -1   82.29    8.40
  -5   0  -1   79.39    6.80
  -6   0  -1  118.39    8.20
  -6   0  -1  131.99   10.10
  -6   0  -1  124.39   11.80
  -6   0  -1  115.29    9.10
  -7   0  -1    4.20    2.10
  -7   0  -1    0.20    1.90
  -7   0  -1    2.80    1.30
  -7   0  -1    3.60    2.30
  -8   0  -1  155.68   12.40
  -8   0  -1  149.49   12.90
  -8   0  -1  150.38   15.40
  -9   0  -1    1.20    2.40
  -9   0  -1   -0.20    2.20
 -10   0  -1    8.60    4.20
 -10   0  -1   12.10    3.30
 -11  -1   1   24.20    8.50
 -11  -1   1   31.80    7.30
 -11  -1   1   25.90    6.40
 -11   1   1   22.80    6.70
 -11   1   1   28.80    5.30
 -10  -1   1  198.98   16.70
 -10  -1   1  148.99   16.20
 -10  -1   1  219.98   21.50
 -10   1   1  206.68   14.90
 -10   1   1  203.78   16.90
  -9  -1   1    1.30    3.00
  -9  -1   1   -0.40    2.50
  -9  -1   1   -0.10    2.40
  -9   1   1    0.30    2.60
  -9   1   1    1.90    3.20
  -9   1   1    0.20    1.90
  -8  -1   1   27.50    5.70
  -8  -1   1   34.80    6.40
  -8  -1   1   22.00    7.50
  -8   1   1   30.90    6.10
  -8   1   1   19.60    6.20
  -7  -1   1   42.80    9.10
  -7  -1   1   42.40    6.20
  -7  -1   1   42.00    6.30
  -7  -1   1   45.10    4.60
  -7   1   1   44.00    6.70
  -7   1   1   45.70    8.50
  -6  -1   1  321.37   21.30
  -6  -1   1  306.07   24.50
  -6  -1   1  331.17   20.70
  -6  -1   1  354.16   20.20
  -6   1   1  328.67   21.30
  -6   1   1  295.57   23.20
  -6   1   1  307.17   20.50
  -6   1   1  319.87   21.60
  -5  -1   1   41.00    3.40
  -5  -1   1   27.60    6.10
  -5  -1   1   37.70    5.00
  -5  -1   1   32.30    3.50
  -5   1   1   25.10    4.00
  -5   1   1   27.30    3.70
  -5   1   1   27.70    4.50
  -5   1   1   27.70    5.50
  -5   1   1   23.80    4.10
  -4  -1   1  115.59    8.30
  -4  -1   1  117.19   11.10
  -4  -1   1  132.29    8.20
  -4   1   1  105.69   10.00
  -4   1   1  127.19    8.30
  -4   1   1  125.99    9.30
  -4   1   1  119.89    9.10
  -4   1   1  119.99    8.80
  -3  -1   1   96.69    6.50
  -3  -1   1   98.99    6.80
  -3  -1   1   97.69    8.90
   3  -1  -1   89.79    7.60
  -3   1   1   96.79    7.10
  -3   1   1   98.19    7.30
  -3   1   1   99.29    7.40
  -3   1   1   94.99    6.60
  -3   1   1  107.69    8.30
  -2  -1   1 1384.06   79.19
  -2  -1   1 1452.95   79.29
   2  -1  -1 1347.77   79.49
  -2  -1   1 1425.86   81.09
  -2   1   1 1386.16   78.89
   2   1  -1 1465.35   81.19
  -2   1   1 1393.96   79.79
  -2   1   1 1432.56   79.29
  -2   1   1 1403.76   79.49
  -1  -1   1    0.80    1.30
  -1  -1   1    3.00    0.80
   1  -1  -1    0.10    1.00
   1  -1  -1    0.40    1.00
   1  -1  -1    0.70    0.80
   1  -1  -1    0.30    0.90
  -1  -1   1    0.60    1.00
  -1  -1   1    0.90    0.70
  -1   1   1    2.30    0.70
  -1   1   1    0.90    0.90
   1   1  -1    1.50    0.80
   1   1  -1    2.40    1.50
  -1   1   1    0.50    0.90
   1   1  -1    3.20    0.90
   1   1  -1    1.00    1.00
  -1   1   1    2.40    1.00
  -1   1   1    2.30    1.10
  -1   1   1    1.90    0.60
  -1   1   1    1.90    1.20
   0  -1   1 5248.17  285.37
   0  -1  -1 5180.48  280.07
   0  -1  -1 5383.96  282.87
   0  -1  -1 5111.49  292.17
   0  -1   1 4772.52  286.27
   0  -1  -1 5227.98  284.27
   0  -1   1 5229.38  289.67
   0  -1  -1 4739.83  286.57
   0  -1   1 4407.16  279.67
   0   1   1 5180.78  280.37
   0   1   1 4832.02  289.97
   0   1   1 5287.07  284.07
   0   1   1 5199.88  281.87
   0   1  -1 4663.13  284.97
   0   1   1 4867.91  286.57
   0   1   1 5152.28  288.47
   0   1  -1 5120.79  286.47
   0   1  -1 5122.39  291.07
   0   1  -1 4940.01  286.17
   0   1   1 4989.10  284.97
  -1  -1  -1   39.20    4.00
  -1  -1  -1   42.40    3.00
  -1  -1  -1   46.20    3.30
   1  -1   1   49.90    3.60
  -1   1  -1   44.80    3.30
   1   1   1   46.20    4.20
  -1   1  -1   39.60    3.20
   2  -1   1 2930.91  164.68
  -2  -1  -1 2956.00  164.08
  -2   1  -1 3004.40  164.38
  -2   1  -1 2905.01  164.58
   2   1   1 3016.50  166.38
  -2   1  -1 2952.50  164.48
  -2   1  -1 2851.91  164.28
  -2   1  -1 2992.80  163.98
  -3  -1  -1  147.29   10.00
  -3  -1  -1  154.48   11.90
   3  -1   1  154.48   11.00
  -3   1  -1  155.48    9.60
  -3   1  -1  152.78   10.80
  -3   1  -1  147.79   10.30
  -3   1  -1  155.08    9.90
  -3   1  -1  166.48   10.10
  -4  -1  -1   75.29    8.20
  -4  -1  -1   82.69    6.50
  -4   1  -1   87.89    6.50
  -4   1  -1   86.19    6.90
  -4   1  -1   79.89    7.40
  -4   1  -1   78.29    6.10
  -5  -1  -1   65.69    9.30
  -5  -1  -1   67.59    7.20
  -5   1  -1   70.59    5.70
  -5   1  -1   71.29    7.60
  -5   1  -1   64.99    7.10
  -6  -1  -1   13.10    4.50
  -6  -1  -1   10.80    1.90
  -6  -1  -1    9.40    2.00
  -6  -1  -1    7.70    2.80
  -6   1  -1   18.10    4.00
  -6   1  -1   13.00    2.70
  -6   1  -1    9.70    3.60
  -7  -1  -1   54.49    7.10
  -7  -1  -1   50.19    5.30
  -7  -1  -1   59.29    5.00
  -7  -1  -1   49.30    9.10
  -7   1  -1   59.49    7.80
  -7   1  -1   54.99    5.50
  -7   1  -1   61.99    5.40
  -7   1  -1   42.50    7.90
  -8  -1  -1  792.52   49.90
  -8  -1  -1  869.21   49.80
  -8  -1  -1  824.22   54.39
  -8   1  -1  745.63   49.99
  -8   1  -1  855.21   48.30
  -8   1  -1  803.42   52.69
  -9  -1  -1    6.00    4.40
  -9  -1  -1    6.50    3.30
  -9  -1  -1   11.00    4.10
  -9   1  -1    8.10    6.70
  -9   1  -1    4.50    3.30
  -9   1  -1    7.70    2.40
 -10  -1  -1  122.49   13.60
 -10   1  -1  113.39   13.30
 -10   1  -1  120.99    9.80
 -10  -2   1  120.09   18.50
 -10  -2   1  128.79   14.50
 -10  -2   1  127.99   14.00
 -10   2   1  139.39   11.50
 -10   2   1  126.09   14.50
  -9  -2   1    2.00    2.40
  -9  -2   1    4.80    3.20
  -9  -2   1    0.60    3.00
  -9   2   1    3.40    2.40
  -9   2   1    3.70    3.30
  -8  -2   1   69.39    9.00
  -8  -2   1   75.79    7.80
  -8  -2   1   53.79   11.30
  -8   2   1   68.79   10.80
  -7  -2   1  101.89    9.20
  -7  -2   1   82.99    9.50
  -7  -2   1   94.49   14.20
  -7  -2   1  109.39    9.00
  -7   2   1   89.29   10.30
  -7   2   1  110.09   11.40
  -7   2   1  119.59    9.00
  -7   2   1  105.29    8.60
  -6  -2   1  451.95   28.80
  -6  -2   1  445.06   28.40
  -6  -2   1  450.15   33.00
  -6   2   1  504.75   28.40
  -6   2   1  464.65   29.20
  -6   2   1  473.45   28.40
  -6   2   1  454.85   29.30
  -6   2   1  430.46   30.60
  -5  -2   1    2.50    2.40
  -5  -2   1    6.30    2.00
  -5  -2   1   11.20    2.80
  -5   2   1   10.50    2.20
  -5   2   1   11.50    3.00
  -5   2   1    4.80    2.30
  -5   2   1   12.20    2.50
  -5   2   1    6.70    2.20
  -4  -2   1 3013.70  173.78
  -4  -2   1 2934.71  170.18
  -4  -2   1 3152.08  170.38
  -4   2   1 3008.10  170.48
  -4   2   1 2836.82  169.58
  -4   2   1 3111.79  170.88
  -4   2   1 3070.29  171.48
  -4   2   1 3138.99  170.08
  -3  -2   1  194.88   12.90
   3  -2  -1  213.08   13.00
  -3  -2   1  202.08   12.40
  -3  -2   1  198.18   15.10
  -3   2   1  175.08   12.50
  -3   2   1  185.78   12.50
  -3   2   1  180.98   12.30
   3   2  -1  191.08   11.90
  -3   2   1  167.08   12.90
  -3   2   1  198.48   13.10
   2  -2  -1 1828.12  110.19
  -2  -2   1 1881.11  110.29
  -2  -2   1 2033.90  112.79
   2  -2  -1 1991.20  111.29
   2  -2  -1 1866.11  110.79
  -2  -2   1 1989.50  111.09
  -2   2   1 1980.40  111.39
   2   2  -1 2061.29  110.19
  -2   2   1 2049.89  110.59
  -2   2   1 2003.60  110.69
  -2   2   1 1967.20  110.49
  -2   2   1 2009.70  110.59
  -1  -2   1    8.80    2.30
  -1  -2   1   11.80    2.00
  -1  -2   1   10.00    1.50
   1  -2  -1    6.60    2.30
   1  -2  -1    7.90    2.10
   1  -2  -1    9.70    1.50
   1  -2  -1   12.90    2.40
  -1  -2   1   10.50    2.60
   1   2  -1   12.60    2.10
  -1   2   1   11.10    2.10
   1   2  -1    3.70    2.10
   1   2  -1    6.90    3.00
   1   2  -1    9.90    1.90
  -1   2   1   10.10    1.90
  -1   2   1    9.90    2.20
  -1   2   1   13.70    2.50
   1   2  -1   10.60    1.90
  -1   2   1    6.50    2.10
  -1   2   1   10.50    2.10
  -1   2   1   10.20    1.70
   0  -2  -1  326.77   21.60
   0  -2   1  385.36   22.60
   0  -2  -1  382.96   22.40
   0  -2  -1  370.96   22.50
   0  -2  -1  386.76   21.80
   0  -2   1  382.36   22.00
   0  -2  -1  378.26   22.00
   0  -2  -1  362.66   22.10
   0  -2   1  360.56   22.50
   0   2   1  377.66   21.50
   0   2   1  354.96   21.90
   0   2  -1  378.96   21.60
   0   2   1  353.46   21.80
   0   2   1  360.76   21.90
   0   2   1  371.76   22.20
   0   2  -1  391.56   22.50
   0   2   1  369.16   21.80
   0   2  -1  367.76   22.00
   0   2  -1  366.26   21.60
   0   2  -1  360.26   21.90
   0   2   1  386.96   22.30
   1  -2   1  211.48   13.70
  -1  -2  -1  225.68   14.30
  -1  -2  -1  203.48   13.50
   1  -2   1  201.38   12.90
  -1  -2  -1  202.18   12.30
   1  -2   1  214.78   13.60
   1   2   1  203.18   12.80
  -1   2  -1  210.58   12.70
   1   2   1  217.78   13.10
   1   2   1  218.48   14.40
   1   2   1  197.88   14.10
  -1   2  -1  214.88   12.30
   1   2   1  218.88   12.60
  -1   2  -1  206.78   12.40
  -1   2  -1  209.38   12.80
  -1   2  -1  195.88   13.10
  -1   2  -1  217.98   13.20
  -1   2  -1  221.78   12.20
  -2  -2  -1 1190.48   68.69
   2  -2   1 1336.97   65.99
  -2  -2  -1 1140.69   66.09
  -2  -2  -1 1160.68   66.79
  -2   2  -1 1140.59   66.49
  -2   2  -1 1155.68   65.89
  -2   2  -1 1099.59   66.49
  -3  -2  -1   73.19    5.20
  -3  -2  -1   85.39    6.00
   3  -2   1   80.69    5.80
  -3  -2  -1   88.69    8.20
  -3   2  -1   67.99    6.20
  -3   2  -1   81.69    6.20
  -3   2  -1   68.49    5.60
  -3   2  -1   68.59    5.80
  -3   2  -1   72.99    5.80
  -4  -2  -1   63.79    5.20
  -4  -2  -1   63.89    9.20
   4  -2   1   58.89    5.60
  -4  -2  -1   67.99    5.20
  -4   2  -1   51.39    5.40
  -4   2  -1   51.19    5.40
  -4   2  -1   68.69    5.10
  -4   2  -1   58.99    5.20
  -4   2  -1   70.39    7.00
  -5  -2  -1   90.19    7.40
  -5  -2  -1   97.09    7.20
  -5  -2  -1   81.19    9.60
  -5  -2  -1   98.49    7.20
  -5   2  -1  102.19    7.60
  -5   2  -1   94.29    7.90
  -5   2  -1   83.09    8.10
  -5   2  -1   96.39    7.10
  -5   2  -1  102.39    8.20
  -6  -2  -1  268.07   17.90
  -6  -2  -1  273.87   17.10
  -6  -2  -1  253.27   21.20
  -6  -2  -1  237.68   17.10
  -6   2  -1  282.37   17.20
  -6   2  -1  283.07   18.30
  -6   2  -1  283.07   18.60
  -6   2  -1  263.37   17.60
  -6   2  -1  255.07   19.00
  -7  -2  -1   93.99    7.50
  -7  -2  -1   88.09   13.00
  -7  -2  -1   92.99    9.80
  -7  -2  -1  100.19    8.00
  -7   2  -1   79.39    9.60
  -7   2  -1   86.99    9.30
  -7   2  -1   81.39    7.20
  -8  -2  -1  266.37   18.10
  -8  -2  -1  263.27   19.00
  -8  -2  -1  252.97   23.00
  -8   2  -1  266.77   19.60
  -8   2  -1  263.47   17.50
  -9  -2  -1   59.49    8.60
  -9  -2  -1   49.50   11.00
  -9  -2  -1   65.29    8.50
  -9   2  -1   52.19    5.80
  -9   2  -1   61.49    9.00
 -10  -2  -1  237.48   23.40
 -10  -2  -1  234.78   18.60
 -10  -2  -1  227.18   19.10
 -10   2  -1  238.28   16.90
 -10   2  -1  248.08   19.50
 -10  -3   1  120.89   12.60
 -10  -3   1  103.59   13.00
 -10  -3   1  106.69   18.10
 -10   3   1  109.69   13.70
 -10   3   1  122.09   11.00
  -9  -3   1   78.49   10.10
  -9  -3   1   64.09   12.90
  -9  -3   1   71.19    9.50
  -9   3   1   59.09    8.20
  -9   3   1   60.39    9.20
  -8  -3   1   35.60    6.30
  -8  -3   1   42.10    6.70
  -8  -3   1   43.50   10.40
  -8   3   1   38.30    6.00
  -8   3   1   51.39    8.00
  -8   3   1   50.79    6.80
  -7  -3   1   53.59   10.40
  -7  -3   1   45.50    6.70
  -7  -3   1   56.89    7.30
  -7   3   1   40.80    7.30
  -7   3   1   46.20    7.20
  -7   3   1   44.20    5.70
  -7   3   1   42.40    6.10
  -6  -3   1  479.55   28.40
  -6  -3   1  497.15   34.60
  -6  -3   1  465.55   29.00
  -6  -3   1  461.35   29.50
   6   3  -1  469.25   28.00
  -6   3   1  458.25   30.50
  -6   3   1  436.46   28.70
  -6   3   1  445.46   29.60
  -6   3   1  470.05   28.70
  -5  -3   1  203.58   14.20
  -5  -3   1  184.88   17.00
  -5  -3   1  197.28   13.10
  -5   3   1  191.88   14.50
   5   3  -1  205.58   12.90
  -5   3   1  193.78   13.30
  -5   3   1  204.38   14.20
  -5   3   1  177.38   13.40
  -5   3   1  195.88   14.80
  -4  -3   1   96.19    8.40
  -4  -3   1   99.89   10.60
  -4  -3   1   93.19    7.40
   4  -3  -1  104.99    7.00
  -4   3   1   96.89    7.90
   4   3  -1  101.49    7.40
  -4   3   1  106.29    8.40
  -4   3   1   98.19    7.80
  -4   3   1   93.69    7.90
  -3  -3   1   19.40    3.70
  -3  -3   1   13.50    4.00
   3  -3  -1   11.10    2.90
  -3  -3   1   18.00    2.80
   3  -3  -1   12.00    2.70
  -3   3   1   14.90    2.60
   3   3  -1   13.90    2.40
   3   3  -1   16.60    1.70
  -3   3   1   20.20    3.30
  -3   3   1   15.10    2.70
  -3   3   1   18.70    3.30
   2  -3  -1 1969.40  117.49
  -2  -3   1 2060.09  118.79
   2  -3  -1 2283.37  115.99
  -2  -3   1 2013.00  117.49
  -2  -3   1 2026.00  116.39
  -2  -3   1 2277.77  115.29
  -2  -3   1 2064.89  115.39
   2  -3  -1 2058.49  116.79
  -2   3   1 2175.48  115.39
  -2   3   1 1986.80  116.59
   2   3  -1 2208.08  116.59
   2   3  -1 2102.69  116.29
  -2   3   1 1979.80  115.19
   2   3  -1 1761.12  116.69
   2   3  -1 2106.19  116.29
  -2   3   1 1948.80  116.69
  -2   3   1 1964.30  115.99
  -2   3   1 2215.08  116.49
   1  -3  -1  382.66   24.20
  -1  -3   1  394.96   25.30
   1  -3  -1  392.76   23.70
   1  -3  -1  392.96   25.10
   1  -3  -1  391.96   25.20
  -1  -3   1  385.56   25.00
   1  -3  -1  379.66   24.10
  -1  -3   1  396.56   24.00
  -1   3   1  415.16   23.90
  -1   3   1  407.76   23.20
  -1   3   1  424.36   23.80
  -1   3   1  402.76   23.80
   1   3  -1  390.06   23.90
   1   3  -1  394.66   25.20
  -1   3   1  402.36   24.30
   1   3  -1  402.86   24.00
   1   3  -1  412.26   23.70
  -1   3   1  385.06   24.30
  -1   3   1  424.66   23.80
   0  -3   1 4123.89  221.28
   0  -3   1 4044.40  220.28
   0  -3  -1 3977.10  220.08
   0  -3  -1 3532.45  220.78
   0  -3  -1 3839.42  220.18
   0  -3  -1 3933.81  220.98
   0  -3   1 3937.91  220.28
   0  -3   1 3475.15  220.78
   0   3  -1 4021.30  219.88
   0   3  -1 4067.59  220.18
   0   3   1 4008.30  219.58
   0   3  -1 3933.41  220.18
   0   3   1 4215.08  221.78
   0   3   1 3889.71  220.08
   0   3  -1 4071.49  219.88
   0   3  -1 3874.11  220.38
   0   3   1 4046.60  220.68
   0   3   1 3981.50  220.08
   0   3   1 3915.51  220.18
  -1  -3  -1   12.80    3.00
  -1  -3  -1    6.00    2.10
   1  -3   1   11.90    2.30
  -1  -3  -1    8.80    1.80
   1  -3   1    9.20    2.40
   1  -3   1   15.10    3.20
  -1   3  -1    8.60    2.00
   1   3   1   13.50    2.30
  -1   3  -1   10.20    1.80
   1   3   1   10.60    2.60
  -1   3  -1   13.50    2.20
   1   3   1   16.60    3.10
  -1   3  -1   10.20    2.20
  -1   3  -1   11.30    1.60
  -1   3  -1   11.30    1.80
   1   3   1   12.30    2.30
  -1   3  -1   11.10    1.80
   1   3   1   17.10    2.30
   2  -3   1 1966.80  116.09
   2  -3   1 2087.69  117.19
   2  -3   1 2104.49  114.69
  -2  -3  -1 2087.49  116.99
  -2  -3  -1 2127.59  118.59
   2   3   1 2016.30  116.09
  -2   3  -1 2057.49  114.69
  -2   3  -1 1971.90  115.69
  -2   3  -1 2058.09  114.69
   2   3   1 2244.78  115.59
  -2   3  -1 2032.60  116.39
  -2   3  -1 1980.10  116.39
  -3  -3  -1  204.18   16.00
  -3  -3  -1  206.88   14.10
  -3  -3  -1  190.68   13.00
  -3   3  -1  200.58   13.60
   3   3   1  219.88   13.40
  -3   3  -1  191.58   13.50
  -3   3  -1  211.68   12.60
  -3   3  -1  197.38   13.40
   4  -3   1  183.78   11.00
  -4  -3  -1  163.08   11.50
  -4  -3  -1  175.28   14.40
  -4  -3  -1  146.29   10.30
  -4   3  -1  152.08   11.00
  -4   3  -1  146.09   11.00
  -4   3  -1  149.19   12.00
  -4   3  -1  145.99   10.50
  -4   3  -1  147.49   11.10
  -5  -3  -1   84.89    6.20
  -5  -3  -1   74.39    6.50
  -5  -3  -1   70.09   10.50
  -5  -3  -1   90.59    7.40
  -5   3  -1   76.79    6.80
  -5   3  -1   85.89    7.00
  -5   3  -1   78.09    7.80
  -5   3  -1   78.19    7.30
  -5   3  -1   71.19    6.80
  -6  -3  -1  261.97   16.40
  -6  -3  -1  270.27   17.80
  -6  -3  -1  248.18   21.60
  -6  -3  -1  264.37   17.50
  -6   3  -1  248.28   18.00
  -6   3  -1  281.27   18.60
  -6   3  -1  250.77   17.30
  -6   3  -1  266.87   17.60
  -7  -3  -1   21.30    4.20
  -7  -3  -1   12.50    5.20
  -7  -3  -1   12.40    3.20
  -7   3  -1   18.40    3.60
  -7   3  -1   16.90    4.20
  -7   3  -1   16.30    3.60
  -8  -3  -1  317.27   20.90
  -8  -3  -1  286.57   25.60
  -8  -3  -1  281.27   20.20
  -8   3  -1  301.87   20.20
  -8   3  -1  312.17   20.90
  -8   3  -1  294.27   21.60
  -9  -3  -1    5.20    4.50
  -9  -3  -1   10.10    3.50
  -9  -3  -1    9.20    3.60
  -9   3  -1    8.80    4.00
  -9   3  -1   10.30    3.20
 -10  -3  -1   72.79    9.60
 -10  -3  -1   53.59    8.70
 -10  -3  -1   37.70   11.00
 -10   3  -1   58.99    9.40
 -10   3  -1   67.59    8.60
 -10  -4   1  168.38   24.60
 -10  -4   1  211.48   17.90
 -10   4   1  202.18   17.40
 -10   4   1  201.78   16.50
  -9  -4   1    9.20    4.00
  -9  -4   1   14.30    7.10
  -9  -4   1    5.30    3.40
  -9   4   1   11.60    4.20
  -9   4   1   19.00    4.80
  -8  -4   1   92.89   10.20
  -8  -4   1  132.99   18.80
  -8  -4   1  120.69   10.40
  -8   4   1  124.79   10.60
  -8   4   1  103.89    9.70
  -8   4   1   94.69   11.50
  -7  -4   1   91.29    9.70
  -7  -4   1   92.29    9.40
  -7  -4   1   89.49   14.20
  -7   4   1   86.79   10.20
  -7   4   1  101.69    8.80
  -7   4   1   97.29    9.10
  -6  -4   1  572.94   36.60
  -6  -4   1  562.64   40.80
  -6   4   1  589.34   36.10
  -6   4   1  552.04   35.60
  -6   4   1  575.64   35.20
   6   4  -1  601.24   34.70
  -6   4   1  546.45   35.70
  -5  -4   1   37.50    5.10
   5  -4  -1   30.70    5.00
  -5  -4   1   30.30    5.50
  -5  -4   1   34.40    7.70
  -5   4   1   25.90    4.60
   5   4  -1   32.20    4.40
  -5   4   1   30.00    5.00
  -5   4   1   27.10    4.40
  -5   4   1   26.90    4.70
  -4  -4   1  106.89   11.80
   4  -4  -1  121.89    9.50
   4  -4  -1  120.59    9.80
  -4  -4   1  114.89   10.40
  -4  -4   1  121.49    9.30
   4   4  -1  121.69   10.70
  -4   4   1  114.09    9.50
  -4   4   1  121.59    9.20
   4   4  -1  132.99    8.70
   4   4  -1  125.99    9.20
  -4   4   1  112.59    9.60
  -4   4   1  120.89    9.40
   3  -4  -1  748.93   39.00
  -3  -4   1  692.33   43.30
   3  -4  -1  570.74   40.20
  -3  -4   1  620.94   39.80
   3  -4  -1  699.13   41.50
   3  -4  -1  686.93   40.50
  -3  -4   1  684.43   41.50
   3   4  -1  579.94   40.30
   3   4  -1  717.33   39.90
  -3   4   1  696.33   39.30
  -3   4   1  656.03   40.40
   3   4  -1  698.53   39.70
  -3   4   1  699.83   40.40
  -3   4   1  655.93   39.50
  -2  -4   1 5280.47  292.17
   2  -4  -1 5083.09  293.47
   2  -4  -1 4861.21  293.17
   2  -4  -1 5225.68  292.17
   2  -4  -1 5238.58  294.77
  -2  -4   1 4976.90  294.47
  -2  -4   1 5263.77  295.57
   2  -4  -1 5407.96  295.17
  -2   4   1 5385.56  292.97
  -2   4   1 5065.79  292.07
   2   4  -1 5468.25  293.07
  -2   4   1 5393.96  293.57
  -2   4   1 5130.29  293.57
   2   4  -1 5218.68  292.67
  -2   4   1 5290.37  292.27
  -2   4   1 5353.56  292.07
   2   4  -1 5625.14  292.77
  -1  -4   1   15.10    4.00
  -1  -4   1   22.40    4.20
  -1  -4   1   24.70    3.70
   1  -4  -1   23.10    3.90
   1  -4  -1   19.00    4.00
   1  -4  -1   23.40    4.00
   1  -4  -1   20.10    4.40
   1  -4  -1   27.70    4.10
  -1  -4   1   18.60    4.00
  -1   4   1   16.90    3.10
   1   4  -1   26.30    3.90
  -1   4   1   25.30    2.80
   1   4  -1   31.90    3.20
  -1   4   1   24.20    4.10
   1   4  -1   27.20    4.00
  -1   4   1   23.40    3.60
  -1   4   1   20.70    3.20
  -1   4   1   25.50    3.70
  -1   4   1   24.30    2.80
   0  -4  -1   21.10    4.50
   0  -4   1   13.90    3.20
   0  -4  -1   19.50    3.60
   0  -4  -1   16.30    4.00
   0  -4  -1   22.40    3.80
   0  -4   1   16.80    3.40
   0   4  -1   33.70    3.40
   0   4   1   33.20    4.70
   0   4  -1   28.90    4.10
   0   4   1   31.60    3.20
   0   4  -1   29.60    4.50
   0   4   1   27.60    4.20
   0   4   1   31.00    3.60
   0   4  -1   26.70    4.00
   0   4  -1   22.80    3.50
   1  -4   1  336.27   22.80
  -1  -4  -1  313.17   22.60
  -1  -4  -1  353.26   22.80
   1  -4   1  342.07   21.50
   1  -4   1  354.96   22.90
  -1  -4  -1  347.87   21.10
  -1   4  -1  342.47   21.00
   1   4   1  338.47   20.80
  -1   4  -1  335.57   21.90
   1   4   1  344.37   21.70
   1   4   1  333.77   22.60
  -1   4  -1  353.46   21.80
   1   4   1  328.57   21.30
  -1   4  -1  368.86   21.20
  -1   4  -1  343.57   21.10
  -1   4  -1  343.77   20.50
  -2  -4  -1 1546.65   94.19
  -2  -4  -1 1742.33   91.49
  -2  -4  -1 1606.04   95.29
   2  -4   1 1677.03   92.99
   2  -4   1 1769.52   94.79
  -2  -4  -1 1576.74   91.09
   2  -4   1 1540.65   94.09
  -2   4  -1 1631.74   93.59
   2   4   1 1739.43   92.19
  -2   4  -1 1605.64   93.29
  -2   4  -1 1557.84   91.99
  -2   4  -1 1757.42   91.69
   2   4   1 1604.84   94.09
  -2   4  -1 1693.43   91.79
  -2   4  -1 1563.84   91.49
   2   4   1 1560.84   92.89
  -2   4  -1 1697.23   92.59
   2   4   1 1530.95   94.89
  -2   4  -1 1556.24   91.19
   3  -4   1   80.59    5.30
  -3  -4  -1   86.99    8.10
   3  -4   1   82.19    7.10
  -3  -4  -1   79.29    9.00
   3  -4   1   91.29    8.40
  -3  -4  -1   75.69    6.80
   3   4   1   84.69    7.00
  -3   4  -1   84.59    6.70
   3   4   1   90.79    6.50
  -3   4  -1   84.39    5.30
   3   4   1   67.79    8.40
   3   4   1   78.79    6.90
  -3   4  -1   75.59    7.10
  -3   4  -1   75.09    7.20
  -3   4  -1   91.29    5.60
   4  -4   1   70.99    4.50
   4  -4   1   43.60    6.40
  -4  -4  -1   62.29    5.60
  -4  -4  -1   77.09   10.90
  -4  -4  -1   66.09    6.80
   4   4   1   61.29    5.80
  -4   4  -1   54.19    5.90
  -4   4  -1   51.39    4.40
  -4   4  -1   47.20    6.20
  -4   4  -1   55.99    6.50
   4   4   1   51.19    6.10
  -4   4  -1   54.59    8.00
  -5  -4  -1   92.29   13.20
  -5  -4  -1  103.99    9.30
   5  -4   1   71.39    7.30
  -5  -4  -1  100.79    7.60
  -5  -4  -1   98.49    7.80
  -5   4  -1  106.29    7.60
   5   4   1  111.09    8.40
  -5   4  -1  103.49    8.70
  -5   4  -1  105.19    8.60
  -5   4  -1  100.09    8.70
  -6  -4  -1  392.46   23.70
  -6  -4  -1  375.56   25.20
  -6  -4  -1  388.96   29.40
  -6   4  -1  359.46   24.40
   6   4   1  370.06   23.80
  -6   4  -1  377.16   24.30
  -6   4  -1  357.26   24.60
  -7  -4  -1   13.80    3.40
  -7  -4  -1    8.10    4.80
  -7  -4  -1    9.80    3.40
  -7   4  -1   19.20    4.40
   7   4   1   12.10    3.00
  -7   4  -1   30.20    4.90
  -7   4  -1   21.60    4.30
  -8  -4  -1   30.00    8.40
  -8  -4  -1   35.10    6.20
  -8  -4  -1   44.80    6.50
  -8   4  -1   28.90    5.40
  -8   4  -1   32.50    5.80
  -8   4  -1   22.50    5.30
  -9  -4  -1   73.49    9.70
  -9  -4  -1   77.89   14.60
  -9   4  -1   75.29    9.70
  -9   4  -1   76.39   10.40
 -10  -4  -1  437.26   29.60
 -10  -4  -1  413.16   38.40
 -10   4  -1  411.36   28.70
 -10   4  -1  403.86   29.70
  10   4   1  424.06   36.80
 -10  -5   1   77.49   11.50
 -10   5   1   74.89   11.00
 -10   5   1   85.69   11.90
  -9  -5   1   89.09   11.80
  -9  -5   1  110.09   18.60
  -9   5   1   82.89   11.10
  -9   5   1   86.89   11.40
  -8  -5   1   38.00   10.30
  -8  -5   1   71.19   10.00
  -8   5   1   50.09    7.30
  -8   5   1   53.99    8.30
  -8   5   1   56.69    8.60
  -7  -5   1   44.80    6.20
  -7  -5   1   31.50    6.50
  -7  -5   1   28.10    8.10
  -7   5   1   49.70    7.20
  -7   5   1   49.30    7.40
  -7   5   1   32.10    5.60
  -6  -5   1  135.69   12.80
  -6  -5   1  138.09   15.60
  -6   5   1  119.49   11.10
  -6   5   1  127.19   11.40
   6   5  -1  155.78   13.60
  -6   5   1  127.19   11.80
   6   5  -1  149.88   11.20
  -5  -5   1  353.66   23.80
  -5  -5   1  367.06   26.90
  -5   5   1  319.77   22.30
  -5   5   1  337.97   22.00
   5   5  -1  346.17   21.40
  -5   5   1  309.77   21.30
   5   5  -1  263.07   24.30
  -4  -5   1  136.39   11.90
  -4  -5   1  128.19   13.20
   4  -5  -1  132.69   10.80
   4  -5  -1   99.79    9.90
   4   5  -1  134.99   10.00
  -4   5   1  121.69   10.50
   4   5  -1   92.49   12.80
  -4   5   1  138.19    9.80
  -4   5   1  123.19    9.00
  -4   5   1  120.59   10.20
   3  -5  -1   17.60    2.80
  -3  -5   1   22.60    5.20
  -3  -5   1   15.00    4.50
   3  -5  -1   19.20    4.20
   3  -5  -1   16.60    4.30
   3  -5  -1   18.10    5.20
   3  -5  -1   24.30    4.60
  -3   5   1   22.00    3.40
  -3   5   1   22.80    3.20
  -3   5   1   22.30    3.60
  -3   5   1   15.70    3.50
   3   5  -1   18.60    3.60
   3   5  -1   23.10    7.40
   3   5  -1   17.70    3.30
  -3   5   1   17.20    4.10
   2  -5  -1  958.80   56.49
  -2  -5   1  869.71   55.79
  -2  -5   1  933.71   56.59
   2  -5  -1  898.31   54.59
   2  -5  -1  885.01   55.89
   2  -5  -1  886.51   54.29
  -2  -5   1  867.91   52.99
  -2   5   1  887.81   54.39
  -2   5   1  937.71   54.89
   2   5  -1  989.20   53.69
   2   5  -1  906.81   53.59
  -2   5   1  929.41   52.99
  -2   5   1 1037.00   53.99
  -2   5   1  944.71   52.79
  -2   5   1  805.32   54.29
   2   5  -1  937.11   54.09
  -1  -5   1  868.61   54.09
   1  -5  -1  923.21   54.49
   1  -5  -1  890.51   52.59
  -1  -5   1  920.41   53.79
   1  -5  -1  886.31   54.29
   1  -5  -1  875.61   52.69
  -1  -5   1  908.91   52.29
   1   5  -1  882.71   53.39
   1   5  -1  864.81   52.09
   1   5  -1  874.81   52.29
  -1   5   1  900.71   51.99
  -1   5   1  887.21   51.69
  -1   5   1  896.81   51.59
   1   5  -1  861.01   52.09
   1   5  -1  907.91   51.79
  -1   5   1  840.72   52.69
  -1   5   1  870.01   52.59
   0  -5  -1  513.45   35.00
   0  -5   1  576.34   34.10
   0  -5   1  561.94   33.60
   0  -5  -1  569.34   33.70
   0  -5  -1  534.15   35.30
   0  -5   1  582.14   35.70
   0  -5   1  519.35   35.00
   0   5  -1  551.34   32.90
   0   5  -1  547.45   33.70
   0   5  -1  563.94   33.80
   0   5   1  529.65   32.70
   0   5   1  545.85   33.50
   0   5  -1  533.45   33.40
   0   5   1  528.25   33.60
  -1  -5  -1   68.99    6.20
   1  -5   1   71.39    7.10
   1  -5   1   77.69    8.00
  -1  -5  -1   60.89    8.40
   1  -5   1   70.89    7.80
   1  -5   1   65.49    6.60
  -1  -5  -1   66.99    7.30
  -1   5  -1   71.99    7.00
   1   5   1   59.79    6.20
   1   5   1   77.89    6.20
  -1   5  -1   67.29    5.70
   1   5   1   70.89    7.80
  -1   5  -1   64.59    6.80
  -1   5  -1   71.39    6.20
  -1   5  -1   74.39    6.20
   1   5   1   67.69    7.30
  -1   5  -1   73.59    6.90
   2  -5   1 1859.71  100.89
   2  -5   1 1772.92  101.49
  -2  -5  -1 1736.43   98.89
  -2  -5  -1 1672.53  102.29
   2  -5   1 1867.31  102.79
  -2  -5  -1 1821.72  103.29
   2  -5   1 1719.73  102.29
  -2   5  -1 1766.92  101.09
  -2   5  -1 1681.43   98.79
   2   5   1 1762.72  102.89
  -2   5  -1 1771.12  101.39
   2   5   1 1745.23  100.79
  -2   5  -1 1791.92  100.09
  -2   5  -1 1674.03   99.09
  -2   5  -1 1711.33   99.19
   2   5   1 1827.52   99.69
   2   5   1 1713.33   99.99
   3  -5   1   91.49    7.80
  -3  -5  -1   90.39   10.00
   3  -5   1   86.99    8.90
  -3  -5  -1   89.09    9.10
  -3  -5  -1   78.29    7.60
   3  -5   1  111.19    9.80
  -3   5  -1   82.69    5.80
  -3   5  -1   84.29    8.20
   3   5   1  100.19    7.20
  -3   5  -1   77.59    7.70
  -3   5  -1   77.19    6.90
   3   5   1   97.29    9.30
  -3   5  -1   83.79    5.80
   3   5   1   89.49    7.90
   3   5   1   84.79    9.70
   4  -5   1  504.05   32.10
  -4  -5  -1  548.55   36.30
  -4  -5  -1  556.54   34.20
  -4   5  -1  519.55   32.40
  -4   5  -1  513.45   31.40
  -4   5  -1  520.45   32.80
   4   5   1  526.35   32.00
   4   5   1  443.16   35.40
   5  -5   1  108.29    8.90
  -5  -5  -1   68.59    9.80
  -5  -5  -1   71.79   11.60
  -5   5  -1   93.39    8.70
  -5   5  -1   87.09    8.20
  -5   5  -1   92.39    9.40
   5   5   1   66.49    9.00
   5   5   1   78.69    7.60
  -6  -5  -1  329.27   20.50
  -6  -5  -1  331.87   26.90
  -6  -5  -1  331.47   23.30
   6   5   1  324.67   22.50
   6   5   1  320.27   21.40
  -6   5  -1  314.47   21.70
  -6   5  -1  292.27   22.00
  -6   5  -1  298.87   21.60
  -7  -5  -1   68.39    9.70
  -7  -5  -1   65.89   12.40
  -7   5  -1   66.29    8.50
  -7   5  -1   65.19    8.80
  -7   5  -1   60.49    8.00
   7   5   1   61.79    9.40
  -8  -5  -1   49.70    8.40
  -8  -5  -1   43.70   10.90
  -8   5  -1   71.69    8.60
  -8   5  -1   60.89    8.60
  -8   5  -1   64.79    9.10
  -9  -5  -1   36.50   10.80
  -9  -5  -1   55.79    9.00
  -9   5  -1   68.89    9.80
  -9   5  -1   69.79    9.90
   9   5   1   63.79   14.00
  -9   5  -1   70.39   10.00
  -9  -6   1   42.60    8.70
   9   6  -1   40.50   10.80
  -9   6   1   49.70    8.60
  -9   6   1   40.60    8.20
  -8  -6   1  183.58   20.90
  -8  -6   1  185.08   16.90
  -8   6   1  193.08   15.70
  -8   6   1  185.78   16.40
  -8   6   1  197.38   15.50
   8   6  -1  177.48   19.40
  -7  -6   1  129.79   13.10
  -7  -6   1  138.29   19.60
   7   6  -1   96.69   14.20
  -7   6   1  136.29   12.50
  -7   6   1  124.59   11.20
  -7   6   1  124.99   13.00
  -6  -6   1  248.48   19.20
   6  -6  -1  191.18   17.00
  -6  -6   1  221.98   21.30
  -6   6   1  218.48   17.40
   6   6  -1  249.58   16.60
  -6   6   1  241.28   17.00
  -6   6   1  235.68   16.50
   6   6  -1  159.98   20.10
  -5  -6   1   51.59   10.30
  -5  -6   1   66.69   10.40
   5  -6  -1   72.59   11.20
   5  -6  -1   67.39    8.90
   5   6  -1   63.19    7.80
   5   6  -1   79.59   15.20
  -5   6   1   56.29    8.60
  -5   6   1   64.09    8.20
  -5   6   1   65.19    7.90
   4  -6  -1  635.14   42.80
   4  -6  -1  716.13   45.80
  -4  -6   1  643.14   46.20
   4  -6  -1  712.13   43.60
  -4  -6   1  685.23   45.00
   4   6  -1  760.72   42.70
  -4   6   1  689.23   41.40
  -4   6   1  679.73   43.40
  -4   6   1  695.93   43.00
  -3  -6   1  536.25   31.90
   3  -6  -1  545.25   35.20
   3  -6  -1  568.34   35.80
  -3  -6   1  555.44   37.20
  -3  -6   1  540.85   37.80
   3  -6  -1  586.14   37.80
  -3  -6   1  587.64   32.00
  -3   6   1  512.65   35.40
   3   6  -1  552.54   34.00
   3   6  -1  567.54   34.80
  -3   6   1  492.15   33.10
  -3   6   1  535.45   31.90
  -3   6   1  538.85   35.20
  -3   6   1  641.54   34.20
  -2  -6   1  731.03   45.20
  -2  -6   1  762.92   40.30
  -2  -6   1  710.53   45.20
   2  -6  -1  673.33   42.80
   2  -6  -1  679.63   44.90
   2  -6  -1  718.33   43.60
   2  -6  -1  739.13   45.70
  -2  -6   1  694.43   41.70
  -2   6   1  705.53   43.60
   2   6  -1  654.43   44.40
  -2   6   1  668.13   40.70
  -2   6   1  702.73   43.20
  -2   6   1  678.03   42.90
  -2   6   1  635.34   41.30
   2   6  -1  674.23   42.60
  -2   6   1  759.62   42.40
   2   6  -1  690.53   41.90
  -1  -6   1    7.40    3.40
   1  -6  -1   14.40    4.50
   1  -6  -1   17.80    4.00
   1  -6  -1   16.20    4.00
  -1  -6   1   21.20    5.60
  -1  -6   1   14.20    3.50
   1  -6  -1   11.70    4.20
  -1  -6   1   15.60    4.30
   1   6  -1   14.90    3.80
  -1   6   1   15.80    3.30
   1   6  -1   11.80    3.20
  -1   6   1   14.00    3.30
  -1   6   1   15.40    3.90
  -1   6   1   14.10    3.90
   1   6  -1   13.40    3.40
   1   6  -1   12.40    2.90
  -1   6   1   21.40    3.90
   0  -6  -1  215.98   18.00
   0  -6   1  252.67   16.90
   0  -6   1  233.38   18.20
   0  -6  -1  200.68   17.50
   0  -6   1  214.28   15.90
   0  -6  -1  237.18   16.30
   0  -6   1  213.58   18.00
   0   6  -1  219.58   15.70
   0   6  -1  216.88   16.20
   0   6   1  232.58   16.60
   0   6   1  230.18   16.00
   0   6  -1  223.08   16.30
   0   6   1  224.78   16.00
   0   6  -1  204.28   15.70
   0   6   1  235.08   15.40
   0   6   1  217.18   16.30
   0   6  -1  259.37   15.90
  -1  -6  -1  391.26   24.20
   1  -6   1  401.56   25.70
  -1  -6  -1  374.06   25.70
   1  -6   1  421.66   27.30
   1  -6   1  392.46   25.40
  -1  -6  -1  395.96   27.20
   1  -6   1  336.67   26.10
   1   6   1  318.37   24.10
   1   6   1  348.87   23.70
   1   6   1  343.57   24.60
  -1   6  -1  392.56   24.10
  -1   6  -1  372.16   25.20
  -1   6  -1  417.66   24.40
   1   6   1  397.26   25.80
  -1   6  -1  365.06   23.40
  -1   6  -1  365.96   24.90
   2  -6   1  103.19    9.70
   2  -6   1   93.29   10.10
   2  -6   1  114.69   10.90
  -2  -6  -1   97.59    7.40
  -2  -6  -1  102.09   10.40
  -2  -6  -1   80.59   11.30
   2  -6   1   97.69    8.80
   2   6   1   90.99    8.70
  -2   6  -1   77.79    7.40
   2   6   1   93.49    7.90
  -2   6  -1  100.89    8.10
  -2   6  -1  108.69    8.50
  -2   6  -1  105.79    9.60
  -2   6  -1   97.79    9.10
  -2   6  -1   91.79    7.30
   2   6   1   94.29   10.10
   3  -6   1  146.69   12.50
   3  -6   1  112.09   10.00
  -3  -6  -1  120.59   11.90
  -3  -6  -1  114.29   12.10
   3  -6   1  108.99   10.60
   3   6   1  117.69    9.20
  -3   6  -1  113.99    8.80
   3   6   1  111.19   11.90
  -3   6  -1  117.29    8.30
   3   6   1  114.49   10.20
  -3   6  -1   91.69    9.60
  -3   6  -1  110.39   10.50
   4  -6   1  130.49   12.00
  -4  -6  -1  128.59   13.00
   4  -6   1  129.99   12.90
  -4  -6  -1  119.79   13.70
   4  -6   1  132.79   11.20
  -4   6  -1  147.99   12.40
   4   6   1  136.49   14.30
   4   6   1  121.29   11.00
  -4   6  -1  148.39   10.70
  -4   6  -1  141.59   11.80
   5  -6   1  191.88   14.60
   5  -6   1  172.38   16.00
  -5  -6  -1  168.58   17.50
  -5  -6  -1  189.58   16.20
  -5   6  -1  182.58   15.00
   5   6   1  164.68   17.40
  -5   6  -1  186.78   13.60
   5   6   1  184.68   18.80
   5   6   1  169.78   13.80
  -5   6  -1  179.68   14.30
   6  -6   1  148.99   12.80
  -6  -6  -1  155.28   16.90
  -6  -6  -1  160.08   14.50
  -6   6  -1  146.89   13.20
   6   6   1  111.79   15.20
  -6   6  -1  156.38   12.80
   6   6   1  162.28   17.10
   6   6   1  147.59   12.30
  -6   6  -1  156.58   12.30
  -7  -6  -1   30.30    8.50
  -7  -6  -1   26.00    6.40
  -7   6  -1   33.40    5.90
   7   6   1   20.90    7.40
  -7   6  -1   24.30    5.30
  -7   6  -1   27.10    6.00
   7   6   1   21.20    7.30
  -8  -6  -1  102.09   16.60
  -8  -6  -1  106.29   11.60
  -8   6  -1  101.19   11.10
  -8   6  -1  104.89   11.60
   8   6   1   86.89   12.40
   8   6   1  121.49   19.10
  -8   6  -1   94.49   11.40
  -9  -6  -1   21.80    6.20
  -9   6  -1   23.60    5.70
  -9   6  -1   32.90    6.90
  -9   6  -1   38.80    7.80
   9   6   1   30.50    8.80
  -8  -7   1   53.49   10.40
  -8  -7   1   53.79   12.90
  -8   7   1   43.10    7.80
  -8   7   1   46.00    7.80
  -8   7   1   40.40    8.30
   8   7  -1   46.30   12.20
   8   7  -1   34.10   11.90
  -7  -7   1   17.90    5.80
   7  -7  -1   18.40    5.30
  -7  -7   1   16.10    6.90
   7  -7  -1   15.50    5.80
   7   7  -1   18.90    8.50
  -7   7   1   28.10    5.60
  -7   7   1   14.50    4.40
  -7   7   1   18.40    5.50
   6  -7  -1   28.70    8.00
  -6  -7   1   27.60    8.50
  -6  -7   1   26.40    7.00
   6  -7  -1   35.40    7.20
  -6   7   1   34.30    7.20
   6   7  -1   40.30    6.60
  -6   7   1   28.60    5.60
   6   7  -1   31.40   10.50
  -6   7   1   32.90    6.40
  -5  -7   1  263.07   21.70
  -5  -7   1  278.37   23.70
   5  -7  -1  242.68   21.80
   5  -7  -1  221.28   18.90
  -5   7   1  254.27   17.90
  -5   7   1  269.57   20.30
   5   7  -1  264.87   18.90
  -5   7   1  253.17   19.30
   4  -7  -1  197.78   17.40
  -4  -7   1  174.18   17.20
  -4  -7   1  194.98   17.00
   4  -7  -1  167.18   14.90
   4  -7  -1  176.18   14.60
  -4   7   1  174.18   14.40
   4   7  -1  153.48   16.40
   4   7  -1  149.69   13.40
  -4   7   1  162.88   12.50
  -4   7   1  157.68   14.60
   3  -7  -1   12.70    4.10
  -3  -7   1   12.50    4.90
   3  -7  -1   15.10    4.30
  -3  -7   1   10.90    4.50
  -3  -7   1   12.00    2.30
   3  -7  -1   16.50    5.70
   3   7  -1   13.90    3.70
  -3   7   1   12.20    3.80
   3   7  -1   10.00    4.50
  -3   7   1   13.20    2.40
  -3   7   1   12.00    2.90
   3   7  -1   12.20    3.30
  -3   7   1    8.10    3.20
   2  -7  -1   94.29   11.30
   2  -7  -1  118.39   10.80
   2  -7  -1  101.99   10.20
  -2  -7   1  110.29   12.00
  -2  -7   1  117.09    9.10
  -2  -7   1  105.89   11.20
  -2   7   1  127.09   10.50
   2   7  -1   92.49    9.30
   2   7  -1   97.59   10.80
   2   7  -1  100.19    9.80
   2   7  -1  101.69    9.10
  -2   7   1   94.49    8.40
  -2   7   1  102.39    9.10
  -2   7   1   89.89    9.90
  -2   7   1  101.39   11.30
   1  -7  -1  534.75   35.80
   1  -7  -1  549.45   33.50
   1  -7  -1  507.45   35.50
  -1  -7   1  494.65   35.20
  -1  -7   1  511.15   33.60
  -1  -7   1  508.25   32.50
   1   7  -1  495.85   32.80
   1   7  -1  543.45   32.30
  -1   7   1  476.05   32.90
   1   7  -1  492.05   32.30
  -1   7   1  492.55   31.70
  -1   7   1  503.35   31.70
  -1   7   1  486.35   33.10
  -1   7   1  509.55   32.10
   1   7  -1  505.15   33.50
   0  -7   1  769.52   49.99
   0  -7   1  721.43   49.90
   0  -7  -1  728.23   49.80
   0  -7  -1  652.13   49.00
   0  -7  -1  769.52   47.30
   0  -7   1  764.52   47.60
   0   7   1  759.92   47.70
   0   7  -1  788.52   47.60
   0   7  -1  840.62   46.80
   0   7  -1  777.62   46.80
   0   7  -1  825.92   47.90
   0   7   1  779.82   46.30
   0   7   1  775.22   47.00
   0   7  -1  775.72   46.90
   0   7   1  781.62   47.70
   0   7   1  810.62   47.10
   1  -7   1   89.49   12.40
  -1  -7  -1  101.89    9.20
  -1  -7  -1  104.99   10.30
   1  -7   1  104.79   10.30
  -1  -7  -1  115.49   12.20
   1  -7   1  109.49   11.90
   1   7   1  104.79   10.00
  -1   7  -1   97.09    9.00
  -1   7  -1  111.09   10.30
  -1   7  -1  108.89    8.80
  -1   7  -1   94.79    8.80
   1   7   1  104.99    9.00
   1   7   1  110.69    9.80
   1   7   1   98.39   10.00
  -1   7  -1   99.39   11.30
   2  -7   1  274.07   20.60
  -2  -7  -1  260.27   21.20
  -2  -7  -1  298.27   22.80
   2  -7   1  325.77   23.10
  -2  -7  -1  278.07   18.00
   2  -7   1  288.27   20.30
  -2   7  -1  242.18   19.60
   2   7   1  262.67   21.10
  -2   7  -1  258.57   17.80
  -2   7  -1  269.07   20.40
   2   7   1  271.47   18.80
  -2   7  -1  296.37   19.30
   2   7   1  254.07   19.70
  -2   7  -1  285.27   19.30
  -3  -7  -1  321.77   24.30
   3  -7   1  300.67   21.40
  -3  -7  -1  306.37   24.00
   3  -7   1  317.57   22.60
   3  -7   1  339.67   24.40
  -3   7  -1  322.77   22.00
  -3   7  -1  295.97   22.10
   3   7   1  290.07   23.60
  -3   7  -1  264.47   20.40
   3   7   1  264.87   21.00
  -4  -7  -1  647.14   44.40
   4  -7   1  611.14   41.40
   4  -7   1  617.74   40.40
  -4  -7  -1  658.33   43.50
   4  -7   1  667.63   43.40
  -4   7  -1  609.24   41.20
  -4   7  -1  590.44   40.50
   4   7   1  690.73   44.80
  -4   7  -1  647.34   38.80
   4   7   1  647.94   40.50
  -5  -7  -1  174.98   16.70
   5  -7   1  181.28   14.70
  -5  -7  -1  155.18   17.20
   5  -7   1  186.38   17.10
   5   7   1  162.88   17.50
  -5   7  -1  161.78   14.40
  -5   7  -1  171.78   13.30
  -5   7  -1  188.38   15.70
   5   7   1  172.58   14.40
   6  -7   1  213.58   16.70
   6  -7   1  184.98   18.20
  -6  -7  -1  174.08   19.40
  -6  -7  -1  190.18   18.10
  -6   7  -1  193.38   15.20
   6   7   1  202.98   16.20
  -6   7  -1  206.38   16.50
   6   7   1  216.28   22.30
   6   7   1  225.38   21.30
  -6   7  -1  203.58   17.30
  -7  -7  -1  104.59   14.40
  -7  -7  -1   99.79   16.20
   7  -7   1  111.19   13.30
  -7   7  -1   93.59   11.50
   7   7   1  100.39   15.20
  -7   7  -1  114.39   12.40
  -7   7  -1  113.89   14.30
   7   7   1  103.39   16.70
   8  -7   1   80.79   16.40
  -8  -7  -1   65.49   14.00
  -8  -7  -1   75.39   12.10
  -8   7  -1   71.59   11.20
   8   7   1   84.89   17.10
   8   7   1   73.79   14.80
  -8   7  -1   90.79   11.20
  -8   7  -1   66.89   10.10
   8  -8  -1  137.59   23.90
  -8  -8   1  180.68   18.70
  -8   8   1  197.68   16.70
  -8   8   1  183.98   15.80
  -8   8   1  183.48   17.90
   8   8  -1  208.88   25.30
  -7  -8   1  120.49   16.40
   7  -8  -1  106.69   17.00
  -7  -8   1  104.09   17.60
   7  -8  -1  106.19   13.70
   7   8  -1  115.89   18.80
  -7   8   1   96.49   13.60
  -7   8   1  119.59   13.70
  -7   8   1   82.39   10.70
  -6  -8   1   67.49   13.80
  -6  -8   1   89.49   14.20
   6  -8  -1   81.69   14.40
   6  -8  -1   69.39   10.90
  -6   8   1   72.79    9.50
   6   8  -1   66.89   13.80
  -6   8   1   79.49   11.60
  -6   8   1   77.89   10.60
   5  -8  -1   26.00    6.00
  -5  -8   1   25.10    7.50
   5  -8  -1   27.30    8.00
  -5  -8   1   22.60    7.70
  -5   8   1   36.20    7.00
   5   8  -1   26.90    5.70
  -5   8   1   29.10    7.20
  -5   8   1   26.60    5.20
   5   8  -1   18.30    7.10
  -4  -8   1  522.15   37.80
  -4  -8   1  486.95   37.50
   4  -8  -1  492.15   34.90
   4  -8  -1  497.95   35.30
   4  -8  -1  560.34   38.80
  -4   8   1  501.35   34.70
   4   8  -1  544.65   38.30
   4   8  -1  508.55   33.90
  -4   8   1  524.15   32.20
   4   8  -1  545.75   34.50
  -4   8   1  504.85   35.50
  -3  -8   1  167.28   11.80
   3  -8  -1  176.78   17.70
  -3  -8   1  165.68   16.80
  -3  -8   1  174.88   17.50
   3  -8  -1  167.68   15.50
   3  -8  -1  166.28   15.20
  -3   8   1  177.38   15.80
  -3   8   1  187.78   13.10
   3   8  -1  197.58   15.10
  -3   8   1  187.28   15.60
  -3   8   1  171.68   14.50
   3   8  -1  190.28   15.30
   3   8  -1  187.08   17.30
  -2  -8   1   71.79   11.10
   2  -8  -1   68.89   10.20
  -2  -8   1   68.29   12.10
   2  -8  -1   92.59   11.70
  -2  -8   1   75.39    7.60
   2  -8  -1   75.19   10.50
  -2   8   1   74.59   10.30
   2   8  -1   96.49   11.00
  -2   8   1   88.29    7.90
   2   8  -1   88.69    8.90
   2   8  -1   80.09    8.30
   2   8  -1   79.69   11.50
  -2   8   1   78.79    8.20
  -2   8   1   66.39    9.30
  -1  -8   1   30.20    5.80
  -1  -8   1   30.10    7.70
   1  -8  -1   25.60    5.80
  -1  -8   1   36.60    7.10
   1  -8  -1   34.20    8.40
   1  -8  -1   46.00   11.90
  -1   8   1   35.70    5.90
   1   8  -1   31.40    6.40
   1   8  -1   31.60    5.60
  -1   8   1   30.70    5.70
  -1   8   1   41.40    7.40
  -1   8   1   34.50    5.90
   1   8  -1   35.00    6.80
   1   8  -1   38.00    6.40
   0  -8   1  144.69   17.60
   0  -8   1  115.69   11.40
   0  -8  -1  105.89   15.00
   0  -8  -1  134.59   11.60
   0  -8   1  101.69   13.10
   0   8  -1  119.69   13.10
   0   8  -1  122.89   10.90
   0   8   1  130.09   12.10
   0   8   1  120.29   10.90
   0   8   1  121.79   10.60
   0   8   1  105.09   10.40
   0   8  -1  118.69   10.70
   0   8  -1  125.69   10.70
   1  -8   1  257.77   19.40
  -1  -8  -1  284.87   22.40
   1  -8   1  258.47   21.70
  -1  -8  -1  239.28   17.50
   1   8   1  233.38   18.60
   1   8   1  231.08   18.00
  -1   8  -1  251.27   17.50
   1   8   1  238.58   17.40
   1   8   1  230.78   18.70
  -1   8  -1  222.38   18.40
  -1   8  -1  238.38   17.70
  -1   8  -1  222.58   18.60
   2  -8   1  108.69   11.20
   2  -8   1  115.39   13.00
   2  -8   1  106.59   11.30
  -2  -8  -1  103.69   11.50
  -2  -8  -1  132.59   16.70
  -2  -8  -1  111.19    8.80
  -2   8  -1  101.99    8.60
   2   8   1   92.39   11.30
  -2   8  -1   98.19    9.60
  -2   8  -1  112.59   12.70
   2   8   1   97.59    9.40
   2   8   1   94.59   13.00
  -2   8  -1   82.29   11.40
  -3  -8  -1   22.90    6.30
   3  -8   1   18.20    5.30
  -3  -8  -1   31.10    8.20
   3  -8   1   20.20    5.00
   3  -8   1   23.00    6.60
   3   8   1   19.00    6.00
   3   8   1   17.30    4.70
  -3   8  -1   19.50    4.50
  -3   8  -1   18.60    4.90
  -3   8  -1   21.40    5.40
  -4  -8  -1   52.99   10.40
  -4  -8  -1   57.59   10.70
   4  -8   1   75.89   12.50
   4  -8   1   59.79   10.10
   4  -8   1   58.59    9.00
   4   8   1   48.80    8.10
   4   8   1   59.09   11.00
  -4   8  -1   49.70    8.50
  -4   8  -1   54.29    9.00
   5  -8   1  279.87   21.80
   5  -8   1  289.97   24.80
  -5  -8  -1  277.57   25.50
  -5  -8  -1  302.87   25.10
   5   8   1  330.67   22.50
  -5   8  -1  271.27   22.70
  -5   8  -1  295.97   20.20
   5   8   1  307.17   26.20
  -5   8  -1  281.27   22.00
   6  -8   1   21.60    7.00
   6  -8   1   26.90    6.10
  -6  -8  -1   21.70    7.80
  -6  -8  -1   28.50    8.10
  -6   8  -1    6.40    3.20
   6   8   1   19.80    5.50
  -6   8  -1   17.40    5.60
   6   8   1   19.10    7.60
  -6   8  -1   16.30    5.30
   7  -8   1   36.90   11.40
  -7  -8  -1   39.20    9.30
   7  -8   1   54.79    8.90
  -7  -8  -1   44.20   11.10
  -7   8  -1   44.80    7.30
  -7   8  -1   50.49    8.60
   7   8   1   47.00   11.40
  -7   8  -1   42.20    8.60
  -8  -8  -1  137.29   18.10
  -8   8  -1  124.99   15.00
  -8   8  -1  147.59   13.30
  -8   8  -1  146.99   15.30
  -7  -9   1    6.60    5.30
   7  -9  -1    8.90    4.30
  -7   9   1    8.90    3.90
  -7   9   1    5.10    3.90
  -7   9   1    8.20    4.30
  -6  -9   1   64.79   13.60
   6  -9  -1   69.69   11.40
  -6  -9   1   72.59   13.70
   6  -9  -1   73.19   14.00
   6   9  -1   77.89   14.70
  -6   9   1   61.19    9.70
  -6   9   1   71.79    9.40
  -6   9   1   55.89   10.80
  -5  -9   1   95.99   16.00
   5  -9  -1   96.79   15.80
  -5  -9   1   85.99   14.50
   5  -9  -1   90.69   13.10
  -5   9   1   74.49   11.70
   5   9  -1  102.39   12.40
  -5   9   1  125.59   16.00
   5   9  -1   95.49   12.20
   5   9  -1   98.19   15.90
  -4  -9   1   71.39   12.90
   4  -9  -1   73.69   13.80
   4  -9  -1   87.69   12.40
   4  -9  -1   57.69   10.30
  -4  -9   1   55.09   11.30
   4   9  -1   84.99   11.30
   4   9  -1   83.09   11.20
   4   9  -1   82.49   13.50
  -4   9   1   59.29   10.10
  -4   9   1   51.79    9.80
   3  -9  -1   22.10    7.30
   3  -9  -1   10.90    4.50
   3  -9  -1   13.40    5.10
  -3  -9   1   15.90    3.10
  -3  -9   1   16.60    6.90
  -3   9   1   13.10    4.80
  -3   9   1   15.70    4.50
   3   9  -1   18.40    5.10
   3   9  -1   12.90    4.70
   3   9  -1   18.10    6.00
  -3   9   1   12.80    5.80
   2  -9  -1   85.09   11.80
  -2  -9   1   85.09   13.90
  -2  -9   1  101.89    9.20
  -2  -9   1   84.99   12.50
   2  -9  -1  103.89   16.00
  -2   9   1   85.59    8.60
   2   9  -1   83.79   11.40
  -2   9   1  100.09   12.50
  -2   9   1  104.59   10.00
   2   9  -1  103.99   13.80
   2   9  -1   91.29   11.80
   2   9  -1  102.09   10.10
  -1  -9   1  130.99   11.90
  -1  -9   1  158.08   19.40
   1  -9  -1  135.49   12.80
  -1   9   1  123.69   11.30
  -1   9   1  114.19   11.20
  -1   9   1  111.49   13.60
   1   9  -1  128.99   12.30
   1   9  -1  126.39   14.20
   1   9  -1  112.59   11.50
   1   9  -1  120.69   11.40
   0  -9  -1  422.76   42.40
   0  -9  -1  389.16   27.10
   0  -9   1  403.56   27.70
   0   9   1  400.86   28.20
   0   9  -1  358.76   27.30
   0   9   1  365.56   26.10
   0   9   1  392.06   26.90
   0   9   1  398.86   26.80
   0   9  -1  375.36   26.40
   0   9  -1  379.76   26.40
   1  -9   1    1.60    3.70
  -1  -9  -1    1.80    2.30
  -1  -9  -1    0.70    3.40
   1  -9   1    1.30    3.00
  -1   9  -1    2.30    2.90
   1   9   1    1.10    2.10
  -1   9  -1    1.10    2.10
  -1   9  -1   -0.50    1.90
   1   9   1    1.10    1.80
   1   9   1    0.00    2.10
   1   9   1   -0.60    2.50
   2  -9   1  105.59   13.70
   2  -9   1  117.19   14.30
  -2  -9  -1   88.19    8.50
  -2  -9  -1  118.39   16.90
   2   9   1  111.59   11.00
   2   9   1  131.59   14.30
  -2   9  -1   74.79   11.40
  -2   9  -1   94.19    8.60
  -2   9  -1   99.09   10.10
   2   9   1  102.39   10.00
   2   9   1  108.19   11.70
   3  -9   1  369.26   29.00
   3  -9   1  327.77   25.40
  -3  -9  -1  381.46   29.40
   3  -9   1  333.57   26.00
  -3  -9  -1  329.57   26.90
  -3   9  -1  328.07   25.20
  -3   9  -1  311.27   23.90
   3   9   1  328.77   26.60
   3   9   1  343.17   25.20
  -3   9  -1  371.26   26.40
   3   9   1  308.07   24.20
  -4  -9  -1  354.96   28.00
   4  -9   1  312.57   27.30
   4  -9   1  330.17   25.90
  -4  -9  -1  321.17   27.90
   4  -9   1  328.77   25.00
  -4   9  -1  300.57   25.00
  -4   9  -1  341.47   25.10
   4   9   1  329.47   24.60
   4   9   1  323.57   27.20
   5  -9   1   45.20    8.70
   5  -9   1   48.40   10.80
  -5  -9  -1   46.70   11.10
  -5  -9  -1   45.90   10.70
  -5   9  -1   54.29   10.10
   5   9   1   45.10    8.20
   5   9   1   60.49   12.10
  -5   9  -1   49.90    9.20
  -6  -9  -1  143.09   20.30
   6  -9   1  141.49   14.40
  -6  -9  -1  162.78   20.50
   6  -9   1  209.98   34.40
   6   9   1  169.78   18.70
  -6   9  -1  132.09   15.00
   6   9   1  143.69   15.90
  -6   9  -1  135.09   16.10
   7  -9   1   80.69   12.00
  -7  -9  -1   89.59   14.90
  -7   9  -1   93.59   14.20
  -7   9  -1   83.09   12.10
  -7   9  -1   92.59   11.00
   5 -10  -1    6.70    5.30
  -5 -10   1    0.50    4.10
   5 -10  -1    3.60    3.70
  -5 -10   1    5.70    5.10
   5  10  -1    1.50    3.80
   5  10  -1    0.00    2.70
   5  10  -1    2.30    4.20
  -5  10   1    1.10    3.70
  -4 -10   1   65.09   12.50
  -4 -10   1   52.39   11.60
   4 -10  -1   55.29   10.60
   4 -10  -1   63.19   11.30
   4 -10  -1   73.29   14.00
   4  10  -1   53.99    9.60
  -4  10   1   36.10    8.10
   4  10  -1   70.49   10.90
   4  10  -1   62.09   12.20
  -3 -10   1  163.28   17.10
  -3 -10   1  160.38   11.30
  -3 -10   1  191.78   20.00
   3 -10  -1  177.28   16.70
   3 -10  -1  159.38   19.10
   3  10  -1  144.49   14.70
   3  10  -1  158.58   16.80
   3  10  -1  179.18   16.00
  -3  10   1  167.38   16.00
  -2 -10   1  165.48   21.30
  -2 -10   1  113.99   11.20
  -2 -10   1  126.99   17.60
   2 -10  -1  132.99   16.40
  -2  10   1  117.19   14.80
  -2  10   1  139.89   13.00
  -2  10   1  149.39   11.80
   2  10  -1  150.68   13.90
   2  10  -1  132.19   12.80
   2  10  -1  146.69   16.40
   2  10  -1  135.09   14.10
  -1 -10   1   27.90    6.20
   1 -10  -1   27.10    6.70
  -1  10   1   38.40    7.70
   1  10  -1   27.00    6.30
  -1  10   1   37.70    6.80
   1  10  -1   20.80    6.00
   1  10  -1   38.10    7.00
  -1  10   1   29.20    6.20
   0 -10  -1  104.89   10.90
   0 -10   1  103.29   12.70
   0  10  -1   84.39   12.00
   0  10   1  101.29   10.30
   0  10   1   89.69   12.40
   0  10   1   79.49   11.20
   0  10  -1   90.19   11.30
   0  10  -1   94.39   10.10
  -1 -10  -1  179.68   14.50
   1 -10   1  194.88   17.00
   1  10   1  167.98   15.30
  -1  10  -1  158.18   15.70
   1  10   1  155.78   14.40
  -1  10  -1  191.58   14.50
   1  10   1  174.48   16.40
  -1  10  -1  161.08   14.90
  -2 -10  -1   98.09   15.70
  -2 -10  -1  103.09    8.80
   2 -10   1   98.09   13.40
  -2  10  -1  104.09   10.40
   2  10   1   74.59   11.90
  -2  10  -1  106.39   13.80
   2  10   1   81.69   11.70
   2  10   1   76.49   12.10
   2  10   1   90.29   13.70
  -2  10  -1  114.29   11.00
   3 -10   1   30.10    7.70
   3 -10   1   44.40   10.70
  -3 -10  -1   40.20   10.50
   3  10   1   36.30    7.40
  -3  10  -1   28.40    7.10
   3  10   1   28.30    7.10
  -3  10  -1   31.70    7.00
   3  10   1   30.50    8.00
   4 -10   1   11.30    4.80
   4 -10   1    6.20    5.50
  -4 -10  -1    6.70    5.00
   4 -10   1   10.60    5.40
  -4 -10  -1    6.50    5.00
   4  10   1    6.00    4.70
   4  10   1    5.30    4.00
   4  10   1    7.30    4.20
  -4  10  -1   -0.80    2.60
  -5 -10  -1   45.40   10.90
  -5 -10  -1   50.99   11.80
   5 -10   1   52.59   13.90
   5 -10   1   39.50    9.00
   5  10   1   35.70    9.50
  -5  10  -1   41.90    8.70
  -5  10  -1   56.19   11.00
   5  10   1   57.69    9.90
   5  10   1   49.50    9.20
  -4 -11   1   28.50    8.70
   4 -11  -1   24.70    7.80
  -4 -11   1   47.00   11.90
   4  11  -1   43.70    8.80
  -4  11   1   29.10    7.70
   4  11  -1   27.50    8.40
  -3 -11   1    1.40    5.70
   3 -11  -1    1.60    4.00
  -3 -11   1    1.10    1.50
   3  11  -1    6.20    4.00
   3  11  -1    2.50    3.40
  -3  11   1    0.80    3.60
  -2 -11   1   92.69    9.40
   2 -11  -1  105.79   14.20
   2  11  -1   88.49   11.80
  -2  11   1   81.89   12.60
   2  11  -1   97.69   13.00
   2  11  -1  128.89   15.50
  -2  11   1  112.19   13.70
   1 -11  -1   64.69   10.60
  -1 -11   1   65.69    9.80
   1  11  -1   68.39   11.20
   1  11  -1   69.99   10.60
   1  11  -1   74.79   11.10
  -1  11   1   66.09    9.50
  -1  11   1   66.19   10.40
  -1  11   1   60.19   10.80
   0 -11   1   45.90    8.70
   0 -11  -1   43.20    7.90
   0  11   1   21.70    6.00
   0  11   1   31.60    8.10
   0  11  -1   30.30    6.80
   0  11   1   27.00    6.60
   0  11  -1   34.70    7.30
   0  11  -1   26.40    7.40
   1 -11   1   23.90    6.90
  -1 -11  -1   23.50    5.60
  -1  11  -1   34.30    7.40
  -1  11  -1   24.50    6.60
   1  11   1   10.00    5.30
  -1  11  -1   30.90    6.10
   1  11   1   19.60    5.80
   1  11   1   24.70    6.40
  -2 -11  -1   81.49    7.90
   2 -11   1   77.09   12.90
  -2  11  -1   63.79   11.50
   2  11   1   87.19   12.80
   2  11   1   80.09   12.30
  -2  11  -1   99.39   12.60
  -3 -11  -1   62.69   14.00
   3 -11   1   82.09   13.50
   3  11   1   87.79   12.90
   3  11   1   91.39   13.90
   3  11   1   90.79   13.30
  -3  11  -1   73.19   11.90
   4 -11   1  300.77   26.80
   4 -11   1  356.66   34.10
  -4 -11  -1  330.97   30.70
 -11   0   2   21.50    5.10
 -11   0   2   17.50    6.00
 -10   0   2  288.37   21.80
 -10   0   2  266.87   25.10
  -9   0   2    1.70    3.40
  -9   0   2    3.30    3.10
  -9   0   2    4.40    2.70
  -8   0   2  680.93   46.10
  -8   0   2  640.74   41.70
  -7   0   2    6.50    2.10
  -7   0   2    5.60    3.00
  -7   0   2    5.80    3.70
  -7   0   2    4.80    2.70
  -6   0   2    6.90    3.00
  -6   0   2    3.10    2.90
  -6   0   2    3.60    1.40
  -6   0   2    1.60    1.90
  -5   0   2   68.89    6.60
  -5   0   2   75.29    7.60
  -5   0   2   62.69    5.40
  -5   0   2   56.19    8.50
  -4   0   2   45.10    4.70
  -4   0   2   32.40    6.50
  -4   0   2   39.00    5.10
  -4   0   2   32.80    3.60
  -3   0   2   30.80    3.10
  -3   0   2   18.10    3.80
  -3   0   2   24.90    2.50
  -2   0   2  716.93   42.40
  -2   0   2  726.63   41.90
   2   0  -2  750.92   43.30
  -2   0   2  761.52   43.50
  -1   0   2    6.70    0.70
   1   0  -2    7.90    1.30
   1   0  -2    6.40    0.80
   1   0  -2    7.70    0.90
  -1   0   2    7.00    1.20
  -1   0   2    8.40    1.70
   1   0  -2    4.40    1.20
  -1   0   2    9.00    1.70
   0   0  -2 4790.82  239.58
   0   0  -2 4291.27  240.18
   0   0   2 4241.68  239.48
   0   0  -2 4353.16  239.08
   0   0  -2 4273.87  238.88
   0   0  -2 4167.78  239.78
   0   0  -2 4183.88  241.78
   0   0   2 3786.12  239.08
   0   0  -2 4682.63  239.98
  -1   0  -2    1.60    0.70
  -1   0  -2    2.00    0.70
   1   0   2    1.90    0.70
   1   0   2    1.20    0.60
  -1   0  -2    1.10    0.40
  -2   0  -2  151.48   10.60
  -2   0  -2  159.98    9.80
   2   0   2  157.48   10.80
  -3   0  -2   50.09    5.10
  -3   0  -2   46.60    4.20
  -4   0  -2  138.59   11.20
  -4   0  -2  141.79    9.90
  -5   0  -2   19.10    3.60
  -5   0  -2   16.00    4.10
  -6   0  -2   18.20    2.50
  -6   0  -2   19.00    4.00
  -6   0  -2   18.20    4.70
  -7   0  -2   46.90    8.10
  -7   0  -2   38.30    5.50
  -7   0  -2   46.90    4.10
  -7   0  -2   36.60    6.10
  -8   0  -2 1001.90   58.79
  -8   0  -2 1066.89   59.29
  -8   0  -2  980.10   63.59
  -8   0  -2  969.30   60.39
  -9   0  -2   15.50    5.60
  -9   0  -2   27.20    5.90
 -10   0  -2  521.45   35.90
 -10   0  -2  552.34   32.80
 -11  -1   2    3.00    3.20
 -11  -1   2    0.90    3.80
 -11  -1   2    0.30    4.40
 -11   1   2    2.10    2.30
 -11   1   2    2.40    4.20
 -10  -1   2   17.40    5.60
 -10  -1   2   38.30    7.40
 -10  -1   2   28.30    8.90
 -10   1   2   29.30    7.00
 -10   1   2   26.70    5.50
  -9  -1   2   31.20    6.10
  -9  -1   2   23.70    7.60
  -9  -1   2   17.00    5.60
  -9   1   2   28.00    6.40
  -9   1   2   24.50    5.00
  -9   1   2   23.70    7.20
  -8  -1   2   48.10    7.50
  -8   1   2   30.70    7.90
  -7  -1   2   11.70    2.70
  -7  -1   2    9.50    3.20
  -7  -1   2   11.70    3.60
  -7  -1   2   10.60    4.70
  -7   1   2    6.20    2.90
  -7   1   2   10.80    4.30
  -6  -1   2  226.08   15.30
  -6  -1   2  236.68   14.50
  -6  -1   2  210.58   15.30
  -6  -1   2  198.88   18.30
  -6   1   2  219.88   15.70
  -6   1   2  197.48   15.60
  -6   1   2  206.48   14.70
  -6   1   2  221.48   17.90
  -5  -1   2   25.90    4.00
  -5  -1   2   31.10    3.20
  -5  -1   2   28.80    6.20
  -5   1   2   22.00    3.80
  -5   1   2   38.30    6.70
  -5   1   2   26.60    4.60
  -5   1   2   40.90    4.20
  -5   1   2   31.80    4.60
  -4  -1   2 5485.05  328.87
  -4  -1   2 5736.63  332.47
  -4  -1   2 5917.91  328.57
  -4   1   2 6002.20  329.57
  -4   1   2 5967.50  329.27
  -4   1   2 6186.78  328.37
  -4   1   2 6079.99  331.57
  -3  -1   2  202.08   11.80
  -3  -1   2  202.88   14.50
  -3  -1   2  190.18   12.00
  -3   1   2  185.78   13.10
  -3   1   2  176.88   12.00
  -3   1   2  176.28   12.00
  -3   1   2  155.58   12.20
  -3   1   2  167.98   11.10
  -2  -1   2 3974.70  226.08
   2  -1  -2 3877.71  224.88
  -2  -1   2 4205.28  227.98
   2  -1  -2 3898.01  225.58
   2  -1  -2 4007.70  226.38
   2  -1  -2 4074.79  224.98
   2  -1  -2 4244.08  226.28
  -2   1   2 4089.99  225.88
  -2   1   2 4011.80  227.08
  -2   1   2 4074.89  225.48
   2   1  -2 4205.38  225.08
   1  -1  -2   -2.20    0.50
  -1  -1   2   -1.70    0.60
  -1  -1   2   -2.60    0.50
  -1  -1   2   -2.20    0.60
   1  -1  -2   -2.30    0.60
   1  -1  -2   -2.30    0.40
   1  -1  -2   -2.40    0.40
  -1   1   2   -2.30    0.60
   1   1  -2   -2.40    0.40
   1   1  -2   -2.40    0.50
   1   1  -2   -1.60    0.80
   1   1  -2   -2.90    0.30
  -1   1   2   -2.30    0.40
  -1   1   2   -2.10    0.40
   1   1  -2   -3.00    0.20
   1   1  -2   -2.30    0.40
   1   1  -2   -2.10    0.60
  -1   1   2   -2.70    0.40
   0  -1  -2   46.10    3.20
   0  -1  -2   48.00    3.60
   0  -1   2   48.00    3.50
   0  -1   2   45.00    3.70
   0  -1   2   43.60    3.20
   0  -1  -2   46.30    3.50
   0  -1  -2   46.30    3.60
   0  -1  -2   47.00    3.20
   0  -1  -2   46.00    3.60
   0  -1   2   51.19    3.80
   0   1   2   51.39    3.40
   0   1   2   48.00    3.20
   0   1  -2   43.80    3.40
   0   1  -2   39.80    3.30
   0   1  -2   48.80    3.30
   0   1  -2   50.79    3.30
   0   1  -2   45.50    3.40
   0   1   2   46.20    3.40
   0   1   2   52.49    3.30
   0   1  -2   45.90    3.20
   0   1  -2   48.40    3.80
  -1  -1  -2   11.90    1.00
  -1  -1  -2   10.10    2.00
   1  -1   2   10.70    1.00
  -1  -1  -2   10.00    1.10
  -1  -1  -2   11.60    1.20
  -1  -1  -2   14.60    2.40
   1  -1   2   11.20    1.00
   1   1   2    8.60    1.80
  -1   1  -2    8.00    1.20
  -1   1  -2   12.80    1.60
  -1   1  -2   10.30    1.00
  -1   1  -2   11.90    1.80
   1   1   2   12.20    2.30
  -1   1  -2   11.70    1.60
  -2  -1  -2  732.43   40.40
   2  -1   2  735.63   41.00
  -2  -1  -2  692.73   42.20
  -2   1  -2  708.73   40.50
  -2   1  -2  714.63   40.80
  -2   1  -2  726.53   40.80
  -2   1  -2  683.03   40.20
  -2   1  -2  705.73   40.70
  -3  -1  -2   10.40    3.10
   3  -1   2   15.50    3.00
  -3  -1  -2   16.50    2.50
  -3   1  -2   19.80    3.10
  -3   1  -2   16.60    1.90
  -3   1  -2   19.00    2.80
  -3   1  -2   13.40    1.50
  -3   1  -2   20.70    2.70
  -4  -1  -2  279.97   19.30
  -4  -1  -2  274.47   16.80
  -4   1  -2  244.38   17.60
  -4   1  -2  264.87   16.20
  -4   1  -2  265.87   17.10
  -4   1  -2  276.07   16.90
  -5  -1  -2   12.00    4.00
  -5  -1  -2   12.70    2.90
  -5   1  -2   16.50    2.80
  -5   1  -2   20.60    4.20
  -5   1  -2   20.00    2.20
  -5   1  -2   16.20    3.30
  -6  -1  -2   14.60    3.40
  -6  -1  -2   11.30    4.30
  -6   1  -2   10.80    3.70
  -6   1  -2   15.30    3.60
  -6   1  -2   14.80    2.50
  -6   1  -2   16.60    3.10
  -7  -1  -2   32.80    5.50
  -7  -1  -2   29.50    7.00
  -7  -1  -2   32.70    3.60
  -7   1  -2   30.70    6.30
  -7   1  -2   27.40    5.10
  -7   1  -2   40.90    4.40
  -7   1  -2   37.20    3.80
  -8  -1  -2  310.97   19.30
  -8  -1  -2  320.07   20.50
  -8  -1  -2  256.37   23.90
  -8  -1  -2  312.57   21.40
  -8   1  -2  327.97   22.00
  -8   1  -2  302.47   23.50
  -8   1  -2  308.97   19.30
  -9  -1  -2   39.00    6.60
  -9  -1  -2   29.50    5.80
  -9  -1  -2   38.70    9.00
  -9   1  -2   29.50    6.40
  -9   1  -2   33.40    4.60
 -10  -1  -2  156.08   13.70
 -10  -1  -2  144.59   12.20
 -10  -1  -2  136.39   16.30
 -10   1  -2  148.99   15.70
 -10   1  -2  147.59   11.10
 -10  -2   2  300.47   22.00
 -10  -2   2  268.47   23.40
 -10  -2   2  282.57   27.00
 -10   2   2  277.77   22.00
 -10   2   2  283.17   20.30
  -9  -2   2   21.40    7.70
  -9  -2   2   15.10    5.00
  -9  -2   2   22.70    5.40
  -9   2   2   18.40    4.40
  -9   2   2   11.20    4.30
  -8  -2   2  234.28   17.60
  -8  -2   2  258.37   22.80
  -8  -2   2  226.48   17.30
  -8   2   2  229.98   16.60
  -8   2   2  218.48   17.60
  -8   2   2  212.08   19.40
  -7  -2   2  105.69    9.40
  -7  -2   2   86.39   13.50
  -7  -2   2   95.49    9.00
  -7   2   2  117.89    9.30
  -7   2   2  101.69    8.60
  -7   2   2  100.59   11.20
  -7   2   2  107.09   11.40
  -6  -2   2  753.32   47.70
  -6  -2   2  760.22   47.70
  -6  -2   2  841.72   53.19
  -6   2   2  811.12   48.30
  -6   2   2  802.92   48.40
  -6   2   2  834.32   47.00
  -6   2   2  824.62   47.80
  -6   2   2  793.72   50.39
  -5  -2   2   96.99    7.70
  -5  -2   2   97.49   10.70
  -5  -2   2   63.99    7.30
  -5   2   2   96.69    9.20
  -5   2   2   97.39    8.10
  -5   2   2   77.19    7.50
  -5   2   2   92.39    7.50
  -5   2   2   94.49    7.00
  -4  -2   2  109.79    8.50
  -4  -2   2  108.99   11.00
  -4  -2   2  114.29    8.50
   4   2  -2  101.39    7.00
  -4   2   2  107.09    9.20
  -4   2   2   99.39    8.50
  -4   2   2  109.29    8.40
  -4   2   2  110.89    8.30
  -4   2   2   96.79    7.50
   3  -2  -2   93.19    6.00
  -3  -2   2   99.19    7.60
   3  -2  -2   87.49    6.80
  -3  -2   2   85.19    7.00
  -3  -2   2   94.79    9.20
   3  -2  -2   87.09    7.30
  -3   2   2   89.39    7.50
  -3   2   2   88.89    7.10
  -3   2   2   83.49    7.00
   3   2  -2   98.09    6.40
  -3   2   2   97.29    6.80
  -2  -2   2 2497.65  131.89
   2  -2  -2 2339.17  132.79
   2  -2  -2 2318.57  132.69
   2  -2  -2 2242.38  133.59
   2  -2  -2 2467.95  133.79
  -2  -2   2 2516.75  133.69
  -2  -2   2 2496.65  131.69
  -2  -2   2 2521.45  135.29
  -2   2   2 2289.97  132.89
  -2   2   2 2444.66  132.79
   2   2  -2 1966.30  135.09
  -2   2   2 2398.56  133.29
   2   2  -2 2460.85  132.29
   2   2  -2 2371.06  132.19
  -2   2   2 2345.17  132.69
   2   2  -2 2221.58  132.49
   1  -2  -2  456.85   25.60
   1  -2  -2  446.46   26.30
  -1  -2   2  355.36   25.20
  -1  -2   2  446.16   26.70
  -1  -2   2  463.25   26.30
   1  -2  -2  490.55   25.70
   1   2  -2  456.45   26.60
  -1   2   2  400.96   25.40
   1   2  -2  455.55   25.20
  -1   2   2  446.96   24.90
   1   2  -2  394.76   25.20
  -1   2   2  438.36   25.30
   1   2  -2  412.16   25.20
  -1   2   2  458.45   25.50
  -1   2   2  372.56   26.00
   1   2  -2  435.26   25.10
   0  -2  -2 2043.60  115.39
   0  -2   2 2005.40  115.59
   0  -2   2 2160.98  115.79
   0  -2  -2 2016.20  115.19
   0  -2  -2 2084.19  114.69
   0  -2   2 2100.19  115.09
   0  -2  -2 1899.21  114.59
   0   2  -2 2093.29  114.69
   0   2  -2 2098.79  115.59
   0   2  -2 2021.60  114.99
   0   2   2 2044.30  113.79
   0   2   2 2080.99  114.39
   0   2  -2 2155.18  114.69
   0   2   2 1961.80  114.99
   0   2  -2 2008.60  114.89
   0   2   2 2184.88  115.29
   0   2   2 2118.99  114.89
   0   2  -2 1883.01  114.79
   0   2  -2 2117.39  114.89
   0   2   2 1979.40  114.89
   0   2   2 2009.70  115.19
  -1  -2  -2   94.19    6.80
  -1  -2  -2   88.09    5.40
  -1  -2  -2   95.29    7.40
   1  -2   2   96.09    7.10
   1  -2   2   91.29    6.20
   1  -2   2   92.29    6.70
  -1   2  -2   88.89    5.80
   1   2   2   74.39    6.10
  -1   2  -2   91.59    6.50
  -1   2  -2   89.69    5.50
   1   2   2   96.79    5.80
   1   2   2   97.09    8.20
  -1   2  -2   97.79    6.70
   1   2   2   97.39    6.50
  -1   2  -2   90.79    6.00
   1   2   2   97.19    7.40
  -1   2  -2   93.99    6.10
   1   2   2   97.59    6.60
  -2  -2  -2 1836.22   99.89
  -2  -2  -2 1680.63   99.19
  -2  -2  -2 1865.51  101.99
  -2  -2  -2 1838.22   98.89
  -2   2  -2 1568.14  100.29
  -2   2  -2 1765.22   99.79
  -2   2  -2 1819.52   99.99
  -2   2  -2 1829.22   99.69
  -3  -2  -2   95.39    6.30
  -3  -2  -2   93.09    5.90
   3  -2   2   89.29    6.40
  -3  -2  -2   97.89    8.90
  -3  -2  -2   98.39    6.50
  -3   2  -2   84.59    6.60
  -3   2  -2   81.89    6.70
  -3   2  -2   79.49    6.20
  -3   2  -2   96.99    7.30
  -3   2  -2   78.49    6.30
  -4  -2  -2   50.19    7.80
  -4  -2  -2   46.20    4.40
  -4  -2  -2   55.09    4.30
   4  -2   2   53.99    5.10
  -4  -2  -2   59.19    3.80
  -4   2  -2   46.60    4.30
  -4   2  -2   41.40    5.40
  -4   2  -2   45.90    4.60
  -4   2  -2   45.00    4.70
  -4   2  -2   44.80    4.80
  -5  -2  -2   64.89    4.90
  -5  -2  -2   61.59    5.10
  -5  -2  -2   52.59    8.50
  -5  -2  -2   57.99    6.30
  -5   2  -2   66.49    5.80
  -5   2  -2   66.39    6.30
  -5   2  -2   58.29    6.80
  -5   2  -2   61.59    5.20
  -5   2  -2   71.79    6.30
  -6  -2  -2  504.85   29.80
  -6  -2  -2  514.75   30.80
  -6  -2  -2  471.75   34.40
  -6  -2  -2  518.55   29.80
  -6   2  -2  491.45   30.80
  -6   2  -2  544.35   31.80
  -6   2  -2  485.45   29.80
  -6   2  -2  453.45   31.60
  -6   2  -2  524.15   31.20
  -7  -2  -2   40.70    4.30
  -7  -2  -2   42.70    4.40
  -7  -2  -2   44.00    8.90
  -7  -2  -2   40.70    6.10
  -7   2  -2   41.80    4.40
  -7   2  -2   42.30    6.90
  -7   2  -2   41.40    6.60
  -8  -2  -2  708.03   44.50
  -8  -2  -2  704.23   49.40
  -8  -2  -2  720.83   43.30
  -8   2  -2  766.72   45.60
  -8   2  -2  737.33   43.10
  -9  -2  -2    1.10    2.40
  -9  -2  -2    1.00    2.10
  -9  -2  -2    1.00    3.30
  -9   2  -2    2.30    2.80
  -9   2  -2    2.30    1.70
 -10  -2  -2  252.27   20.60
 -10  -2  -2  314.37   21.40
 -10  -2  -2  292.17   26.00
 -10   2  -2  268.97   18.90
  10   2   2  259.37   25.30
 -10   2  -2  308.07   22.00
 -10  -3   2   31.00    7.30
 -10  -3   2   27.30    9.50
 -10  -3   2   33.40    7.00
 -10   3   2   39.10    6.60
 -10   3   2   27.60    6.70
  -9  -3   2   21.80    5.40
  -9  -3   2   16.80    5.00
  -9  -3   2   22.00    7.90
  -9   3   2   19.20    5.50
  -9   3   2   18.50    4.40
  -8  -3   2   91.19    9.50
  -8  -3   2   95.09   10.90
  -8  -3   2   81.09   14.30
  -8   3   2  103.59   11.70
  -8   3   2  107.29    9.40
  -7  -3   2  131.09   11.10
  -7  -3   2  121.89   10.60
  -7  -3   2   98.29   15.40
  -7   3   2  127.89   10.10
  -7   3   2  130.19   11.40
  -7   3   2  144.59   10.90
  -7   3   2  125.29   12.40
  -6  -3   2  628.14   40.30
  -6  -3   2  680.33   40.60
  -6  -3   2  644.84   45.10
  -6   3   2  653.33   39.30
   6   3  -2  647.04   38.50
  -6   3   2  663.33   40.70
  -6   3   2  680.23   42.10
  -6   3   2  664.83   40.00
  -5  -3   2   77.09    7.80
   5  -3  -2   94.29    6.50
   5  -3  -2   75.59    7.30
  -5  -3   2   84.39   12.00
  -5  -3   2   92.99    7.50
  -5   3   2   91.29    8.70
  -5   3   2   93.49    7.40
  -5   3   2   91.29    8.60
  -5   3   2   93.79    7.80
   5   3  -2   95.29    6.90
  -5   3   2  110.29    8.50
  -4  -3   2 1644.94   90.99
  -4  -3   2 1562.74   95.19
   4  -3  -2 1693.83   90.49
  -4  -3   2 1608.04   92.09
   4  -3  -2 1547.25   91.09
  -4   3   2 1590.94   91.89
  -4   3   2 1608.64   91.29
  -4   3   2 1517.95   91.19
  -4   3   2 1597.04   92.49
   4   3  -2 1657.03   90.39
  -4   3   2 1539.35   90.89
  -3  -3   2  359.56   25.90
  -3  -3   2  391.76   24.20
   3  -3  -2  323.67   23.10
   3  -3  -2  381.86   24.20
   3  -3  -2  372.36   23.30
   3   3  -2  390.56   22.60
  -3   3   2  381.06   23.20
   3   3  -2  297.37   22.80
   3   3  -2  395.56   22.30
  -3   3   2  374.76   23.20
  -3   3   2  367.36   23.30
  -3   3   2  386.56   23.10
   3   3  -2  436.06   24.50
  -2  -3   2 2516.55  144.19
   2  -3  -2 2471.35  141.99
   2  -3  -2 2839.32  141.99
  -2  -3   2 2501.25  142.89
  -2  -3   2 2401.46  140.79
  -2  -3   2 2635.94  141.09
   2  -3  -2 2666.73  143.29
   2   3  -2 2626.84  141.49
  -2   3   2 2452.35  141.09
  -2   3   2 2519.75  141.29
  -2   3   2 2548.25  140.89
  -2   3   2 2465.25  142.09
  -2   3   2 2461.95  142.29
   2   3  -2 2623.24  141.49
  -2   3   2 2576.04  141.99
   2   3  -2 2410.36  141.59
   2   3  -2 2196.88  142.49
   1  -3  -2    2.60    1.50
   1  -3  -2    1.90    1.20
   1  -3  -2    3.30    1.70
   1  -3  -2    2.00    1.20
   1  -3  -2    1.40    0.80
  -1  -3   2    2.10    1.40
  -1  -3   2    2.40    1.50
  -1  -3   2    1.10    1.20
  -1  -3   2    1.40    1.00
  -1   3   2    2.80    1.10
  -1   3   2    1.90    1.00
  -1   3   2    0.80    0.90
   1   3  -2    1.40    0.90
   1   3  -2    0.40    0.70
   1   3  -2    1.70    1.50
  -1   3   2    2.80    0.90
   1   3  -2    2.30    1.00
  -1   3   2    1.00    0.90
   1   3  -2    1.30    0.80
   0  -3   2 1686.03   99.09
   0  -3  -2 1704.63   98.89
   0  -3   2 1758.02   98.29
   0  -3  -2 1482.85   97.79
   0  -3  -2 1802.22   97.99
   0  -3   2 1871.31   99.49
   0  -3  -2 1606.94   98.99
   0   3   2 1698.03   98.19
   0   3  -2 1711.73   98.19
   0   3  -2 1811.12   97.89
   0   3  -2 1789.22   98.09
   0   3   2 1776.82   98.19
   0   3   2 1864.71   98.89
   0   3  -2 1828.52   97.79
   0   3  -2 1658.43   98.19
   0   3   2 1736.63   97.49
   0   3   2 1733.23   98.29
  -1  -3  -2  354.56   21.80
   1  -3   2  337.77   19.40
  -1  -3  -2  336.57   19.60
   1  -3   2  352.66   21.40
  -1  -3  -2  353.06   21.50
   1  -3   2  346.97   21.60
  -1  -3  -2  311.47   19.60
   1  -3   2  348.57   20.40
   1   3   2  360.76   21.00
   1   3   2  336.07   21.60
   1   3   2  323.07   20.40
  -1   3  -2  333.97   20.60
   1   3   2  302.47   20.10
  -1   3  -2  346.47   20.10
   1   3   2  325.17   19.70
  -1   3  -2  324.17   19.60
  -1   3  -2  322.37   19.60
  -1   3  -2  319.67   20.70
  -1   3  -2  321.37   19.30
   2  -3   2 1005.30   53.49
   2  -3   2  938.01   54.59
  -2  -3  -2  943.71   54.39
   2  -3   2 1008.10   54.49
  -2  -3  -2  938.11   53.49
   2   3   2  906.61   53.59
   2   3   2  928.21   55.69
  -2   3  -2  901.71   53.19
   2   3   2  799.12   52.59
  -2   3  -2  908.71   53.89
  -2   3  -2  918.51   53.99
  -2   3  -2  992.40   53.19
  -3  -3  -2   34.60    4.60
  -3  -3  -2   33.80    3.30
   3  -3   2   25.60    2.90
  -3  -3  -2   41.60    6.70
  -3   3  -2   33.40    4.50
  -3   3  -2   26.70    3.80
  -3   3  -2   26.20    3.70
   3   3   2   31.70    4.00
  -4  -3  -2  329.67   20.30
  -4  -3  -2  308.57   24.00
  -4  -3  -2  314.37   20.20
  -4  -3  -2  340.17   21.40
   4  -3   2  360.26   20.60
  -4   3  -2  365.66   22.60
  -4   3  -2  331.67   20.20
  -4   3  -2  335.97   21.30
  -4   3  -2  351.26   21.50
  -4   3  -2  329.67   21.10
  -5  -3  -2  149.88   10.20
  -5  -3  -2  156.88    9.70
  -5  -3  -2  131.79   13.40
  -5  -3  -2  150.98   10.80
  -5   3  -2  144.49   11.70
  -5   3  -2  140.99   11.00
  -5   3  -2  133.49   10.50
  -5   3  -2  138.49   10.40
  -5   3  -2  133.09   10.20
  -6  -3  -2  188.38   12.70
  -6  -3  -2  189.98   13.70
  -6  -3  -2  183.98   17.70
  -6  -3  -2  210.38   14.20
  -6   3  -2  209.88   14.30
  -6   3  -2  191.28   13.80
  -6   3  -2  228.28   15.20
  -6   3  -2  200.48   14.40
  -7  -3  -2  140.69   11.10
  -7  -3  -2  137.19   15.00
  -7  -3  -2  156.98   11.50
  -7   3  -2  145.19   12.20
  -7   3  -2  144.19   11.10
  -7   3  -2  154.28   11.70
  -8  -3  -2  225.08   21.20
  -8  -3  -2  222.98   16.30
  -8  -3  -2  225.68   15.80
  -8   3  -2  216.88   15.80
  -8   3  -2  220.68   17.20
  -9  -3  -2   63.19   12.50
  -9  -3  -2   70.79    7.50
  -9  -3  -2   64.99    8.70
  -9   3  -2   64.19    7.10
  -9   3  -2   69.69   10.10
 -10  -3  -2  305.37   22.50
 -10  -3  -2  293.57   27.90
 -10   3  -2  315.07   23.50
 -10   3  -2  306.07   21.60
  10   3   2  330.87   29.20
 -10  -4   2  123.89   20.70
 -10  -4   2  128.59   13.50
 -10  -4   2  153.98   17.80
 -10   4   2  123.19   15.00
 -10   4   2  122.99   12.30
  -9  -4   2   19.50    7.80
  -9  -4   2   25.10    5.60
  -9  -4   2   19.00    5.30
  -9   4   2   34.80    6.30
  -9   4   2   31.50    6.70
  -8  -4   2  133.99   12.30
  -8  -4   2  154.98   20.90
  -8  -4   2  134.79   11.60
  -8   4   2  126.89   14.00
  -8   4   2  127.59   11.60
  -8   4   2  125.99   10.90
  -7  -4   2   97.99   10.30
  -7  -4   2  103.49   10.00
  -7  -4   2   89.49   15.40
  -7   4   2  104.19   11.20
  -7   4   2   92.09    9.20
  -7   4   2  108.19    9.00
  -6  -4   2 1173.48   78.19
   6  -4  -2 1225.68   72.19
  -6  -4   2 1246.48   73.99
  -6   4   2 1187.48   72.89
   6   4  -2 1271.27   71.59
  -6   4   2 1282.67   73.29
  -6   4   2 1270.67   72.39
  -6   4   2 1282.77   73.99
  -5  -4   2  134.19   14.20
  -5  -4   2  134.79   11.70
   5  -4  -2  116.59   10.30
   5   4  -2  154.08   10.20
  -5   4   2  135.49   10.50
  -5   4   2  119.99   10.60
  -5   4   2  132.59   10.70
  -5   4   2  155.48   11.50
  -4  -4   2   68.69    6.70
  -4  -4   2   73.29    7.90
  -4  -4   2   77.29   11.40
   4  -4  -2   58.09    8.50
   4  -4  -2   74.29    7.20
  -4   4   2   81.29    7.10
   4   4  -2   90.19    6.70
  -4   4   2   69.79    7.10
   4   4  -2   77.59    7.20
   4   4  -2   80.39    6.60
  -4   4   2   84.59    7.10
  -4   4   2   79.59    7.10
   4   4  -2   85.79    8.90
  -3  -4   2  107.19    9.20
   3  -4  -2   99.39    8.20
   3  -4  -2   76.19    7.90
  -3  -4   2  102.99    8.20
  -3  -4   2   99.79   10.20
   3  -4  -2   93.39    8.90
   3   4  -2   96.09    7.70
   3   4  -2   64.89    9.70
  -3   4   2  106.29    7.90
  -3   4   2   98.09    8.20
   3   4  -2   90.89    8.50
  -3   4   2   92.39    7.30
  -3   4   2   96.49    8.00
   3   4  -2   99.19    7.50
  -2  -4   2 2402.36  132.69
   2  -4  -2 2282.27  134.89
  -2  -4   2 2337.87  135.79
   2  -4  -2 2256.17  133.59
   2  -4  -2 2347.67  135.49
   2  -4  -2 2095.19  133.39
   2  -4  -2 2531.55  133.89
  -2  -4   2 2294.67  134.79
  -2   4   2 2249.27  133.69
   2   4  -2 2350.66  132.89
  -2   4   2 2402.76  133.69
  -2   4   2 2432.86  132.49
   2   4  -2 2351.46  138.89
   2   4  -2 2582.64  133.29
  -2   4   2 2333.87  132.29
  -2   4   2 2481.25  133.39
   2   4  -2 2371.56  133.09
  -1  -4   2  409.26   26.00
   1  -4  -2  416.46   24.90
   1  -4  -2  393.76   26.10
  -1  -4   2  423.26   26.00
   1  -4  -2  372.06   24.60
   1  -4  -2  382.16   26.00
  -1  -4   2  412.76   24.80
  -1   4   2  380.06   23.10
   1   4  -2  406.06   24.20
  -1   4   2  373.06   24.60
   1   4  -2  387.66   24.40
   1   4  -2  399.06   24.50
  -1   4   2  404.06   24.30
  -1   4   2  383.96   24.00
   1   4  -2  412.96   24.40
  -1   4   2  375.46   24.80
   0  -4  -2   19.80    3.20
   0  -4   2   21.80    4.40
   0  -4  -2   18.20    3.80
   0  -4   2   16.80    3.20
   0  -4   2   14.60    3.60
   0  -4  -2   15.00    3.60
   0   4   2   20.20    3.40
   0   4  -2   22.10    3.50
   0   4  -2   20.90    3.20
   0   4  -2   17.90    3.70
   0   4   2   26.80    4.00
   0   4  -2   18.00    3.20
   0   4   2   19.40    3.30
   0   4   2   20.90    3.10
   0   4  -2   19.40    3.50
   1  -4   2    8.50    1.70
  -1  -4  -2    7.40    2.80
   1  -4   2    6.40    2.60
   1  -4   2    6.90    2.40
  -1  -4  -2    7.40    2.60
   1  -4   2   10.60    2.50
  -1  -4  -2    7.00    1.80
   1   4   2    7.50    2.10
   1   4   2    7.60    1.80
  -1   4  -2    4.60    1.80
  -1   4  -2    9.10    2.10
  -1   4  -2    6.60    1.70
   1   4   2    7.60    2.20
  -1   4  -2   11.00    2.20
  -1   4  -2    8.60    2.50
  -1   4  -2    9.80    1.80
   1   4   2    5.70    2.30
   2  -4   2 1091.49   60.99
   2  -4   2  897.61   61.89
  -2  -4  -2  922.31   62.79
  -2  -4  -2  884.91   61.89
   2  -4   2 1153.88   62.69
  -2  -4  -2 1024.30   61.09
  -2   4  -2 1025.80   61.39
   2   4   2 1163.38   62.19
   2   4   2  962.70   60.99
  -2   4  -2 1090.99   61.79
   2   4   2 1070.79   63.39
   2   4   2 1151.58   60.29
  -2   4  -2 1245.98   60.89
  -2   4  -2 1047.10   60.29
  -3  -4  -2  446.66   27.80
  -3  -4  -2  442.06   26.50
   3  -4   2  440.36   26.40
  -3  -4  -2  475.15   30.00
  -3   4  -2  436.46   26.10
   3   4   2  341.07   27.90
   3   4   2  433.86   26.60
   3   4   2  441.76   29.50
  -3   4  -2  442.06   26.90
  -3   4  -2  429.06   27.10
  -4  -4  -2  213.78   13.90
   4  -4   2  172.18   13.80
  -4  -4  -2  199.58   17.10
  -4  -4  -2  233.88   15.50
  -4  -4  -2  218.98   12.90
  -4   4  -2  202.68   14.60
  -4   4  -2  193.78   14.30
   4   4   2  200.68   14.00
  -4   4  -2  193.88   13.90
  -5  -4  -2   12.80    2.70
  -5  -4  -2    4.90    2.30
  -5  -4  -2    8.20    3.90
  -5  -4  -2   13.90    2.60
   5  -4   2    5.00    1.80
  -5   4  -2   13.90    3.30
   5   4   2    8.00    2.30
  -5   4  -2   10.10    2.70
  -5   4  -2    8.30    1.70
  -5   4  -2    9.90    2.70
  -6  -4  -2  667.53   39.40
  -6  -4  -2  696.23   41.20
  -6  -4  -2  647.64   45.20
  -6   4  -2  663.63   40.80
  -6   4  -2  636.24   40.40
  -6   4  -2  650.73   40.30
   6   4   2  661.63   40.00
  -7  -4  -2  238.58   22.90
  -7  -4  -2  268.27   19.20
  -7  -4  -2  300.77   18.50
  -7   4  -2  262.97   18.70
   7   4   2  254.47   18.30
  -7   4  -2  305.57   19.90
  -7   4  -2  259.87   18.80
  -8  -4  -2  147.99   12.40
  -8  -4  -2  155.88   13.00
  -8  -4  -2  164.98   17.60
  -8   4  -2  125.99   14.00
  -8   4  -2  144.89   12.40
  -8   4  -2  149.79   12.40
  -9  -4  -2   38.30    6.70
  -9  -4  -2   48.40   11.70
  -9   4  -2   36.60    7.50
   9   4   2   53.99   12.40
  -9   4  -2   35.50    6.50
 -10  -4  -2   75.99   19.30
 -10  -4  -2   88.69    9.70
 -10   4  -2   90.59    9.70
  10   4   2   93.29   18.10
 -10   4  -2   58.09    9.90
 -10  -5   2   33.60    7.90
 -10   5   2   33.60    7.10
 -10   5   2   31.90    7.00
  -9  -5   2   84.59   11.90
  -9  -5   2   86.99   16.10
  -9   5   2   86.89   11.50
  -9   5   2   82.09   11.10
  -8  -5   2  125.09   12.90
  -8  -5   2  155.98   12.30
  -8  -5   2  129.59   19.40
  -8   5   2  140.19   12.90
  -8   5   2  130.09   12.50
  -8   5   2  159.98   12.40
  -7  -5   2   57.69    9.30
  -7  -5   2   60.39   12.20
  -7   5   2   62.89    8.70
  -7   5   2   61.59    8.90
  -7   5   2   60.79    7.90
   7   5  -2   75.89    9.00
  -6  -5   2  437.06   33.60
  -6  -5   2  449.06   29.90
   6   5  -2  448.16   27.20
  -6   5   2  408.96   28.40
   6   5  -2  427.56   30.80
  -6   5   2  408.16   27.90
  -6   5   2  418.96   27.80
  -5  -5   2  149.59   15.40
   5  -5  -2  105.39   11.70
  -5  -5   2  153.68   13.40
   5   5  -2  155.68   11.30
   5   5  -2  163.68   16.00
  -5   5   2  161.78   11.80
  -5   5   2  156.18   11.90
  -5   5   2  149.09   11.50
  -5   5   2  138.89   12.10
  -4  -5   2  178.48   16.30
  -4  -5   2  160.38   14.10
   4  -5  -2  138.19   13.00
   4  -5  -2  170.38   13.40
  -4   5   2  173.38   13.00
  -4   5   2  162.18   12.20
  -4   5   2  171.48   13.40
   4   5  -2  209.58   12.90
  -4   5   2  170.18   12.20
   3  -5  -2  170.78   14.00
  -3  -5   2  150.88   10.20
  -3  -5   2  147.79   14.40
   3  -5  -2  176.08   14.80
   3  -5  -2  156.58   12.70
  -3  -5   2  153.58   13.60
  -3  -5   2  169.38   10.20
   3  -5  -2  144.39   12.40
   3   5  -2  146.79   16.50
  -3   5   2  175.08   12.20
  -3   5   2  159.98   12.80
   3   5  -2  172.48   12.10
   3   5  -2  159.08   11.90
  -3   5   2  173.28   12.70
  -3   5   2  181.98   10.30
  -3   5   2  159.28   10.10
  -3   5   2  162.58   11.40
   2  -5  -2 1710.23   97.99
  -2  -5   2 1646.94   93.79
  -2  -5   2 1623.04   97.79
  -2  -5   2 1669.53   94.79
   2  -5  -2 1655.63   95.89
   2  -5  -2 1656.03   97.59
  -2  -5   2 1601.54   97.29
   2  -5  -2 1636.24   95.79
   2   5  -2 1701.53   95.29
  -2   5   2 1676.13   95.89
  -2   5   2 1727.43   93.99
  -2   5   2 1650.83   96.09
   2   5  -2 1668.93   94.99
   2   5  -2 1870.51   95.29
  -2   5   2 1386.96   95.99
  -2   5   2 1777.72   95.19
  -2   5   2 1616.64   94.49
   1  -5  -2   46.20    6.30
  -1  -5   2   47.90    6.30
  -1  -5   2   27.80    6.40
  -1  -5   2   43.60    6.60
  -1  -5   2   49.10    7.60
   1  -5  -2   51.89    8.20
   1  -5  -2   45.70    7.60
   1  -5  -2   45.90    6.30
  -1   5   2   49.70    3.90
  -1   5   2   46.90    6.20
  -1   5   2   43.10    4.80
  -1   5   2   46.00    6.60
  -1   5   2   44.70    4.70
   1   5  -2   38.60    5.30
   1   5  -2   45.40    4.90
   1   5  -2   46.40    6.00
   1   5  -2   46.00    4.80
  -1   5   2   47.80    4.80
   0  -5   2 1761.12   98.19
   0  -5  -2 1622.94   97.79
   0  -5   2 1672.83   96.39
   0  -5  -2 1505.55   97.09
   0  -5   2 1777.52   96.09
   0  -5   2 1641.34   97.59
   0  -5  -2 1774.82   95.89
   0   5  -2 1648.44   95.99
   0   5  -2 1652.23   95.79
   0   5   2 1633.74   96.09
   0   5  -2 1678.83   95.49
   0   5  -2 1632.04   95.89
   0   5   2 1696.33   94.99
   0   5   2 1630.24   95.99
   0   5  -2 1783.52   95.59
   0   5   2 1633.84   95.79
   1  -5   2  513.65   33.80
  -1  -5  -2  524.85   31.40
  -1  -5  -2  502.95   33.90
  -1  -5  -2  548.25   33.60
   1  -5   2  569.94   34.30
   1   5   2  513.75   31.30
   1   5   2  487.35   31.90
  -1   5  -2  494.55   32.50
  -1   5  -2  531.95   31.40
  -1   5  -2  544.25   31.80
  -1   5  -2  519.15   32.40
   1   5   2  520.35   32.50
  -1   5  -2  520.55   31.60
   1   5   2  519.95   33.30
  -1   5  -2  529.75   31.00
  -2  -5  -2  210.18   13.10
  -2  -5  -2  196.08   16.30
  -2  -5  -2  215.18   16.90
   2  -5   2  229.28   16.60
   2  -5   2  235.88   15.20
   2  -5   2  206.98   16.40
   2   5   2  230.98   14.20
  -2   5  -2  225.78   15.50
   2   5   2  239.28   16.60
  -2   5  -2  245.48   14.80
   2   5   2  206.58   15.10
  -2   5  -2  232.98   14.20
  -2   5  -2  181.08   13.10
   2   5   2  189.68   16.40
  -2   5  -2  209.18   13.20
  -2   5  -2  204.78   15.50
  -3  -5  -2    9.50    3.40
   3  -5   2   13.40    4.30
  -3  -5  -2    8.40    2.70
  -3  -5  -2   11.10    3.80
   3  -5   2   11.60    3.70
   3  -5   2   12.10    2.90
   3   5   2   10.70    3.50
  -3   5  -2   13.80    2.80
  -3   5  -2   10.40    2.90
   3   5   2   10.60    3.90
  -3   5  -2   13.10    3.60
   3   5   2   14.20    2.60
   3   5   2   12.80    3.10
   4  -5   2  181.48   13.10
  -4  -5  -2  179.18   14.60
   4  -5   2  175.28   14.40
  -4  -5  -2  172.58   16.10
  -4   5  -2  181.38   13.80
   4   5   2  143.19   15.10
  -4   5  -2  194.88   12.90
   4   5   2  172.98   13.00
  -4   5  -2  161.48   13.10
   4   5   2  200.68   16.80
  -5  -5  -2  551.14   38.80
   5  -5   2  519.55   34.20
  -5  -5  -2  571.04   32.50
  -5  -5  -2  605.74   36.40
   5   5   2  577.04   39.10
  -5   5  -2  563.64   35.20
  -5   5  -2  521.95   33.90
   5   5   2  474.15   35.80
  -5   5  -2  595.74   34.90
   5   5   2  562.84   34.40
  -6  -5  -2  139.69   15.80
  -6  -5  -2  137.79   13.00
   6   5   2  155.68   12.40
  -6   5  -2  145.79   12.10
   6   5   2  173.08   16.90
  -6   5  -2  145.49   12.70
   6   5   2  148.29   12.00
  -6   5  -2  153.78   12.30
  -7  -5  -2   35.40    6.80
  -7  -5  -2   42.60    9.80
  -7   5  -2   65.59    8.60
  -7   5  -2   54.09    7.90
   7   5   2   51.29    6.80
   7   5   2   49.90   10.40
  -7   5  -2   55.99    7.30
  -8  -5  -2   94.19   10.20
  -8  -5  -2   99.79   16.20
   8   5   2   82.99   15.00
  -8   5  -2  111.69   12.50
  -8   5  -2  106.09   10.00
  -8   5  -2   98.19   10.20
  -9  -5  -2  116.39   18.50
  -9  -5  -2  133.09   12.60
  -9   5  -2  149.88   12.70
  -9   5  -2  133.09   14.40
  -9   5  -2  120.59   12.40
   9   5   2  153.78   21.50
  -9  -6   2   79.49   12.30
  -9   6   2   75.99   11.10
   9   6  -2   78.49   15.20
  -9   6   2   95.89   12.50
  -8  -6   2   65.09   14.10
  -8  -6   2   79.39   11.90
   8   6  -2   76.59   14.90
  -8   6   2   83.69   11.00
  -8   6   2   71.29    9.80
  -8   6   2   74.29    9.50
   7  -6  -2   72.59   11.90
  -7  -6   2   81.39   14.60
  -7  -6   2   81.79   12.00
   7   6  -2   82.29   15.90
  -7   6   2   89.29   10.80
  -7   6   2   85.89   10.00
  -7   6   2   95.69   10.20
   6  -6  -2  256.77   21.80
  -6  -6   2  278.27   25.60
  -6  -6   2  318.77   23.60
   6   6  -2  319.87   20.90
  -6   6   2  290.87   21.90
  -6   6   2  311.87   21.30
  -6   6   2  295.17   20.60
  -5  -6   2  296.07   24.00
  -5  -6   2  286.37   21.50
   5  -6  -2  226.98   19.10
  -5   6   2  264.47   18.30
  -5   6   2  290.97   19.50
  -5   6   2  256.17   19.70
   5   6  -2  272.37   18.50
   5   6  -2  233.28   24.60
   4  -6  -2   41.60    7.20
  -4  -6   2   48.60    9.70
   4  -6  -2   54.39    8.00
   4  -6  -2   50.29    9.30
  -4  -6   2   61.19    9.60
  -4   6   2   41.40    6.90
  -4   6   2   53.09    7.50
   4   6  -2   67.69   13.80
   4   6  -2   73.49    8.00
  -4   6   2   59.39    8.00
  -4   6   2   51.09    6.30
   3  -6  -2   19.60    4.40
   3  -6  -2   21.80    4.70
  -3  -6   2   14.60    2.60
  -3  -6   2   13.30    4.50
   3  -6  -2   29.90    6.90
  -3  -6   2   15.30    4.80
   3   6  -2   17.00    3.60
  -3   6   2   14.50    3.80
  -3   6   2   15.10    2.50
  -3   6   2   21.80    5.10
  -3   6   2   16.90    3.00
   3   6  -2   22.30    4.10
   2  -6  -2  312.57   22.70
   2  -6  -2  347.57   25.10
   2  -6  -2  324.37   24.50
   2  -6  -2  290.77   22.30
  -2  -6   2  332.67   24.40
  -2  -6   2  334.47   21.70
  -2  -6   2  334.67   24.60
  -2   6   2  328.47   23.10
  -2   6   2  343.97   21.90
  -2   6   2  340.07   21.50
  -2   6   2  348.77   20.70
  -2   6   2  326.97   22.70
   2   6  -2  364.06   22.40
   2   6  -2  367.36   22.10
   2   6  -2  337.97   22.40
  -2   6   2  307.77   22.90
   1  -6  -2  492.05   34.60
   1  -6  -2  530.65   33.00
   1  -6  -2  449.66   32.50
   1  -6  -2  509.75   34.90
  -1  -6   2  546.45   34.00
  -1  -6   2  505.75   34.60
  -1  -6   2  559.24   33.00
  -1   6   2  512.75   32.10
   1   6  -2  526.65   32.10
   1   6  -2  521.15   32.30
   1   6  -2  520.85   32.50
  -1   6   2  537.75   32.10
   1   6  -2  505.75   33.40
   1   6  -2  518.35   32.70
  -1   6   2  529.05   33.10
  -1   6   2  499.85   33.10
  -1   6   2  537.85   31.90
   0  -6  -2  770.22   44.20
   0  -6  -2  735.83   46.80
   0  -6   2  706.43   46.20
   0  -6   2  721.83   44.00
   0  -6   2  758.42   47.00
   0  -6   2  765.82   45.00
   0  -6  -2  618.34   45.40
   0   6  -2  727.83   44.40
   0   6  -2  761.42   43.80
   0   6  -2  736.53   44.40
   0   6   2  698.73   44.00
   0   6  -2  719.93   44.00
   0   6  -2  724.93   43.70
   0   6   2  753.72   44.70
   0   6   2  721.43   44.50
   0   6   2  728.33   43.20
  -1  -6  -2   25.10    4.20
  -1  -6  -2   22.10    5.80
   1  -6   2   30.20    6.20
   1  -6   2   25.90    5.20
   1  -6   2   28.00    6.30
  -1  -6  -2   21.80    5.00
  -1  -6  -2   24.10    5.30
  -1   6  -2   24.90    4.10
   1   6   2   27.60    4.90
   1   6   2   26.30    5.20
   1   6   2   25.50    4.80
  -1   6  -2   26.60    4.00
  -1   6  -2   29.00    5.60
   1   6   2   23.00    4.10
  -1   6  -2   26.00    4.80
  -1   6  -2   28.90    4.70
   2  -6   2  199.48   15.70
   2  -6   2  203.78   15.00
  -2  -6  -2  151.78   12.30
  -2  -6  -2  185.58   15.70
  -2  -6  -2  179.08   15.40
   2  -6   2  192.98   13.90
   2  -6   2  159.98   14.80
  -2  -6  -2  171.78   11.70
  -2   6  -2  173.68   12.30
   2   6   2  164.58   14.90
  -2   6  -2  183.48   14.10
  -2   6  -2  187.18   14.40
  -2   6  -2  157.58   12.60
   2   6   2  193.48   14.20
  -2   6  -2  225.08   13.70
  -2   6  -2  179.88   11.90
   2   6   2  191.48   12.90
  -3  -6  -2  327.57   24.70
   3  -6   2  314.47   23.50
  -3  -6  -2  326.37   24.00
   3  -6   2  338.27   21.90
   3   6   2  315.97   22.00
  -3   6  -2  347.57   22.50
  -3   6  -2  311.47   22.50
   3   6   2  321.17   24.50
  -3   6  -2  303.97   20.40
   4  -6   2  410.06   27.00
  -4  -6  -2  402.56   30.70
   4  -6   2  417.96   29.20
  -4  -6  -2  431.06   29.60
  -4   6  -2  420.36   26.20
   4   6   2  415.56   27.40
  -4   6  -2  418.66   28.20
   4   6   2  425.16   31.00
  -4   6  -2  388.06   27.30
  -5  -6  -2   51.39   10.10
   5  -6   2   68.49    8.90
  -5  -6  -2   57.89    9.60
   5  -6   2   81.09    7.90
   5   6   2   67.99    8.60
  -5   6  -2   68.49    8.40
  -5   6  -2   65.89    8.90
  -5   6  -2   65.49    7.70
   5   6   2   70.49   13.10
   5   6   2   46.10    9.70
   6  -6   2  593.54   39.20
  -6  -6  -2  683.73   41.40
  -6  -6  -2  703.93   45.30
   6   6   2  489.85   41.90
  -6   6  -2  615.34   39.70
   6   6   2  647.84   44.50
  -6   6  -2  554.34   38.30
  -6   6  -2  652.43   38.40
   6   6   2  626.34   38.60
  -7  -6  -2  240.78   22.70
  -7  -6  -2  252.37   19.60
   7   6   2  215.08   17.10
  -7   6  -2  255.27   18.90
  -7   6  -2  223.78   17.30
   7   6   2  236.58   22.70
   7   6   2  196.78   20.20
  -7   6  -2  224.68   17.40
  -8  -6  -2  133.89   13.70
  -8  -6  -2  154.28   20.90
   8   6   2  126.89   14.80
   8   6   2  140.89   20.40
  -8   6  -2  152.58   13.20
  -8   6  -2  142.49   12.70
  -8   6  -2  155.48   14.00
  -9  -6  -2   41.90    8.50
  -9   6  -2   55.19    8.50
   9   6   2   47.70   10.40
  -9   6  -2   58.59    9.80
  -9   6  -2   52.19    8.90
  -8  -7   2  137.89   14.50
  -8  -7   2  136.39   20.60
   8   7  -2   96.49   20.60
  -8   7   2  133.39   13.80
  -8   7   2  113.19   13.20
  -8   7   2  122.39   13.70
  -7  -7   2  101.49   14.60
   7  -7  -2   89.99   12.90
  -7  -7   2   97.19   17.10
   7  -7  -2  100.19   16.10
   7   7  -2  113.09   21.20
  -7   7   2  108.59   11.90
  -7   7   2   98.19   11.40
  -7   7   2  114.69   12.60
  -6  -7   2  140.49   14.30
   6  -7  -2  119.29   14.50
  -6  -7   2  147.49   16.70
   6  -7  -2  111.09   12.10
  -6   7   2  122.49   12.60
  -6   7   2  111.09   10.60
  -6   7   2  123.29   11.80
   6   7  -2  126.29   18.00
  -5  -7   2  149.19   16.70
  -5  -7   2  160.08   15.70
   5  -7  -2  176.78   17.00
   5  -7  -2  148.29   13.70
  -5   7   2  147.29   12.00
  -5   7   2  142.69   13.90
  -5   7   2  153.08   13.50
   5   7  -2  156.68   12.80
  -4  -7   2  622.24   40.50
  -4  -7   2  607.74   41.50
   4  -7  -2  594.24   40.90
   4  -7  -2  538.85   37.70
   4  -7  -2  533.65   37.50
  -4   7   2  579.64   35.40
  -4   7   2  587.34   37.60
   4   7  -2  597.64   36.80
  -4   7   2  565.74   38.10
  -3  -7   2  380.46   28.00
  -3  -7   2  377.76   22.80
  -3  -7   2  382.86   28.30
   3  -7  -2  370.86   26.00
   3  -7  -2  398.96   28.90
   3  -7  -2  392.66   26.10
  -3   7   2  372.16   26.20
   3   7  -2  368.76   24.50
   3   7  -2  343.87   24.80
  -3   7   2  352.56   22.60
   3   7  -2  346.87   24.60
  -3   7   2  401.26   26.10
  -3   7   2  339.97   23.00
  -2  -7   2  475.65   34.80
   2  -7  -2  480.55   33.50
  -2  -7   2  508.35   35.80
   2  -7  -2  495.65   35.90
   2  -7  -2  509.15   33.70
  -2  -7   2  492.75   32.10
   2   7  -2  529.05   33.30
   2   7  -2  561.94   32.90
   2   7  -2  499.45   32.80
  -2   7   2  543.05   34.10
  -2   7   2  527.95   34.20
   2   7  -2  511.85   35.00
  -2   7   2  503.45   32.30
  -2   7   2  554.74   34.00
  -2   7   2  529.45   32.00
  -1  -7   2   16.60    5.40
  -1  -7   2   28.00    5.90
   1  -7  -2   31.10    7.10
  -1  -7   2   21.00    4.80
   1  -7  -2   30.50    7.10
  -1  -7   2   29.00    6.90
   1  -7  -2   31.00    5.90
  -1   7   2   20.10    4.90
  -1   7   2   28.40    5.00
  -1   7   2   29.00    5.00
   1   7  -2   33.70    5.70
  -1   7   2   29.10    5.10
   1   7  -2   28.70    5.90
   1   7  -2   27.90    5.10
  -1   7   2   26.50    5.50
   1   7  -2   24.90    5.10
   0  -7   2  470.65   31.70
   0  -7  -2  506.55   32.10
   0  -7  -2  491.55   35.00
   0  -7   2  458.65   34.80
   0  -7   2  535.35   35.20
   0  -7   2  504.65   32.80
   0   7   2  485.55   32.80
   0   7   2  459.45   32.30
   0   7   2  526.45   32.20
   0   7  -2  518.75   31.70
   0   7  -2  518.55   31.70
   0   7  -2  495.45   31.80
   0   7   2  479.35   31.80
   0   7  -2  491.85   32.30
   0   7   2  519.85   31.30
   0   7  -2  515.95   32.60
  -1  -7  -2  318.87   25.00
   1  -7   2  323.47   24.90
   1  -7   2  337.57   23.40
   1  -7   2  302.87   24.30
  -1  -7  -2  298.47   21.20
   1   7   2  312.37   22.90
  -1   7  -2  342.37   21.10
   1   7   2  303.27   21.20
  -1   7  -2  339.37   21.50
  -1   7  -2  317.77   22.70
  -1   7  -2  318.87   22.90
   1   7   2  335.77   22.90
  -1   7  -2  347.17   22.00
  -2  -7  -2  175.98   11.70
  -2  -7  -2  162.58   15.70
   2  -7   2  185.58   16.10
   2  -7   2  167.58   13.90
   2  -7   2  179.28   14.80
  -2  -7  -2  174.08   15.20
  -2   7  -2  163.08   13.80
  -2   7  -2  162.98   11.60
   2   7   2  158.88   14.70
   2   7   2  159.98   13.70
  -2   7  -2  151.68   13.90
   2   7   2  170.18   12.70
  -2   7  -2  165.48   12.90
  -3  -7  -2   20.90    6.00
   3  -7   2   27.70    6.40
   3  -7   2   20.30    5.20
   3  -7   2   15.00    4.00
  -3  -7  -2   14.50    4.90
   3   7   2   19.90    5.70
  -3   7  -2   15.50    4.50
   3   7   2   15.60    4.30
  -3   7  -2   14.20    3.80
  -3   7  -2   13.20    4.40
   4  -7   2   75.19    9.50
  -4  -7  -2   56.49   10.50
  -4  -7  -2   60.39   10.30
   4  -7   2   78.69    7.90
  -4   7  -2   57.19    9.20
  -4   7  -2   68.29    7.60
  -4   7  -2   56.69    8.50
   4   7   2   41.10    9.10
   4   7   2   53.69    8.10
  -5  -7  -2  279.87   25.00
   5  -7   2  306.27   21.50
   5  -7   2  307.17   24.00
  -5  -7  -2  317.17   24.40
  -5   7  -2  301.47   22.60
  -5   7  -2  278.27   20.10
  -5   7  -2  275.67   21.50
   5   7   2  318.87   25.90
   5   7   2  289.47   21.50
   6  -7   2   57.19   10.20
  -6  -7  -2   72.39   11.30
  -6  -7  -2   65.59   12.70
   6  -7   2   62.99    8.90
   6   7   2   59.69   12.10
   6   7   2   45.90    7.80
  -6   7  -2   48.00    8.00
  -6   7  -2   54.29    7.60
  -6   7  -2   55.69    8.90
  -7  -7  -2   17.70    6.20
   7  -7   2   14.70    5.50
  -7  -7  -2   11.70    6.30
  -7   7  -2    8.50    3.80
  -7   7  -2    6.70    3.40
   7   7   2   11.80    6.50
   7   7   2   12.60    6.60
  -7   7  -2   16.10    5.20
  -8  -7  -2   21.40    6.30
   8  -7   2   17.10    9.80
  -8  -7  -2    7.50    6.40
  -8   7  -2   12.70    4.40
  -8   7  -2   22.70    6.20
  -8   7  -2   20.40    5.20
   8   7   2   10.60    7.20
   8   7   2   20.40    8.20
   8  -8  -2  139.99   17.80
  -8  -8   2  149.88   16.80
  -8   8   2  157.08   14.70
   8   8  -2  187.58   24.30
  -8   8   2  145.79   15.80
  -8   8   2  152.58   16.00
  -7  -8   2   89.79   16.20
   7  -8  -2  104.49   16.70
   7  -8  -2   78.49   11.80
  -7  -8   2   66.79   12.50
  -7   8   2   97.19   11.50
  -7   8   2   68.79   11.20
  -7   8   2   61.59    9.80
   7   8  -2  106.99   17.90
   6  -8  -2   13.30    6.30
   6  -8  -2    4.30    3.40
  -6  -8   2    5.80    4.30
  -6  -8   2    6.00    4.40
  -6   8   2    5.80    2.80
   6   8  -2    6.30    4.80
  -6   8   2    8.00    3.70
  -6   8   2    5.20    3.70
   5  -8  -2  135.69   15.40
   5  -8  -2  103.89   11.80
  -5  -8   2  108.49   16.30
  -5  -8   2  141.29   17.80
   5   8  -2  126.89   11.60
  -5   8   2  123.59   12.90
  -5   8   2  102.29   12.60
   5   8  -2  113.59   16.70
  -5   8   2  118.29   10.30
   5   8  -2  115.29   11.30
  -4  -8   2   71.99   12.80
   4  -8  -2   92.79   12.50
   4  -8  -2  110.09   13.50
   4  -8  -2   98.49   12.80
  -4  -8   2  100.29   14.20
   4   8  -2   86.09   13.50
  -4   8   2   82.79   10.90
   4   8  -2   92.19   10.80
   4   8  -2   87.09    9.50
  -4   8   2   86.39    8.10
  -4   8   2   82.09   11.50
  -3  -8   2   31.70    7.90
   3  -8  -2   28.80    6.50
   3  -8  -2   35.10    8.40
  -3  -8   2   34.90    7.90
  -3  -8   2   35.30    4.80
   3  -8  -2   32.30    6.80
  -3   8   2   43.10    7.40
   3   8  -2   26.00    5.50
   3   8  -2   34.30    6.30
   3   8  -2   31.80    7.60
  -3   8   2   31.80    4.50
  -3   8   2   33.40    6.80
  -2  -8   2   29.70    7.60
   2  -8  -2   34.20    8.40
  -2  -8   2   31.50    5.60
   2  -8  -2   26.80    5.90
  -2  -8   2   31.20    7.10
   2  -8  -2   30.70    6.30
  -2   8   2   37.30    6.80
  -2   8   2   38.60    6.10
  -2   8   2   32.60    6.50
  -2   8   2   28.80    5.30
   2   8  -2   35.40    6.50
   2   8  -2   29.80    6.00
   2   8  -2   28.50    6.70
   2   8  -2   28.70    5.50
   1  -8  -2  399.66   26.30
   1  -8  -2  338.67   28.20
  -1  -8   2  365.86   26.30
  -1  -8   2  426.26   29.60
   1  -8  -2  351.56   28.60
  -1  -8   2  369.96   25.60
   1   8  -2  368.26   25.30
  -1   8   2  361.36   24.90
   1   8  -2  378.86   26.30
  -1   8   2  358.36   24.80
  -1   8   2  350.66   26.10
  -1   8   2  379.16   24.90
   1   8  -2  382.66   25.30
   1   8  -2  355.06   25.70
   0  -8   2  672.63   44.00
   0  -8   2  690.73   46.70
   0  -8  -2  716.13   47.50
   0  -8  -2  714.33   43.40
   0  -8   2  639.04   47.00
   0   8   2  695.23   43.30
   0   8  -2  699.83   43.00
   0   8   2  678.93   43.10
   0   8   2  682.33   44.20
   0   8  -2  694.73   43.80
   0   8  -2  705.03   42.90
   0   8   2  704.33   42.60
   0   8  -2  681.73   42.80
   1  -8   2   58.89    9.40
  -1  -8  -2   68.99    7.20
  -1  -8  -2   79.89   12.60
   1  -8   2   59.19   10.80
   1   8   2   69.29    7.20
  -1   8  -2   69.09    7.00
   1   8   2   65.59    9.00
  -1   8  -2   60.09    9.00
  -1   8  -2   72.99    9.60
  -1   8  -2   65.69    8.40
   1   8   2   58.99    9.00
   1   8   2   45.60    7.90
  -2  -8  -2   36.60    7.30
   2  -8   2   40.20    7.40
   2  -8   2   33.40    8.20
  -2  -8  -2   34.50    4.70
  -2  -8  -2   35.80    8.80
  -2   8  -2   33.50    4.90
  -2   8  -2   32.10    5.70
  -2   8  -2   31.40    6.30
  -2   8  -2   43.00    8.00
   2   8   2   28.60    5.10
   2   8   2   27.00    6.40
   2   8   2   33.00    6.50
   3  -8   2  256.17   21.70
  -3  -8  -2  265.57   22.40
  -3  -8  -2  224.08   20.60
   3  -8   2  262.67   20.50
   3  -8   2  263.37   19.70
  -3   8  -2  258.37   20.10
  -3   8  -2  248.78   19.50
   3   8   2  232.28   20.70
  -3   8  -2  235.98   18.30
   3   8   2  242.88   19.20
   4  -8   2  655.83   43.50
  -4  -8  -2  611.84   43.60
   4  -8   2  628.74   40.20
  -4  -8  -2  652.53   44.00
  -4   8  -2  599.74   40.40
   4   8   2  618.14   43.60
   4   8   2  568.54   39.90
  -4   8  -2  612.34   41.30
   5  -8   2   41.00    8.90
  -5  -8  -2   25.60    7.40
  -5  -8  -2   32.80    9.00
   5  -8   2   39.80    7.00
  -5   8  -2   25.20    6.10
   5   8   2   21.10    5.50
  -5   8  -2   23.20    6.10
   5   8   2   11.30    5.70
  -6  -8  -2  113.89   17.50
   6  -8   2  104.69   13.30
   6  -8   2  109.29   11.40
  -6  -8  -2   99.19   15.30
  -6   8  -2  124.99   12.70
  -6   8  -2  118.79   12.80
   6   8   2  103.89   12.80
   6   8   2  118.89   18.30
  -6   8  -2  122.89   13.90
  -7  -8  -2  210.58   22.30
   7  -8   2  213.78   17.60
  -7  -8  -2  214.78   20.20
  -7   8  -2  213.48   18.90
   7   8   2  194.98   22.00
  -7   8  -2  190.98   17.20
  -7   8  -2  208.78   16.60
  -8  -8  -2  135.59   17.90
  -8   8  -2  138.69   14.90
   7  -9  -2   54.99   11.00
  -7  -9   2   69.89   13.20
  -7   9   2   70.79   12.20
  -7   9   2   96.19   12.60
  -7   9   2   97.39   11.10
  -6  -9   2   55.69   11.70
   6  -9  -2   55.59   12.60
  -6  -9   2   50.69   12.00
   6  -9  -2   35.20    8.00
   6   9  -2   53.29   12.50
  -6   9   2   42.20    6.90
  -6   9   2   42.60    8.60
   6   9  -2   48.80   10.00
  -6   9   2   45.10    9.80
  -5  -9   2   63.79   12.40
   5  -9  -2   54.49   12.00
  -5  -9   2   63.49   12.60
   5  -9  -2   45.40    9.10
  -5   9   2   56.29   10.40
   5   9  -2   64.39   12.50
   5   9  -2   62.29    9.60
  -5   9   2   68.79   10.60
   5   9  -2   56.59    9.10
  -5   9   2   74.19    8.50
  -4  -9   2  388.16   32.30
   4  -9  -2  424.96   30.60
   4  -9  -2  398.26   30.20
   4  -9  -2  428.36   34.00
  -4  -9   2  415.06   33.00
   4   9  -2  411.76   29.20
   4   9  -2  417.96   29.10
  -4   9   2  432.56   31.00
  -4   9   2  398.26   29.70
   4   9  -2  420.36   32.70
   3  -9  -2  229.48   18.60
   3  -9  -2  202.08   18.00
  -3  -9   2  250.17   20.50
  -3  -9   2  203.68   20.30
   3  -9  -2  221.98   21.30
  -3  -9   2  190.58   14.00
   3   9  -2  206.68   17.00
   3   9  -2  184.28   18.50
  -3   9   2  172.68   17.00
   3   9  -2  204.48   17.10
  -2  -9   2  124.99   10.80
   2  -9  -2  107.79   16.50
  -2  -9   2  128.79   17.20
   2  -9  -2  114.09   14.00
  -2  -9   2  118.59   12.80
  -2   9   2  112.29   10.20
  -2   9   2   85.89   12.20
   2   9  -2  124.79   11.60
   2   9  -2  112.29   12.50
   2   9  -2  111.29   12.90
   2   9  -2  112.59   11.40
  -2   9   2  125.09   11.30
  -1  -9   2   36.00    6.90
   1  -9  -2   42.30    7.80
  -1  -9   2   30.70    6.90
  -1  -9   2   38.00    9.30
   1   9  -2   37.00    6.70
   1   9  -2   39.10    7.20
   1   9  -2   43.80    7.80
   1   9  -2   39.30    6.60
  -1   9   2   49.30    7.40
  -1   9   2   42.50    7.20
  -1   9   2   34.60    7.00
   0  -9  -2  453.35   31.40
   0  -9   2  436.86   32.10
   0  -9  -2  460.65   36.00
   0   9  -2  500.55   31.70
   0   9   2  472.15   31.70
   0   9  -2  464.05   32.40
   0   9   2  463.35   31.00
   0   9   2  500.05   31.90
   0   9   2  469.75   32.80
   0   9  -2  482.75   31.30
   1  -9   2  141.79   16.70
   1  -9   2  140.29   14.40
  -1  -9  -2  158.08   17.20
  -1  -9  -2  166.98   13.10
  -1   9  -2  153.88   12.70
   1   9   2  152.18   14.10
   1   9   2  168.88   14.20
   1   9   2  158.78   13.10
  -1   9  -2  155.48   14.50
  -1   9  -2  155.68   13.50
   1   9   2  175.68   15.10
   2  -9   2  338.27   27.40
  -2  -9  -2  310.07   20.30
  -2  -9  -2  341.67   27.60
   2  -9   2  302.77   24.20
  -2   9  -2  311.37   20.40
   2   9   2  302.07   24.10
  -2   9  -2  297.37   23.50
   2   9   2  319.07   24.80
   2   9   2  312.97   23.20
  -2   9  -2  309.67   22.40
   2   9   2  293.17   23.40
   3  -9   2   24.70    7.70
   3  -9   2   21.90    6.60
  -3  -9  -2   14.30    5.50
  -3  -9  -2   21.00    7.40
   3  -9   2   17.40    5.40
   3   9   2   16.70    5.20
  -3   9  -2   22.10    5.40
   3   9   2   14.20    5.40
  -3   9  -2   17.00    5.30
  -3   9  -2   24.40    6.50
  -4  -9  -2   32.80    8.70
  -4  -9  -2   25.30    8.30
   4  -9   2   35.70    9.10
   4  -9   2   41.10    8.20
   4   9   2   28.20    6.60
   4   9   2   23.60    7.40
  -4   9  -2   16.60    5.40
  -4   9  -2   27.00    6.30
  -5  -9  -2  159.38   20.50
  -5  -9  -2  160.28   17.70
   5  -9   2  162.98   17.60
   5  -9   2  145.09   14.40
   5   9   2  138.79   16.80
  -5   9  -2  175.08   16.40
  -5   9  -2  177.98   15.60
   5   9   2  164.98   15.10
   6  -9   2   38.10    7.70
  -6  -9  -2   27.30    8.50
  -6  -9  -2   31.60    9.20
   6   9   2   30.20    7.00
   6   9   2   34.60    9.50
  -6   9  -2   33.80    7.20
  -6   9  -2   39.30    9.00
   7  -9   2    7.20    3.70
  -7  -9  -2    5.80    5.00
  -7   9  -2    7.00    4.70
  -7   9  -2    8.20    4.30
   5 -10  -2   80.29   13.40
  -5 -10   2   94.49   16.20
   5 -10  -2  125.59   19.20
  -5 -10   2  133.29   19.80
   5  10  -2  106.59   17.10
   5  10  -2  112.99   14.40
   5  10  -2  101.79   13.20
  -5  10   2   80.59   12.10
   4 -10  -2    9.60    4.90
  -4 -10   2    5.40    4.20
   4 -10  -2    6.30    5.40
  -4 -10   2    2.50    4.50
   4 -10  -2    8.10    4.50
  -4  10   2    3.90    3.80
   4  10  -2    2.80    3.80
   4  10  -2    5.40    3.80
   4  10  -2    4.80    3.40
   3 -10  -2   80.49   15.00
  -3 -10   2   67.59    6.60
   3 -10  -2   61.49   10.70
  -3 -10   2   76.59   14.10
  -3 -10   2   55.69   11.00
   3  10  -2   71.79   12.30
   3  10  -2   97.19   12.20
  -3  10   2   63.89   10.80
   3  10  -2   79.39   11.10
  -2 -10   2  117.39   11.30
  -2 -10   2  127.09   19.10
   2 -10  -2  120.29   14.90
   2  10  -2  130.99   12.70
   2  10  -2  129.09   15.40
  -2  10   2  104.39   14.40
   2  10  -2  120.39   12.50
  -2  10   2  130.99   12.50
   2  10  -2  144.09   21.40
  -2  10   2  143.49   11.70
   1 -10  -2   89.29   12.10
  -1 -10   2   87.49   11.40
  -1  10   2   90.99    9.70
  -1  10   2   62.29   10.70
   1  10  -2   89.29   12.00
  -1  10   2   95.79   12.00
   1  10  -2   84.59   11.00
   1  10  -2   94.69   12.00
   0 -10   2   11.10    4.70
   0 -10  -2   22.80    5.60
   0  10  -2   17.30    5.30
   0  10   2   15.00    5.30
   0  10  -2   17.60    4.70
   0  10   2   23.70    6.00
   0  10  -2   12.30    4.90
   0  10   2   15.90    4.90
  -1 -10  -2   17.90    4.70
   1 -10   2   19.40    6.00
  -1 -10  -2   14.50    7.60
  -1  10  -2   18.20    6.00
  -1  10  -2   19.80    4.80
   1  10   2   12.40    4.70
   1  10   2   19.90    6.30
   1  10   2   20.30    5.80
  -1  10  -2   27.70    6.00
   1  10   2   17.10    4.70
   2 -10   2  135.99   20.60
  -2 -10  -2  124.49   10.10
  -2 -10  -2  119.39   18.10
   2 -10   2  138.09   14.50
   2  10   2  127.29   13.70
  -2  10  -2  123.29   12.30
   2  10   2  129.09   13.00
   2  10   2  128.49   15.30
  -2  10  -2  126.79   15.40
   3 -10   2  223.68   22.70
  -3 -10  -2  240.18   23.30
   3 -10   2  224.28   20.20
   3  10   2  210.58   19.90
   3  10   2  211.88   19.10
  -3  10  -2  240.68   19.70
  -3  10  -2  189.18   17.50
   3  10   2  242.38   19.20
  -4 -10  -2  297.37   26.10
   4 -10   2  300.67   27.00
  -4 -10  -2  311.07   27.80
   4 -10   2  317.27   24.60
   4  10   2  294.67   23.20
   4  10   2  286.57   25.40
  -4  10  -2  290.57   23.60
   4  10   2  254.07   22.80
   5 -10   2   33.40    7.80
  -5 -10  -2   36.80   10.10
  -5 -10  -2   41.00   10.50
  -5  10  -2   32.60    7.80
   5  10   2   34.60    7.60
   5  10   2   28.80    8.90
  -5  10  -2   32.20    7.90
   4 -11  -2   15.70    6.40
  -4 -11   2    6.60    6.00
   4  11  -2    6.70    5.10
  -4  11   2    1.40    3.20
   4  11  -2    6.30    4.30
  -3 -11   2   53.49    6.10
   3 -11  -2   48.80   10.00
   3  11  -2   66.69   11.20
  -3  11   2   48.80    9.80
   3  11  -2   64.99   10.80
   2 -11  -2  149.29   16.30
  -2 -11   2  149.29   13.80
   2  11  -2  194.48   17.40
  -2  11   2  195.48   16.60
  -2  11   2  189.08   17.70
   2  11  -2  184.18   16.30
   2  11  -2  186.28   16.60
  -2  11   2  182.88   16.30
   1 -11  -2   39.10    8.20
  -1 -11   2   36.80    7.30
   1  11  -2   33.70    7.50
   1  11  -2   45.60    9.40
  -1  11   2   42.30    8.00
  -1  11   2   32.30    7.80
  -1  11   2   41.40    7.50
   1  11  -2   49.60    8.70
   0 -11   2  271.57   21.40
   0 -11  -2  301.97   21.00
   0  11  -2  237.98   20.30
   0  11   2  249.48   20.20
   0  11  -2  244.98   19.60
   0  11   2  245.98   20.10
   0  11  -2  240.18   21.40
   0  11   2  231.08   21.40
  -1 -11  -2  128.19   11.40
   1 -11   2  108.49   15.10
  -1  11  -2  116.39   15.20
   1  11   2  134.69   13.40
  -1  11  -2  115.49   11.00
   1  11   2  116.09   12.00
   1  11   2  113.59   15.10
  -1  11  -2  118.29   12.70
  -2 -11  -2  124.19    9.90
   2 -11   2  129.99   16.30
  -2  11  -2  117.79   12.70
  -2  11  -2  120.49   15.60
   2  11   2  137.79   16.40
   2  11   2  117.79   13.10
  -3 -11  -2   25.60    9.60
   3 -11   2   25.60    7.50
  -3  11  -2   18.60    6.10
   3  11   2   13.90    6.00
   3  11   2    1.90    3.50
   3  11   2   10.10    5.30
 -11   0   3    6.50    4.50
 -10   0   3    1.10    3.40
 -10   0   3   -0.90    3.30
  -9   0   3   10.10    4.10
  -9   0   3    5.20    4.50
  -9   0   3    5.30    3.40
  -8   0   3  249.78   17.20
  -8   0   3  245.48   21.10
  -8   0   3  153.88   16.70
  -7   0   3   31.30    5.50
  -7   0   3   23.70    6.50
  -7   0   3   16.40    4.90
  -6   0   3   52.79    6.70
  -6   0   3   43.70    8.20
  -6   0   3   47.70    4.80
  -6   0   3   46.10    7.60
  -5   0   3   20.40    5.20
  -5   0   3   15.30    3.80
  -5   0   3   15.40    2.80
  -5   0   3   20.90    3.80
  -4   0   3 9839.22  545.35
  -4   0   3 9999.00  547.45
  -4   0   3 9571.64  544.35
  -3   0   3   80.29    6.70
  -3   0   3   79.79    5.90
  -3   0   3   82.69    7.70
  -2   0   3   28.50    2.20
  -2   0   3   33.20    3.40
   2   0  -3   26.40    2.40
   2   0  -3   30.00    2.10
  -2   0   3   24.70    3.90
   2   0  -3   30.40    2.80
   2   0  -3   26.60    3.90
  -1   0   3    9.80    1.30
  -1   0   3    9.60    2.00
  -1   0   3    5.40    1.40
   1   0  -3    9.30    1.30
   1   0  -3    8.00    1.40
   1   0  -3    8.30    1.20
   1   0  -3    7.10    1.50
   0   0  -3   -5.10    1.00
   0   0  -3   -4.90    0.70
   0   0   3   -6.60    0.70
   0   0  -3   -4.70    0.60
   0   0  -3   -1.00    1.40
   0   0   3   -5.90    0.60
   0   0   3   -5.20    0.80
   0   0  -3   -1.10    1.30
   0   0  -3   -5.20    0.70
   0   0   3   -3.80    1.20
   0   0  -3   -4.80    1.00
   0   0   3    1.70    1.70
  -1   0  -3    6.30    1.90
  -1   0  -3    5.40    1.00
  -1   0  -3    3.90    1.20
   1   0   3    4.10    1.60
   1   0   3    7.00    1.90
  -2   0  -3 1067.69   60.19
   2   0   3 1051.09   60.29
   2   0   3 1042.70   59.99
  -2   0  -3 1029.80   59.09
  -3   0  -3    0.10    1.30
  -3   0  -3    2.70    1.30
  -4   0  -3 2441.26  140.49
  -4   0  -3 2498.25  138.79
  -5   0  -3   92.29    7.40
  -5   0  -3   86.49    8.70
  -6   0  -3  449.86   27.90
  -6   0  -3  438.56   30.00
  -7   0  -3    8.40    3.60
  -7   0  -3    8.60    3.00
  -8   0  -3  281.57   17.60
  -8   0  -3  272.87   17.30
  -8   0  -3  267.07   22.00
  -8   0  -3  274.67   19.60
  -9   0  -3   19.20    5.00
  -9   0  -3   18.00    5.90
   9   0   3   24.30    6.90
 -10   0  -3   56.89    8.50
 -10   0  -3   53.69    5.40
 -11  -1   3   13.90    7.10
 -11  -1   3   21.50    6.30
 -11  -1   3   14.60    5.70
 -11   1   3   20.40    6.40
 -11   1   3   14.90    4.40
 -10  -1   3  248.88   20.50
 -10  -1   3  259.87   25.30
 -10   1   3  293.07   21.60
 -10   1   3  255.27   19.60
  -9  -1   3    5.70    4.40
  -9  -1   3    3.10    3.40
  -9  -1   3    6.70    3.40
  -9   1   3    3.70    3.20
  -9   1   3   12.60    3.80
  -9   1   3    7.50    4.70
  -8  -1   3 1284.07   74.99
  -8  -1   3 1218.18   78.49
  -8  -1   3 1231.88   73.09
  -8   1   3 1254.17   77.39
  -8   1   3 1132.99   72.89
  -7  -1   3   38.00    6.20
  -7  -1   3   37.40    8.60
  -7  -1   3   47.10    7.30
  -7   1   3   44.20    7.20
  -7   1   3   43.20    6.80
  -7   1   3   50.69    9.40
  -6  -1   3  363.86   22.80
  -6  -1   3  351.86   22.90
  -6  -1   3  352.86   21.80
  -6  -1   3  365.46   26.90
  -6   1   3  328.17   22.00
  -6   1   3  360.76   25.80
  -6   1   3  352.46   23.00
  -6   1   3  295.17   23.20
  -5  -1   3   11.90    4.40
  -5  -1   3   12.30    2.50
  -5  -1   3   14.50    3.10
  -5   1   3    9.00    2.60
  -5   1   3    7.30    2.10
  -5   1   3   16.50    2.40
  -5   1   3    7.70    3.20
  -5   1   3    7.20    2.70
  -4  -1   3  329.67   23.10
  -4  -1   3  333.47   19.60
  -4  -1   3  304.37   19.80
  -4   1   3  335.97   18.70
  -4   1   3  243.48   20.40
  -4   1   3  330.67   21.90
  -4   1   3  329.37   19.90
  -4   1   3  291.77   19.80
  -3  -1   3  100.79    7.60
  -3  -1   3  112.29    9.60
   3  -1  -3  114.09    8.00
  -3  -1   3  106.19    7.50
  -3   1   3   94.49    6.50
   3   1  -3   96.09    6.00
  -3   1   3   91.69    8.20
  -3   1   3   93.69    8.10
  -2  -1   3 2640.94  154.78
   2  -1  -3 2878.41  154.28
   2  -1  -3 2789.42  153.68
   2  -1  -3 2885.61  155.18
   2  -1  -3 2858.21  154.88
  -2  -1   3 2852.91  153.58
  -2   1   3 2652.13  155.18
  -2   1   3 2770.02  154.78
   2   1  -3 2752.62  153.48
   2   1  -3 2810.22  153.78
  -2   1   3 2639.54  153.78
   2   1  -3 2614.94  154.28
  -2   1   3 2795.82  154.08
   1  -1  -3   11.90    2.40
  -1  -1   3   13.50    2.30
  -1  -1   3   13.30    2.50
  -1  -1   3   10.90    1.50
   1  -1  -3    9.00    1.50
  -1  -1   3   10.90    1.50
   1  -1  -3   10.30    2.00
   1  -1  -3   14.30    2.10
  -1   1   3   11.80    1.50
   1   1  -3   15.40    2.80
   1   1  -3   13.10    1.20
  -1   1   3   13.80    2.10
   1   1  -3   11.90    1.60
   1   1  -3   12.10    1.90
  -1   1   3   11.40    1.80
   1   1  -3   16.40    2.50
  -1   1   3   12.80    2.50
   1   1  -3   12.80    2.30
   1   1  -3   12.80    1.70
   0  -1  -3 1744.33  100.89
   0  -1   3 1686.63  101.09
   0  -1   3 1828.82  100.59
   0  -1  -3 1934.91  101.49
   0  -1  -3 1844.12  100.39
   0  -1   3 1831.22  101.39
   0  -1  -3 1826.52  100.99
   0  -1  -3 1721.73  100.39
   0  -1  -3 1917.81  101.09
   0  -1  -3 1620.94  100.39
   0  -1   3 1808.42  100.99
   0   1  -3 1764.82  100.39
   0   1  -3 1838.12  100.59
   0   1  -3 1762.82  100.69
   0   1   3 1967.20  100.49
   0   1   3 1780.92  100.79
   0   1   3 1987.80  101.09
   0   1  -3 1778.52  100.89
   0   1   3 1897.01  100.49
   0   1  -3 1598.04  101.09
   0   1  -3 1580.14  100.69
   0   1   3 1843.92  101.19
   0   1  -3 1827.32  100.59
  -1  -1  -3  163.08   11.30
   1  -1   3  171.88   10.40
  -1  -1  -3  169.18    9.80
  -1  -1  -3  179.38   10.40
  -1  -1  -3  166.68   10.20
  -1  -1  -3  173.88   11.30
  -1   1  -3  177.98   10.20
  -1   1  -3  167.28   10.40
  -1   1  -3  156.58   10.60
  -1   1  -3  161.08   10.50
   1   1   3  158.88   11.30
   1   1   3  167.58   11.20
  -2  -1  -3  884.41   49.70
   2  -1   3  855.11   48.20
   2  -1   3  831.22   47.90
  -2  -1  -3  857.51   47.50
  -2   1  -3  813.62   47.90
  -2   1  -3  861.21   47.90
  -2   1  -3  813.42   47.50
   2   1   3  847.62   49.50
  -2   1  -3  827.32   48.00
  -2   1  -3  818.82   47.80
  -3  -1  -3  132.99   10.40
  -3  -1  -3  122.09    8.30
   3  -1   3  133.79    9.50
  -3   1  -3  118.89    7.90
  -3   1  -3  140.99    8.80
  -3   1  -3  115.69    7.60
  -3   1  -3  130.49    9.10
  -3   1  -3  114.19    8.50
  -4  -1  -3   58.09    5.00
  -4  -1  -3   58.69    6.70
  -4   1  -3   52.09    5.60
  -4   1  -3   59.19    4.10
  -4   1  -3   60.89    5.40
  -4   1  -3   57.59    5.30
  -4   1  -3   59.69    4.50
  -5  -1  -3  109.39    8.10
  -5  -1  -3   85.69    9.50
  -5   1  -3  106.89    7.30
  -5   1  -3   97.89    8.20
  -5   1  -3  100.69    6.60
  -5   1  -3   97.69    8.90
  -6  -1  -3  383.76   24.00
  -6  -1  -3  375.66   26.90
  -6   1  -3  332.77   25.10
  -6   1  -3  383.36   23.00
  -6   1  -3  388.46   24.40
  -6   1  -3  387.16   22.20
  -7  -1  -3   44.30    6.30
  -7  -1  -3   39.40    7.70
  -7   1  -3   52.19    7.20
  -7   1  -3   43.50    4.70
  -7   1  -3   51.39    7.90
  -7   1  -3   51.69    4.30
  -8  -1  -3 1016.80   60.59
  -8  -1  -3 1026.60   64.89
  -8   1  -3 1016.20   58.29
  -8   1  -3  998.10   62.99
  -8   1  -3 1030.60   61.19
  -9  -1  -3    7.60    3.50
  -9  -1  -3    5.60    4.00
  -9  -1  -3    9.30    3.00
  -9   1  -3    6.20    2.10
   9   1   3    7.20    4.40
  -9   1  -3    6.40    3.50
 -10  -1  -3  668.93   49.80
 -10  -1  -3  767.92   43.50
 -10  -1  -3  737.73   45.90
  10   1   3  694.63   50.39
 -10   1  -3  731.33   46.30
 -10   1  -3  720.93   42.90
 -10  -2   3   41.90   10.90
 -10  -2   3   42.80    8.10
 -10  -2   3   27.90    7.80
 -10   2   3   28.20    5.70
 -10   2   3   33.90    7.50
  -9  -2   3   25.90    8.70
  -9  -2   3   11.80    4.50
  -9  -2   3   19.80    5.60
  -9   2   3   26.80    6.50
  -9   2   3   20.90    4.80
  -8  -2   3   91.69    9.70
  -8  -2   3   92.89   10.90
  -8  -2   3   78.49   13.70
  -8   2   3   81.69   10.80
  -8   2   3   84.99   13.20
  -8   2   3  103.69    9.40
  -7  -2   3   46.00    7.30
  -7  -2   3   64.39    8.00
  -7  -2   3   66.79   12.00
  -7   2   3   67.19    7.10
  -7   2   3   56.09    7.90
  -7   2   3   69.49    6.20
  -7   2   3   58.69    9.90
  -6  -2   3  369.16   23.80
  -6  -2   3  382.66   28.50
  -6   2   3  367.96   22.40
   6   2  -3  343.17   21.40
  -6   2   3  339.97   23.50
  -6   2   3  375.16   26.30
  -6   2   3  372.26   24.10
  -5  -2   3   39.30    6.10
  -5  -2   3   41.60    8.00
  -5  -2   3   45.70    5.00
  -5   2   3   36.30    5.40
   5   2  -3   40.50    3.50
  -5   2   3   48.80    7.50
  -5   2   3   43.10    4.10
  -5   2   3   49.00    5.30
  -5   2   3   47.40    6.20
  -4  -2   3 3572.84  203.78
   4  -2  -3 3540.95  202.88
   4  -2  -3 3615.44  201.68
  -4   2   3 3544.85  204.88
  -4   2   3 3504.25  202.48
  -4   2   3 3674.73  203.58
   4   2  -3 3772.02  201.88
  -4   2   3 3819.02  203.98
  -3  -2   3   78.99    7.00
  -3  -2   3   88.59    7.40
   3  -2  -3   94.29    8.00
   3  -2  -3   98.59    6.30
  -3  -2   3  101.69    9.40
   3  -2  -3   88.89    6.80
  -3   2   3   90.09    6.60
  -3   2   3   82.69    7.40
  -3   2   3   85.79    7.40
  -3   2   3   84.59    7.10
   3   2  -3   98.19    6.10
  -3   2   3   90.89    7.00
   2  -2  -3 1699.43  100.89
   2  -2  -3 1620.04  101.89
  -2  -2   3 1763.42  100.99
  -2  -2   3 1761.22  103.09
  -2  -2   3 1967.20  100.09
   2  -2  -3 1656.53  100.69
  -2  -2   3 1723.63  101.59
   2  -2  -3 1760.22  101.69
   2   2  -3 1605.94  101.09
   2   2  -3 1857.11  100.49
   2   2  -3 1759.32   99.99
  -2   2   3 1927.01  101.99
  -2   2   3 1845.12  101.19
  -2   2   3 1733.73  100.49
  -2   2   3 1853.81   99.99
  -2   2   3 1797.02  100.59
   2   2  -3 1819.02  100.89
  -2   2   3 1753.62   99.89
   2   2  -3 2073.79  102.49
   1  -2  -3  169.48   11.10
   1  -2  -3  186.28   11.80
  -1  -2   3  177.08   12.30
   1  -2  -3  182.98   12.00
  -1  -2   3  175.38   11.90
   1   2  -3  147.09   10.90
  -1   2   3  177.68   11.30
  -1   2   3  173.98   11.00
  -1   2   3  171.98   10.50
   1   2  -3  164.28   10.90
   1   2  -3  183.28   12.20
  -1   2   3  174.18   11.10
   1   2  -3  176.68   10.90
  -1   2   3  155.88   12.20
   1   2  -3  176.28   10.70
   0  -2  -3  466.85   27.80
   0  -2   3  484.75   28.20
   0  -2  -3  417.16   26.80
   0  -2  -3  494.25   27.90
   0  -2   3  467.95   28.00
   0  -2   3  465.35   27.40
   0  -2  -3  461.75   26.90
   0  -2  -3  449.66   27.60
   0   2  -3  477.65   27.10
   0   2   3  451.25   27.10
   0   2   3  442.16   27.40
   0   2   3  499.15   27.70
   0   2   3  443.86   27.20
   0   2  -3  460.75   27.00
   0   2   3  473.95   26.80
   0   2   3  480.25   26.10
   0   2  -3  459.65   27.20
   0   2  -3  423.56   27.40
   0   2  -3  477.25   28.10
   0   2  -3  470.25   26.90
   0   2  -3  464.05   27.30
  -1  -2  -3  124.29    9.10
  -1  -2  -3  119.49    8.40
   1  -2   3  126.59    8.80
   1  -2   3  115.69    7.30
   1  -2   3  123.99    7.80
   1  -2   3  124.09    8.30
  -1   2  -3  122.69    7.30
  -1   2  -3  120.09    7.70
   1   2   3  111.29    7.70
  -1   2  -3  125.69   11.50
  -1   2  -3  118.29    8.20
  -1   2  -3  116.99    8.20
   1   2   3  123.79    9.10
  -2  -2  -3  344.47   22.10
   2  -2   3  385.46   19.00
  -2  -2  -3  330.57   19.70
  -2  -2  -3  325.67   20.00
  -2  -2  -3  319.87   19.20
  -2   2  -3  290.97   19.80
   2   2   3  317.47   21.80
  -2   2  -3  305.77   20.20
  -2   2  -3  323.57   20.20
  -2   2  -3  329.47   20.80
   3  -2   3    1.40    0.80
  -3  -2  -3    1.30    1.40
   3  -2   3    1.00    0.80
  -3  -2  -3    0.90    0.70
  -3  -2  -3    0.60    0.50
  -3  -2  -3    1.30    0.90
  -3   2  -3   -0.20    0.80
  -3   2  -3    1.10    0.80
  -3   2  -3    1.00    0.70
  -3   2  -3    1.40    0.80
   3   2   3   -0.40    0.90
  -3   2  -3    2.30    1.20
  -4  -2  -3 1817.12  102.39
  -4  -2  -3 1851.81  106.29
  -4  -2  -3 1726.63  101.29
   4  -2   3 1793.82  103.29
  -4  -2  -3 1864.81  101.89
  -4   2  -3 1807.12  102.99
  -4   2  -3 1832.12  103.29
  -4   2  -3 1802.52  102.39
  -4   2  -3 1879.51  103.39
  -4   2  -3 1826.52  102.99
  -5  -2  -3   33.00    4.40
  -5  -2  -3   30.10    6.20
  -5   2  -3   37.70    5.20
  -5   2  -3   54.79    6.30
  -5   2  -3   46.00    5.30
  -5   2  -3   37.00    3.70
  -5   2  -3   40.60    5.40
  -6  -2  -3  376.06   23.40
  -6  -2  -3  364.16   27.20
  -6  -2  -3  407.86   21.90
  -6   2  -3  348.57   23.60
  -6   2  -3  349.37   22.50
  -6   2  -3  361.16   24.40
  -6   2  -3  354.66   24.00
  -6   2  -3  382.06   23.90
  -7  -2  -3    7.20    3.80
  -7  -2  -3    9.20    2.90
  -7   2  -3   10.90    3.40
  -7   2  -3   10.70    3.40
  -7   2  -3   19.80    3.10
  -8  -2  -3  418.96   32.40
  -8  -2  -3  455.05   26.20
  -8  -2  -3  410.26   27.80
  -8   2  -3  429.36   26.70
  -8   2  -3  425.26   28.80
  -9  -2  -3   36.70    5.70
  -9  -2  -3   26.10    7.90
  -9  -2  -3   44.20    7.10
  -9   2  -3   36.80    5.20
  -9   2  -3   33.80    6.50
   9   2   3   29.10    8.40
 -10  -2  -3  150.58   14.50
 -10  -2  -3  121.39   11.60
 -10  -2  -3  133.89   18.90
 -10   2  -3  106.89   13.20
  10   2   3  139.39   19.30
 -10   2  -3  132.99   10.70
 -10  -3   3  214.28   18.40
 -10  -3   3  198.38   16.70
 -10  -3   3  158.88   23.20
 -10   3   3  167.38   16.30
 -10   3   3  199.58   15.90
  -9  -3   3    9.40    3.80
  -9  -3   3   12.40    4.50
  -9  -3   3    3.90    4.20
  -9   3   3   19.30    5.60
  -9   3   3   12.60    3.90
  -8  -3   3  463.95   30.30
  -8  -3   3  416.86   30.50
  -8  -3   3  480.75   36.90
  -8   3   3  474.85   30.20
  -8   3   3  479.65   31.20
  -7  -3   3  230.18   21.10
  -7  -3   3  195.48   15.90
  -7   3   3  202.08   17.60
  -7   3   3  223.38   16.50
  -7   3   3  207.38   15.60
  -7   3   3  222.98   14.90
  -6  -3   3 1560.84   90.89
  -6  -3   3 1622.04   96.39
  -6   3   3 1542.45   89.29
  -6   3   3 1553.44   90.39
  -6   3   3 1535.25   90.69
  -6   3   3 1528.55   92.39
   6   3  -3 1598.14   88.69
   5  -3  -3   78.49    5.70
  -5  -3   3   67.49    7.00
  -5  -3   3   76.89    6.70
   5  -3  -3   65.09    6.30
  -5  -3   3   59.39   10.00
  -5   3   3   68.09    6.00
  -5   3   3   59.79    6.40
   5   3  -3   74.89    5.50
  -5   3   3   58.09    7.00
  -5   3   3   55.49    7.10
  -4  -3   3  697.13   42.60
   4  -3  -3  697.03   42.60
  -4  -3   3  686.13   43.60
   4  -3  -3  782.32   42.30
  -4  -3   3  749.42   47.00
  -4   3   3  697.03   43.50
  -4   3   3  747.93   42.90
  -4   3   3  685.93   42.30
  -4   3   3  700.53   42.90
   4   3  -3  768.52   41.70
   3  -3  -3  219.98   15.10
   3  -3  -3  189.08   14.10
   3  -3  -3  193.88   13.80
  -3  -3   3  203.08   14.80
  -3  -3   3  222.08   16.90
  -3  -3   3  207.38   13.90
  -3   3   3  207.08   13.70
   3   3  -3  223.98   15.50
  -3   3   3  194.98   14.00
   3   3  -3  205.28   13.00
  -3   3   3  218.78   14.40
   3   3  -3  176.98   13.80
   3   3  -3  220.38   13.40
  -3   3   3  203.58   13.60
   2  -3  -3 1964.40  105.99
   2  -3  -3 2076.89  106.59
   2  -3  -3 1753.62  104.39
  -2  -3   3 1834.52  106.79
  -2  -3   3 1943.91  104.09
  -2  -3   3 1901.01  105.69
   2   3  -3 1863.41  104.09
  -2   3   3 1661.93  105.19
   2   3  -3 1836.62  103.89
  -2   3   3 1882.21  103.79
  -2   3   3 1820.62  104.69
  -2   3   3 1943.31  103.69
   2   3  -3 1626.54  105.39
   2   3  -3 1647.44  104.19
  -2   3   3 1899.31  104.49
   2   3  -3 1897.21  103.79
   1  -3  -3   71.89    5.90
   1  -3  -3   63.89    6.50
   1  -3  -3   66.39    6.70
  -1  -3   3   58.79    6.30
   1  -3  -3   52.89    5.50
  -1  -3   3   73.59    6.80
   1   3  -3   73.89    5.60
  -1   3   3   76.29    6.00
  -1   3   3   75.09    5.60
  -1   3   3   83.09    6.40
   1   3  -3   69.79    5.60
  -1   3   3   69.59    4.90
  -1   3   3   64.39    5.80
   1   3  -3   76.39    5.60
   1   3  -3   69.99    5.70
   0  -3   3    7.40    2.50
   0  -3   3    9.20    2.60
   0  -3  -3    7.30    1.80
   0  -3  -3    6.90    2.40
   0  -3  -3    5.30    1.90
   0  -3   3   10.60    2.20
   0  -3  -3    9.80    2.00
   0   3   3    8.40    2.00
   0   3   3    9.30    2.10
   0   3  -3    9.20    1.80
   0   3  -3    9.60    1.90
   0   3   3   11.00    2.30
   0   3  -3    6.40    1.70
   0   3   3    8.80    2.40
   0   3  -3    7.90    1.90
   0   3  -3   10.10    2.20
   0   3   3    9.10    1.10
   0   3   3   14.30    2.20
  -1  -3  -3  186.68   11.60
   1  -3   3  203.08   13.80
  -1  -3  -3  229.88   15.80
   1  -3   3  204.68   13.50
   1  -3   3  193.88   11.70
   1  -3   3  201.88   12.50
  -1  -3  -3  210.78   14.00
  -1  -3  -3  204.98   13.70
  -1  -3  -3  180.78   11.80
   1   3   3  184.38   11.90
  -1   3  -3  177.78   12.80
   1   3   3  178.28   12.40
  -1   3  -3  194.68   12.30
   1   3   3  192.68   13.70
  -1   3  -3  184.38   12.70
  -1   3  -3  191.98   11.70
   1   3   3  187.08   12.70
   1   3   3  196.98   12.90
  -1   3  -3  186.08   11.70
  -2  -3  -3  123.39    9.70
  -2  -3  -3  135.59    9.20
  -2  -3  -3  118.89   10.70
   2  -3   3  113.99    9.70
  -2  -3  -3  116.39    7.70
   2   3   3  154.08   10.30
  -2   3  -3  157.08    9.90
   2   3   3  129.89    8.10
   2   3   3  122.09   10.70
  -2   3  -3  114.39    9.20
  -2   3  -3  127.89   12.10
   2   3   3  136.09    9.40
   3  -3   3  168.48   12.60
  -3  -3  -3  224.78   16.60
  -3  -3  -3  221.38   14.30
  -3  -3  -3  210.58   12.60
  -3  -3  -3  216.18   13.40
  -3   3  -3  228.08   14.20
  -3   3  -3  212.48   14.00
  -3   3  -3  203.88   14.90
  -3   3  -3  226.38   13.90
  -4  -3  -3  418.36   25.10
  -4  -3  -3  424.16   25.20
   4  -3   3  470.95   25.20
  -4  -3  -3  403.96   29.10
   4  -3   3  430.66   24.80
  -4  -3  -3  447.86   26.30
  -4   3  -3  394.96   26.10
  -4   3  -3  400.86   26.10
   4   3   3  406.36   29.00
  -4   3  -3  433.76   27.30
  -4   3  -3  417.56   24.80
  -4   3  -3  407.06   26.00
  -5  -3  -3  119.29    8.00
   5  -3   3  124.09    9.00
  -5  -3  -3  126.29   12.30
  -5  -3  -3  111.09    8.40
  -5  -3  -3  129.49    9.20
  -5   3  -3  105.39    8.40
  -5   3  -3  106.39    8.80
  -5   3  -3  110.89    9.10
  -5   3  -3  108.49    9.30
  -5   3  -3  114.49    9.90
  -6  -3  -3  878.41   49.40
  -6  -3  -3  849.91   54.39
  -6  -3  -3  822.52   49.00
  -6  -3  -3  822.62   48.00
  -6   3  -3  832.22   49.80
  -6   3  -3  813.82   49.30
  -6   3  -3  851.91   50.29
  -6   3  -3  830.92   49.60
  -7  -3  -3   52.69    4.40
  -7  -3  -3   53.69    6.40
  -7  -3  -3   47.50    5.30
  -7  -3  -3   46.80    9.50
  -7   3  -3   49.40    6.70
  -7   3  -3   42.70    5.90
  -7   3  -3   55.19    7.40
  -8  -3  -3  307.27   21.80
  -8  -3  -3  327.37   27.30
  -8  -3  -3  328.27   21.50
  -8   3  -3  348.97   22.00
  -8   3  -3  332.07   23.30
   8   3   3  318.67   27.20
  -9  -3  -3   46.10   10.60
  -9  -3  -3   49.30    7.40
  -9  -3  -3   58.19    7.30
   9   3   3   38.70   10.30
  -9   3  -3   53.89    7.20
  -9   3  -3   49.00    8.10
 -10  -3  -3  187.68   21.00
 -10  -3  -3  223.78   16.70
  10   3   3  212.48   22.30
 -10   3  -3  208.08   17.60
 -10   3  -3  203.98   15.90
 -10  -4   3   94.89   13.50
 -10  -4   3  115.79   13.50
 -10  -4   3   88.19   17.20
 -10   4   3  100.19   13.30
 -10   4   3   94.59   10.60
  -9  -4   3   84.49   10.30
  -9  -4   3   71.09   14.40
  -9  -4   3   71.39   10.70
  -9   4   3   54.49    8.60
  -9   4   3   91.79   11.70
  -8  -4   3   16.80    7.10
  -8  -4   3   19.20    4.70
  -8  -4   3   16.50    5.00
  -8   4   3   19.10    5.20
  -8   4   3   24.80    5.50
  -7  -4   3    5.90    2.90
  -7  -4   3    3.90    3.60
  -7   4   3    7.70    3.20
  -7   4   3    6.40    2.70
  -7   4   3   10.50    2.90
  -6  -4   3  590.74   42.40
   6  -4  -3  610.54   36.40
  -6  -4   3  595.34   38.00
  -6   4   3  588.84   37.10
  -6   4   3  560.24   36.10
  -6   4   3  625.54   38.40
  -6   4   3  566.44   37.00
  -5  -4   3  391.96   25.30
  -5  -4   3  368.56   28.20
   5  -4  -3  387.66   26.00
   5  -4  -3  356.86   23.90
  -5   4   3  370.96   23.80
  -5   4   3  349.67   24.00
  -5   4   3  350.26   23.20
  -5   4   3  350.36   24.20
   5   4  -3  360.46   22.50
  -4  -4   3   70.49   10.70
  -4  -4   3   89.79    8.70
   4  -4  -3   76.39    7.50
   4  -4  -3  101.99    9.30
   4  -4  -3   69.69    9.50
   4   4  -3   97.99    7.40
  -4   4   3   80.89    7.30
  -4   4   3   83.09    7.30
   4   4  -3   90.29    9.70
   4   4  -3   61.09    7.20
  -4   4   3   80.59    7.70
  -4   4   3   85.69    7.70
   4   4  -3   92.89    6.90
  -3  -4   3  220.28   12.90
  -3  -4   3  224.88   16.10
  -3  -4   3  215.88   17.40
  -3  -4   3  230.38   12.70
   3  -4  -3  228.08   16.30
   3  -4  -3  203.18   14.70
  -3   4   3  232.18   15.20
  -3   4   3  212.68   14.00
   3   4  -3  202.28   13.80
   3   4  -3  181.88   15.40
   3   4  -3  180.18   14.10
  -3   4   3  194.18   14.70
  -3   4   3  208.38   14.60
   2  -4  -3 2671.23  181.48
  -2  -4   3 3362.86  184.28
  -2  -4   3 3427.66  181.28
   2  -4  -3 3127.69  181.68
   2  -4  -3 3484.75  183.78
   2  -4  -3 2942.21  183.48
  -2  -4   3 3178.58  183.08
   2   4  -3 3107.59  187.38
   2   4  -3 3321.47  181.08
  -2   4   3 3191.98  180.38
  -2   4   3 3343.27  181.58
   2   4  -3 3310.97  181.18
  -2   4   3 3140.89  181.88
  -2   4   3 3350.96  180.88
  -2   4   3 3252.77  181.78
   2   4  -3 3208.98  181.08
   2   4  -3 3496.75  181.58
   1  -4  -3  179.28   12.60
  -1  -4   3  187.08   13.90
  -1  -4   3  191.88   13.80
   1  -4  -3  179.78   13.90
   1  -4  -3  148.89   12.20
   1  -4  -3  177.38   13.90
   1   4  -3  192.18   12.30
   1   4  -3  188.88   12.40
  -1   4   3  170.48   12.50
   1   4  -3  184.58   12.30
  -1   4   3  183.08   12.00
  -1   4   3  182.58   11.10
  -1   4   3  166.08   12.70
  -1   4   3  178.38   12.40
   1   4  -3  171.08   12.20
   0  -4   3  388.16   24.40
   0  -4  -3  345.57   23.90
   0  -4  -3  348.87   22.30
   0  -4  -3  329.07   23.40
   0  -4   3  357.46   23.90
   0  -4   3  364.36   22.80
   0   4  -3  359.06   22.60
   0   4   3  363.16   21.90
   0   4  -3  376.76   22.40
   0   4   3  360.06   22.80
   0   4  -3  382.16   22.30
   0   4  -3  350.86   22.70
   0   4   3  367.76   22.90
   0   4   3  344.37   22.70
   0   4  -3  366.06   22.80
   1  -4   3  196.28   14.00
  -1  -4  -3  197.58   14.10
   1  -4   3  194.78   12.90
  -1  -4  -3  183.68   11.90
  -1  -4  -3  180.98   14.00
   1  -4   3  175.78   11.70
  -1  -4  -3  166.68   11.70
   1  -4   3  188.98   14.10
  -1   4  -3  175.98   11.90
   1   4   3  193.38   13.90
  -1   4  -3  184.58   12.40
  -1   4  -3  183.68   13.20
   1   4   3  180.98   12.70
   1   4   3  190.08   13.10
   1   4   3  183.58   12.10
   1   4   3  207.48   13.60
  -1   4  -3  193.58   13.10
  -1   4  -3  187.08   11.80
  -1   4  -3  194.08   12.10
  -2  -4  -3  627.24   38.50
  -2  -4  -3  655.13   37.40
   2  -4   3  665.03   38.30
   2  -4   3  681.13   37.10
   2  -4   3  656.73   38.60
  -2  -4  -3  649.54   39.60
   2   4   3  589.74   37.20
  -2   4  -3  569.14   36.20
  -2   4  -3  600.74   37.70
   2   4   3  630.34   37.60
   2   4   3  609.14   36.10
   2   4   3  606.54   39.20
  -2   4  -3  607.04   37.50
  -2   4  -3  572.94   36.30
   3  -4   3  224.78   14.40
  -3  -4  -3  224.78   14.70
  -3  -4  -3  239.48   16.00
  -3  -4  -3  219.48   12.90
  -3  -4  -3  229.78   17.50
   3  -4   3  248.08   15.90
   3   4   3  208.18   14.70
  -3   4  -3  222.38   14.30
   3   4   3  181.08   15.70
   3   4   3  188.98   13.70
  -3   4  -3  210.88   14.90
  -3   4  -3  215.58   15.20
   3   4   3  227.08   17.40
   4  -4   3  290.67   20.40
  -4  -4  -3  355.26   22.10
  -4  -4  -3  352.36   24.70
  -4  -4  -3  321.37   19.30
  -4  -4  -3  317.17   20.40
   4   4   3  349.96   24.60
  -4   4  -3  314.67   21.30
  -4   4  -3  338.77   20.90
   4   4   3  304.67   20.80
  -4   4  -3  310.97   21.00
  -5  -4  -3  294.87   20.10
  -5  -4  -3  306.27   23.40
  -5  -4  -3  292.37   18.00
  -5  -4  -3  300.47   18.70
  -5   4  -3  291.97   19.60
   5   4   3  288.87   19.30
  -5   4  -3  270.27   19.20
  -5   4  -3  285.57   19.70
   5   4   3  273.67   22.70
  -6  -4  -3  112.89    8.80
  -6  -4  -3  114.69   10.20
  -6  -4  -3  111.89   13.20
   6   4   3  115.19   13.20
  -6   4  -3  110.89    9.90
  -6   4  -3  123.79   10.30
  -6   4  -3  113.09    9.80
   6   4   3  121.09    9.80
  -7  -4  -3   31.90    8.30
  -7  -4  -3   43.10    6.60
  -7  -4  -3   49.99    6.00
  -7   4  -3   43.50    6.50
   7   4   3   35.80    8.70
  -7   4  -3   40.60    6.00
   7   4   3   45.80    6.30
  -7   4  -3   42.50    6.80
  -8  -4  -3  574.24   37.80
  -8  -4  -3  567.94   43.50
  -8   4  -3  657.63   39.30
  -8   4  -3  600.74   38.10
  -8   4  -3  626.34   38.40
   8   4   3  619.34   44.40
  -9  -4  -3  106.69   17.00
  -9  -4  -3  110.89   10.30
  -9   4  -3  114.89   12.90
   9   4   3  131.89   19.30
  -9   4  -3  102.79   10.40
 -10  -4  -3  121.29   11.20
 -10   4  -3  103.59   13.00
  10   4   3   93.39   18.90
 -10   4  -3  104.39   10.90
 -10  -5   3  107.49   14.40
 -10   5   3  117.39   14.50
 -10   5   3   99.19   13.00
  -9  -5   3    7.80    5.80
  -9  -5   3   10.90    4.60
  -9   5   3   20.50    5.70
  -9   5   3   14.00    4.60
  -8  -5   3   44.10    8.10
  -8  -5   3   55.79    7.70
  -8  -5   3   49.00   11.80
   8   5  -3   56.89    8.20
  -8   5   3   47.10    7.00
  -8   5   3   41.40    7.50
  -8   5   3   54.89    8.70
  -7  -5   3  221.78   18.10
  -7  -5   3  220.38   21.90
  -7   5   3  185.88   16.60
  -7   5   3  218.58   16.20
   7   5  -3  241.48   19.30
  -7   5   3  233.88   17.20
  -6  -5   3 1225.68   72.99
  -6  -5   3 1170.48   76.89
  -6   5   3 1172.58   70.79
   6   5  -3 1224.58   74.89
  -6   5   3 1186.58   71.59
  -6   5   3 1205.28   70.59
  -5  -5   3   72.49   12.00
  -5  -5   3   73.89   10.30
   5  -5  -3   63.29    9.30
  -5   5   3   83.99    8.30
   5   5  -3   74.79    6.90
  -5   5   3   91.19    7.90
  -5   5   3   65.09    7.90
   5   5  -3   83.09   11.20
  -5   5   3   68.39    7.40
  -4  -5   3  534.85   35.70
  -4  -5   3  563.64   33.70
   4  -5  -3  511.25   31.70
   4   5  -3  506.25   31.70
   4   5  -3  493.35   30.40
   4   5  -3  381.96   35.60
  -4   5   3  480.85   31.70
  -4   5   3  519.55   31.10
  -4   5   3  508.35   31.30
  -4   5   3  468.65   30.30
   3  -5  -3  378.16   26.30
  -3  -5   3  377.76   22.40
  -3  -5   3  399.66   27.60
   3  -5  -3  316.07   24.40
  -3  -5   3  366.46   22.60
   3  -5  -3  352.56   24.50
   3  -5  -3  343.17   26.60
  -3  -5   3  380.96   26.20
  -3   5   3  377.06   22.40
   3   5  -3  406.46   24.30
  -3   5   3  358.86   23.10
  -3   5   3  428.16   23.00
  -3   5   3  351.26   24.70
   3   5  -3  332.77   29.60
  -3   5   3  380.96   24.60
   3   5  -3  374.06   23.70
  -3   5   3  414.66   25.10
   3   5  -3  412.26   26.00
  -2  -5   3  668.93   38.40
   2  -5  -3  632.24   39.60
  -2  -5   3  682.93   39.10
  -2  -5   3  719.43   42.20
   2  -5  -3  586.94   39.40
  -2  -5   3  663.03   41.30
   2  -5  -3  639.94   41.70
   2  -5  -3  692.23   41.90
  -2   5   3  517.55   40.10
   2   5  -3  670.63   39.10
  -2   5   3  647.54   40.00
  -2   5   3  629.54   39.60
   2   5  -3  635.84   38.80
  -2   5   3  656.83   38.60
   2   5  -3  628.24   38.90
   2   5  -3  709.93   39.30
  -2   5   3  647.44   37.80
  -2   5   3  662.43   39.00
  -1  -5   3  244.28   22.00
   1  -5  -3  340.37   23.20
  -1  -5   3  349.27   21.50
   1  -5  -3  319.57   21.00
  -1  -5   3  330.97   22.70
   1  -5  -3  335.07   23.00
   1  -5  -3  286.97   20.80
  -1  -5   3  351.36   22.50
  -1   5   3  320.87   20.30
   1   5  -3  308.57   20.70
   1   5  -3  341.07   20.80
  -1   5   3  334.97   20.80
   1   5  -3  326.87   20.80
  -1   5   3  317.77   19.00
   1   5  -3  324.77   20.60
  -1   5   3  302.07   21.20
  -1   5   3  282.77   20.80
   0  -5  -3  520.05   36.90
   0  -5  -3  569.04   37.80
   0  -5   3  580.84   37.60
   0  -5   3  610.94   38.20
   0  -5  -3  612.34   35.80
   0  -5   3  597.54   36.10
   0   5   3  596.74   35.10
   0   5  -3  599.24   36.00
   0   5   3  562.54   36.10
   0   5  -3  607.04   35.60
   0   5   3  606.54   36.30
   0   5   3  562.74   35.90
   0   5  -3  644.84   35.80
   0   5  -3  587.34   36.10
  -1  -5  -3  427.86   28.90
   1  -5   3  389.76   28.20
   1  -5   3  419.06   25.60
  -1  -5  -3  451.35   28.40
   1  -5   3  458.85   28.80
  -1  -5  -3  408.56   25.80
   1   5   3  411.76   26.80
  -1   5  -3  439.86   26.00
  -1   5  -3  449.16   27.30
  -1   5  -3  438.56   27.50
   1   5   3  440.26   28.10
   1   5   3  416.96   27.10
  -1   5  -3  434.46   26.50
   1   5   3  419.56   26.00
  -1   5  -3  413.66   26.00
  -1   5  -3  432.96   25.70
  -2  -5  -3  514.85   34.00
   2  -5   3  550.44   31.90
   2  -5   3  488.45   33.20
   2  -5   3  532.25   33.40
  -2  -5  -3  518.55   33.80
  -2  -5  -3  455.95   29.90
  -2  -5  -3  502.65   29.40
   2   5   3  515.05   30.80
   2   5   3  504.75   32.10
  -2   5  -3  571.64   30.20
  -2   5  -3  508.75   29.50
   2   5   3  535.95   34.10
  -2   5  -3  511.75   31.20
  -2   5  -3  512.35   32.60
  -2   5  -3  521.05   32.30
  -3  -5  -3  148.79   13.70
   3  -5   3  151.88   12.50
  -3  -5  -3  125.59   12.10
   3  -5   3  150.18   11.10
  -3   5  -3  145.89   11.60
  -3   5  -3  138.79   11.80
  -3   5  -3  134.99   10.40
   3   5   3  147.39   10.10
   3   5   3  163.38   12.30
   3   5   3  144.59   13.50
   3   5   3  148.39   11.40
  -4  -5  -3   12.20    4.00
  -4  -5  -3    7.30    1.60
  -4  -5  -3    7.60    3.70
   4   5   3    7.00    2.40
   4   5   3   14.30    4.60
  -4   5  -3    9.40    3.10
  -4   5  -3    8.80    2.60
  -4   5  -3   10.20    2.90
   4   5   3    8.60    3.80
   5  -5   3  123.49   10.00
  -5  -5  -3  105.29   12.60
  -5  -5  -3  118.49   11.20
  -5   5  -3  131.39   10.50
   5   5   3  103.39   10.90
   5   5   3  119.29   13.20
  -5   5  -3  135.19   11.10
   5   5   3  113.29   10.00
  -5   5  -3  128.09   10.10
  -6  -5  -3  961.20   63.89
  -6  -5  -3 1069.09   60.59
   6   5   3  997.10   64.29
  -6   5  -3  968.70   59.39
   6   5   3  963.20   57.99
  -6   5  -3  938.91   58.69
  -6   5  -3  994.60   58.79
   6   5   3  987.10   58.79
  -7  -5  -3  256.57   23.60
  -7  -5  -3  266.37   19.90
  -7   5  -3  252.97   18.80
   7   5   3  238.68   18.40
   7   5   3  272.17   24.20
  -7   5  -3  280.57   19.70
  -7   5  -3  261.17   19.00
  -8  -5  -3   96.39   15.80
  -8  -5  -3  104.59   10.80
   8   5   3  129.99   18.80
  -8   5  -3   97.89   11.30
  -8   5  -3  121.99   11.20
  -8   5  -3   93.89   11.30
  -9  -5  -3    3.90    3.00
  -9  -5  -3    0.70    3.80
  -9   5  -3    3.00    3.00
  -9   5  -3    7.40    3.40
  -9   5  -3    6.80    3.50
   9   5   3    5.80    4.90
  -9  -6   3  169.68   16.50
  -9   6   3  174.08   15.30
   9   6  -3  161.38   19.30
  -9   6   3  163.28   15.70
  -8  -6   3   24.40    6.80
  -8  -6   3   21.40    8.10
  -8   6   3   18.50    4.80
  -8   6   3   21.00    5.60
  -8   6   3   14.30    4.80
   8   6  -3   21.80    8.20
   7  -6  -3   35.10    7.50
  -7  -6   3   33.30    9.50
  -7  -6   3   45.90    8.80
  -7   6   3   50.99    8.30
  -7   6   3   52.39    7.90
   7   6  -3   39.10   11.00
  -7   6   3   43.20    6.80
  -6  -6   3  191.88   20.00
  -6  -6   3  221.08   18.20
  -6   6   3  206.68   15.90
  -6   6   3  196.98   16.60
  -6   6   3  194.98   15.30
  -5  -6   3  493.65   34.40
  -5  -6   3  504.65   37.00
   5   6  -3  453.35   39.20
  -5   6   3  462.85   30.90
  -5   6   3  485.15   32.90
  -5   6   3  528.85   32.40
   5   6  -3  541.15   31.50
  -4  -6   3  502.65   35.90
   4  -6  -3  454.55   34.70
   4  -6  -3  404.76   31.80
   4  -6  -3  479.25   32.30
  -4  -6   3  550.94   34.70
   4   6  -3  540.65   40.70
  -4   6   3  536.95   31.50
   4   6  -3  519.55   31.20
  -4   6   3  457.95   32.30
  -4   6   3  510.85   32.10
  -4   6   3  497.35   30.60
  -3  -6   3  131.79   13.50
   3  -6  -3  138.39   11.80
   3  -6  -3  125.29   11.50
  -3  -6   3  146.29   13.30
   3  -6  -3  144.09   14.00
  -3  -6   3  128.69    9.60
   3   6  -3  142.49   11.00
  -3   6   3  124.39   11.70
  -3   6   3  142.19   11.80
  -3   6   3  123.69   11.20
  -3   6   3  129.89    9.50
   3   6  -3  124.09   10.70
   3   6  -3  149.88   11.20
  -3   6   3  143.59   10.00
   2  -6  -3  390.06   28.60
   2  -6  -3  343.77   25.90
  -2  -6   3  435.46   25.90
  -2  -6   3  371.36   24.90
   2  -6  -3  383.36   26.30
  -2  -6   3  401.06   28.20
  -2  -6   3  419.96   28.50
   2  -6  -3  436.96   29.00
   2   6  -3  408.36   25.70
  -2   6   3  397.96   24.10
  -2   6   3  411.36   26.60
  -2   6   3  396.86   26.80
   2   6  -3  394.16   25.80
   2   6  -3  382.96   25.60
  -2   6   3  419.56   25.40
  -2   6   3  368.06   27.00
  -2   6   3  423.46   25.70
   2   6  -3  413.96   28.60
   1  -6  -3  183.28   16.60
   1  -6  -3  221.78   15.40
   1  -6  -3  170.18   14.80
  -1  -6   3  203.58   15.30
  -1  -6   3  205.08   16.90
  -1  -6   3  162.48   16.30
  -1  -6   3  222.68   16.40
   1  -6  -3  222.78   17.60
  -1   6   3  234.88   15.90
  -1   6   3  209.48   14.40
   1   6  -3  205.68   14.70
  -1   6   3  229.58   15.10
  -1   6   3  213.28   14.80
   1   6  -3  206.58   14.80
  -1   6   3  189.58   15.30
   1   6  -3  214.08   15.10
   1   6  -3  203.68   14.90
   0  -6   3 1486.35   83.29
   0  -6  -3 1392.76   84.89
   0  -6  -3 1431.56   81.99
   0  -6   3 1319.47   84.09
   0  -6   3 1454.35   85.29
   0  -6   3 1467.35   82.29
   0   6  -3 1456.85   81.89
   0   6   3 1416.76   82.69
   0   6   3 1366.96   82.09
   0   6  -3 1432.96   82.49
   0   6  -3 1412.86   82.29
   0   6   3 1371.66   82.59
   0   6  -3 1417.16   81.69
   0   6  -3 1365.16   81.99
   0   6   3 1403.76   81.19
  -1  -6  -3  261.97   16.50
   1  -6   3  243.78   19.00
  -1  -6  -3  266.77   20.00
   1  -6   3  260.37   19.50
  -1   6  -3  246.58   16.30
   1   6   3  222.48   16.20
  -1   6  -3  257.57   16.10
  -1   6  -3  225.88   17.60
   1   6   3  244.18   17.70
  -1   6  -3  243.78   17.50
   1   6   3  241.18   18.10
   1   6   3  216.98   17.00
  -1   6  -3  265.67   17.10
  -2  -6  -3  633.34   39.50
   2  -6   3  654.23   39.40
   2  -6   3  634.84   37.30
  -2  -6  -3  596.84   34.60
   2  -6   3  641.34   41.00
  -2  -6  -3  646.94   40.00
   2   6   3  580.34   37.30
  -2   6  -3  592.44   36.40
  -2   6  -3  500.05   34.70
   2   6   3  562.84   35.80
  -2   6  -3  598.74   34.70
  -2   6  -3  589.84   37.40
  -2   6  -3  579.54   37.70
   2   6   3  637.54   39.40
   3  -6   3  219.88   17.70
  -3  -6  -3  231.28   18.40
   3  -6   3  222.88   16.10
  -3  -6  -3  221.18   18.70
   3   6   3  220.88   18.60
   3   6   3  216.98   16.50
  -3   6  -3  226.78   17.10
  -3   6  -3  224.88   16.70
  -4  -6  -3   37.20    7.50
  -4  -6  -3   40.30    8.30
   4  -6   3   46.70    6.50
  -4   6  -3   41.80    6.50
  -4   6  -3   26.00    4.50
   4   6   3   40.90    8.70
  -4   6  -3   32.60    6.20
   4   6   3   35.60    6.00
   5  -6   3  250.47   20.20
  -5  -6  -3  247.18   20.50
  -5  -6  -3  259.37   22.80
   5  -6   3  295.87   19.20
  -5   6  -3  267.57   18.30
  -5   6  -3  264.17   19.90
   5   6   3  262.07   19.10
   5   6   3  269.77   22.80
  -5   6  -3  239.28   18.80
   5   6   3  265.57   22.90
  -6  -6  -3  269.77   24.60
  -6  -6  -3  294.37   22.40
   6  -6   3  283.47   22.00
   6   6   3  328.07   26.10
  -6   6  -3  302.67   21.70
   6   6   3  279.07   20.40
  -6   6  -3  299.97   20.90
  -6   6  -3  306.87   20.30
   6   6   3  240.08   23.10
  -7  -6  -3  132.19   13.20
  -7  -6  -3  122.19   17.70
  -7   6  -3  144.79   12.30
  -7   6  -3  133.19   12.70
   7   6   3  135.29   11.80
  -7   6  -3  167.48   12.60
   7   6   3  111.19   13.80
   7   6   3  110.39   16.80
  -8  -6  -3  103.49   11.80
  -8  -6  -3  101.19   16.70
  -8   6  -3  106.89   12.10
   8   6   3  115.09   13.20
   8   6   3   94.99   16.50
  -8   6  -3  115.49   12.60
  -8   6  -3  126.49   12.30
  -9  -6  -3   52.09    9.30
  -9   6  -3   56.89    8.70
  -9   6  -3   65.69    9.70
  -9   6  -3   58.09    9.50
  -8  -7   3  205.78   18.40
  -8  -7   3  160.78   23.70
  -8   7   3  182.48   16.80
  -8   7   3  183.18   15.40
   8   7  -3  137.09   25.80
  -8   7   3  166.28   15.00
  -7  -7   3  163.68   19.20
  -7  -7   3  176.18   16.90
   7  -7  -3  114.69   13.90
  -7   7   3  177.58   15.80
   7   7  -3  153.08   21.20
  -7   7   3  193.18   15.00
  -7   7   3  170.38   13.90
  -6  -7   3  286.17   25.60
   6  -7  -3  218.68   20.40
   6  -7  -3  254.07   23.90
  -6  -7   3  287.47   23.20
  -6   7   3  287.27   20.60
  -6   7   3  274.57   21.50
  -6   7   3  286.57   19.60
   6   7  -3  287.97   29.20
   5  -7  -3   60.69    9.30
  -5  -7   3   58.39   11.70
  -5  -7   3   88.69   12.90
   5  -7  -3   55.79   11.10
   5   7  -3   76.29    8.80
  -5   7   3   82.29   11.20
  -5   7   3   60.89    8.60
   5   7  -3   65.79    8.80
  -5   7   3   68.69    8.10
   4  -7  -3  130.79   13.00
  -4  -7   3  153.28   16.00
   4  -7  -3  157.28   16.10
  -4  -7   3  144.59   14.80
   4  -7  -3  141.49   13.20
   4   7  -3  159.38   12.60
  -4   7   3  148.09   13.10
  -4   7   3  141.59   11.20
   4   7  -3  142.99   12.30
  -4   7   3  174.18   14.40
  -3  -7   3  137.69   10.80
   3  -7  -3  149.49   13.20
  -3  -7   3  139.19   14.60
   3  -7  -3  164.58   15.90
  -3  -7   3  146.79   14.70
   3  -7  -3  145.99   13.10
  -3   7   3  166.98   13.50
   3   7  -3  171.08   12.70
   3   7  -3  152.48   12.40
   3   7  -3  142.69   12.20
  -3   7   3  147.89   12.90
  -3   7   3  149.39   10.80
  -3   7   3  142.99   13.30
  -3   7   3  139.59   10.70
   2  -7  -3   79.29    9.80
  -2  -7   3   74.29   10.80
   2  -7  -3   64.79   11.10
  -2  -7   3   77.29    7.60
   2  -7  -3   78.79   10.20
  -2  -7   3   78.89   11.80
   2  -7  -3   71.09   11.40
  -2   7   3   66.39    9.90
  -2   7   3   66.29    8.80
   2   7  -3   66.49    7.40
   2   7  -3   87.29    8.10
  -2   7   3   65.29    9.40
  -2   7   3   63.49    6.90
  -2   7   3   80.79    7.60
   2   7  -3   69.49    8.80
   1  -7  -3  216.38   18.90
  -1  -7   3  250.27   17.30
  -1  -7   3  248.48   18.00
  -1  -7   3  236.08   19.20
   1  -7  -3  207.08   16.50
  -1  -7   3  174.48   17.80
   1  -7  -3  231.18   19.40
   1   7  -3  210.98   16.10
  -1   7   3  215.98   15.80
  -1   7   3  196.38   16.70
   1   7  -3  217.78   17.30
  -1   7   3  224.88   16.20
   1   7  -3  248.78   16.70
   1   7  -3  239.98   16.90
  -1   7   3  214.08   16.10
  -1   7   3  232.68   17.50
   0  -7   3  245.78   18.40
   0  -7  -3  245.18   20.40
   0  -7   3  233.88   20.30
   0  -7   3  244.38   17.40
   0  -7  -3  236.48   17.30
   0  -7   3  227.38   19.50
   0   7  -3  256.37   17.40
   0   7  -3  253.97   17.20
   0   7   3  241.68   18.10
   0   7  -3  235.78   17.80
   0   7   3  256.47   16.90
   0   7   3  229.78   17.40
   0   7  -3  230.98   17.60
   0   7  -3  218.08   17.00
  -1  -7  -3  318.27   25.00
   1  -7   3  341.57   25.10
  -1  -7  -3  318.17   21.10
   1  -7   3  293.87   23.90
   1  -7   3  317.37   23.20
  -1   7  -3  339.27   20.90
   1   7   3  327.77   22.80
   1   7   3  324.67   23.00
  -1   7  -3  320.27   21.00
   1   7   3  299.47   21.00
  -1   7  -3  326.77   22.90
  -1   7  -3  334.67   21.90
  -1   7  -3  308.27   22.40
   2  -7   3   41.50    7.40
  -2  -7  -3   56.09   10.20
   2  -7   3   57.79    9.60
   2  -7   3   50.09    7.70
  -2  -7  -3   54.09    8.50
  -2  -7  -3   49.20    4.60
  -2   7  -3   43.00    6.80
   2   7   3   48.60    7.50
  -2   7  -3   58.29    7.40
   2   7   3   44.80    6.10
  -2   7  -3   51.09    4.70
   2   7   3   45.60    7.90
  -2   7  -3   50.79    8.40
  -3  -7  -3  204.08   17.80
   3  -7   3  208.38   16.70
  -3  -7  -3  188.48   17.50
   3  -7   3  212.58   17.60
   3  -7   3  211.28   15.40
  -3   7  -3  200.58   16.20
  -3   7  -3  151.08   13.90
   3   7   3  199.88   15.70
  -3   7  -3  200.48   15.80
   3   7   3  188.58   17.20
  -4  -7  -3  139.19   14.70
   4  -7   3  164.38   13.00
  -4  -7  -3  137.79   15.30
   4  -7   3  167.38   15.20
   4   7   3  132.89   12.80
  -4   7  -3  145.49   13.70
   4   7   3  157.78   15.90
  -4   7  -3  166.68   13.70
   5  -7   3   72.49    9.20
  -5  -7  -3   53.29   11.00
  -5  -7  -3   60.19   10.50
   5  -7   3   70.79   10.80
  -5   7  -3   53.79    8.10
   5   7   3   65.89    9.10
   5   7   3   66.79   11.90
  -5   7  -3   71.39    8.40
  -5   7  -3   54.39    8.90
  -6  -7  -3  222.18   21.30
   6  -7   3  204.38   18.30
   6  -7   3  217.18   16.40
  -6  -7  -3  227.08   19.30
  -6   7  -3  208.58   17.60
   6   7   3  208.68   16.70
   6   7   3  202.08   20.70
  -6   7  -3  194.18   16.50
  -6   7  -3  180.78   15.30
  -7  -7  -3   97.79   13.70
   7  -7   3  105.49   12.20
  -7  -7  -3   98.79   16.10
   7   7   3   95.59   11.80
   7   7   3   82.29   14.90
  -7   7  -3  105.39   11.80
   7   7   3   95.89   13.80
  -7   7  -3   95.19   11.80
  -7   7  -3  105.59   13.40
  -8  -7  -3  181.18   17.60
   8   7   3  177.88   20.30
  -8   7  -3  183.88   15.80
  -8   7  -3  201.18   17.60
  -8   7  -3  190.48   16.10
   8   7   3  229.08   38.60
  -8  -8   3   24.40    7.60
   8  -8  -3   25.40    7.30
  -8   8   3   29.90    8.00
  -8   8   3   15.30    5.10
  -8   8   3   21.50    5.60
   8   8  -3   20.40    9.70
   7  -8  -3   36.80   10.10
  -7  -8   3   30.50   10.00
   7  -8  -3   23.60    6.50
  -7  -8   3   34.90    8.70
  -7   8   3   33.60    7.70
  -7   8   3   28.50    5.80
  -7   8   3   27.90    6.50
  -6  -8   3   17.60    6.90
   6  -8  -3   14.90    5.00
  -6  -8   3   21.10    6.80
   6  -8  -3   16.50    6.90
  -6   8   3   18.10    5.70
  -6   8   3    7.10    3.20
  -6   8   3   11.70    3.60
  -5  -8   3  221.38   21.90
  -5  -8   3  215.58   20.60
   5  -8  -3  209.18   18.70
   5  -8  -3  215.08   21.60
   5   8  -3  221.78   17.50
  -5   8   3  226.18   18.40
   5   8  -3  236.88   17.90
  -5   8   3  244.18   19.80
  -5   8   3  236.18   16.60
   4  -8  -3  422.06   28.70
  -4  -8   3  381.16   30.30
   4  -8  -3  351.06   27.70
   4  -8  -3  369.46   31.00
  -4  -8   3  388.36   30.90
  -4   8   3  422.56   25.40
   4   8  -3  424.56   27.40
  -4   8   3  380.36   27.60
   4   8  -3  380.76   26.80
  -4   8   3  398.56   28.70
  -3  -8   3   91.09    8.20
   3  -8  -3  103.69   13.20
  -3  -8   3  110.59   12.60
   3  -8  -3   78.19   11.40
   3  -8  -3  102.69   12.70
  -3  -8   3  111.59   15.20
  -3   8   3   96.79    8.20
   3   8  -3  121.39   10.70
  -3   8   3  101.19   11.20
   3   8  -3   89.89   13.30
   3   8  -3  101.69   10.00
  -3   8   3   81.29   10.80
   3   8  -3  100.79   10.00
  -3   8   3  107.59    8.40
  -2  -8   3   54.79    9.70
   2  -8  -3   38.90    7.60
   2  -8  -3   55.99   11.00
  -2  -8   3   73.09    8.60
  -2  -8   3   74.29   11.90
   2  -8  -3   52.19    8.60
  -2   8   3   76.19    7.30
   2   8  -3   57.59    8.20
  -2   8   3   61.49   10.70
  -2   8   3   69.79    9.50
  -2   8   3   58.99    7.80
   2   8  -3   72.59    9.60
   2   8  -3   51.29    7.80
  -2   8   3   49.70    8.40
   2   8  -3   65.29   10.30
   1  -8  -3  490.25   34.20
   1  -8  -3  446.56   30.20
   1  -8  -3  375.26   32.10
  -1  -8   3  450.75   30.90
  -1  -8   3  453.65   33.10
  -1  -8   3  460.55   30.40
   1   8  -3  457.05   29.70
   1   8  -3  461.95   30.90
  -1   8   3  477.35   29.90
   1   8  -3  476.85   30.10
  -1   8   3  425.66   29.00
  -1   8   3  410.06   29.20
  -1   8   3  463.85   31.00
   1   8  -3  457.55   30.20
   0  -8   3  604.74   42.90
   0  -8   3  606.14   39.60
   0  -8   3  622.34   38.40
   0  -8   3  611.14   41.80
   0  -8  -3  618.24   42.60
   0  -8  -3  625.24   38.50
   0   8   3  569.24   38.40
   0   8  -3  631.24   39.30
   0   8   3  590.64   39.40
   0   8   3  564.34   38.20
   0   8  -3  609.74   38.20
   0   8  -3  583.04   38.10
   0   8   3  626.64   37.80
   0   8  -3  612.74   38.00
   1  -8   3  205.28   17.60
  -1  -8  -3  220.48   19.90
   1  -8   3  208.68   19.50
  -1  -8  -3  217.48   15.60
   1   8   3  205.08   15.60
   1   8   3  228.68   17.60
  -1   8  -3  222.68   17.60
  -1   8  -3  203.98   17.00
   1   8   3  199.78   17.00
  -1   8  -3  218.58   15.50
  -1   8  -3  224.08   16.50
   2  -8   3  451.65   31.60
   2  -8   3  494.75   33.90
  -2  -8  -3  451.05   33.60
  -2  -8  -3  461.75   27.30
   2   8   3  445.96   30.70
   2   8   3  450.55   29.10
  -2   8  -3  440.36   31.00
  -2   8  -3  449.66   27.40
   2   8   3  430.86   31.40
  -2   8  -3  426.76   29.30
  -2   8  -3  426.36   30.40
   3  -8   3  146.89   15.10
   3  -8   3  147.59   13.20
   3  -8   3  141.29   14.00
  -3  -8  -3  133.79   14.50
  -3  -8  -3  151.88   15.90
   3   8   3  143.29   13.20
  -3   8  -3  128.09   11.90
  -3   8  -3  146.39   13.40
   3   8   3  137.29   14.40
  -3   8  -3  159.88   14.20
  -4  -8  -3  123.79   16.90
  -4  -8  -3  128.19   15.20
   4  -8   3  138.29   12.70
   4  -8   3  148.09   15.30
  -4   8  -3  165.48   14.60
  -4   8  -3  133.99   14.90
   4   8   3  138.39   15.40
   4   8   3  157.38   13.80
   5  -8   3  258.47   22.10
  -5  -8  -3  253.17   22.60
  -5  -8  -3  266.67   23.60
   5  -8   3  253.67   19.50
   5   8   3  254.87   23.30
  -5   8  -3  246.78   20.70
  -5   8  -3  227.08   19.60
   5   8   3  262.57   20.10
   6  -8   3  182.08   15.70
  -6  -8  -3  166.58   19.10
  -6  -8  -3  208.08   19.30
   6  -8   3  189.18   18.30
  -6   8  -3  197.88   16.60
   6   8   3  184.98   19.90
   6   8   3  191.38   16.50
  -6   8  -3  186.18   17.30
  -7  -8  -3    5.30    4.00
  -7  -8  -3   21.00    8.30
   7  -8   3   10.00    5.70
  -7   8  -3   14.80    4.80
  -7   8  -3   18.70    5.90
   7   8   3   18.10    7.80
  -7   8  -3    8.50    3.70
   7  -9  -3   91.39   13.90
  -7  -9   3   92.59   15.10
  -7   9   3  103.29   14.70
  -7   9   3   62.49   10.70
  -7   9   3   94.19   11.10
   6  -9  -3  109.89   17.90
  -6  -9   3   87.59   14.60
   6  -9  -3   61.29   11.10
  -6  -9   3   62.59   13.10
  -6   9   3   81.79   10.00
  -6   9   3   97.09   12.50
  -6   9   3   81.19   12.50
   6   9  -3   94.39   12.30
   6   9  -3   91.79   15.90
   5  -9  -3    8.10    5.90
   5  -9  -3    4.60    4.00
  -5  -9   3    6.40    4.80
  -5  -9   3    5.20    4.60
   5   9  -3    7.60    4.90
  -5   9   3    4.40    3.40
   5   9  -3    5.60    3.50
   5   9  -3    4.90    3.40
  -5   9   3   10.10    3.50
  -5   9   3    8.30    4.10
  -4  -9   3  138.49   15.50
   4  -9  -3  114.79   18.00
  -4  -9   3  126.89   17.50
   4  -9  -3  111.59   14.40
   4  -9  -3   82.89   12.80
   4   9  -3  133.49   14.00
   4   9  -3  130.79   15.10
   4   9  -3  111.59   11.70
  -4   9   3  110.29   13.60
  -4   9   3  128.79   13.60
  -3  -9   3  187.18   13.50
   3  -9  -3  204.88   17.20
  -3  -9   3  195.48   19.20
   3  -9  -3  182.98   19.50
   3  -9  -3  157.38   16.20
  -3  -9   3  204.48   18.80
  -3   9   3  174.38   16.30
  -3   9   3  176.58   13.70
   3   9  -3  187.68   16.00
   3   9  -3  189.58   15.90
   3   9  -3  175.68   17.60
  -2  -9   3  282.37   20.00
   2  -9  -3  254.77   24.20
   2  -9  -3  266.57   21.30
  -2  -9   3  273.57   24.20
  -2  -9   3  266.47   22.30
   2   9  -3  281.87   22.40
  -2   9   3  286.97   21.90
   2   9  -3  255.67   20.70
   2   9  -3  281.27   20.80
   2   9  -3  277.37   20.70
  -2   9   3  260.87   19.40
  -2   9   3  291.47   20.50
   1  -9  -3   42.40    7.70
  -1  -9   3   52.69    8.40
  -1  -9   3   65.19   12.80
  -1  -9   3   56.89   11.50
   1   9  -3   58.79    8.80
   1   9  -3   63.59    9.50
  -1   9   3   50.49    7.60
  -1   9   3   50.19    8.90
  -1   9   3   45.70    7.80
   1   9  -3   52.39    8.60
   1   9  -3   51.69    8.50
   0  -9  -3    6.40    4.60
   0  -9   3    6.20    3.60
   0  -9  -3    5.80    3.10
   0   9  -3    4.90    2.90
   0   9  -3    2.50    2.70
   0   9   3    4.30    2.60
   0   9   3    2.40    3.10
   0   9  -3    4.00    3.10
   0   9   3    8.20    3.60
   0   9   3    0.70    1.90
  -1  -9  -3  190.48   19.00
   1  -9   3  202.28   16.90
   1  -9   3  193.48   19.10
  -1  -9  -3  184.08   13.90
   1   9   3  171.18   15.80
   1   9   3  169.68   15.40
  -1   9  -3  167.98   14.60
  -1   9  -3  171.58   13.60
  -1   9  -3  178.88   15.80
   1   9   3  164.58   14.90
   1   9   3  170.88   14.20
   2  -9   3    3.70    3.30
  -2  -9  -3    3.10    3.60
  -2  -9  -3    3.50    1.80
   2  -9   3   10.30    5.20
  -2   9  -3    5.60    3.00
   2   9   3    2.40    2.90
   2   9   3    6.90    3.70
  -2   9  -3    9.30    6.50
  -2   9  -3    3.70    2.20
  -2   9  -3    2.70    2.90
  -3  -9  -3  308.77   26.00
   3  -9   3  288.77   22.60
   3  -9   3  305.77   25.40
   3  -9   3  246.78   22.40
  -3   9  -3  288.67   22.80
   3   9   3  298.37   22.50
  -3   9  -3  251.57   20.50
   3   9   3  279.77   23.50
  -3   9  -3  297.47   22.50
   4  -9   3  263.17   22.40
  -4  -9  -3  227.78   21.30
  -4  -9  -3  208.38   21.40
   4  -9   3  247.58   19.40
   4   9   3  222.58   18.90
   4   9   3  212.98   20.60
  -4   9  -3  203.08   18.50
  -4   9  -3  209.88   19.30
   5  -9   3   52.49   10.80
  -5  -9  -3   48.20   10.90
  -5  -9  -3   46.40   10.70
   5  -9   3   64.69    9.90
   5   9   3   73.49   13.30
  -5   9  -3   68.39   10.60
   5   9   3   57.49    9.60
  -5   9  -3   53.79    9.90
  -6  -9  -3  118.09   17.40
  -6  -9  -3  112.59   16.80
   6  -9   3  101.39   13.00
   6   9   3   95.39   15.90
  -6   9  -3  110.79   13.80
   6   9   3  109.99   13.80
  -6   9  -3   98.79   14.10
  -5 -10   3   44.20   11.40
   5 -10  -3   41.80   11.80
  -5 -10   3   36.70    9.70
   5 -10  -3   38.20    8.90
   5  10  -3   31.40    9.60
  -5  10   3   42.80    9.00
   5  10  -3   28.00    6.90
   5  10  -3   38.80    8.90
  -4 -10   3   40.00   10.10
  -4 -10   3   42.50   10.30
   4 -10  -3   34.20    8.10
   4 -10  -3   45.50   11.40
   4 -10  -3   32.40    8.30
   4  10  -3   41.90    7.80
   4  10  -3   44.30    8.80
   4  10  -3   49.80   11.20
  -4  10   3   44.90    8.90
   3 -10  -3   56.29   10.00
  -3 -10   3   57.69   11.90
  -3 -10   3   57.39   11.00
  -3 -10   3   41.80    6.10
  -3  10   3   55.69    9.80
   3  10  -3   52.89    9.30
   3  10  -3   47.80    8.80
   3  10  -3   43.80    9.60
   2 -10  -3  126.79   13.90
  -2 -10   3  123.09   12.20
  -2  10   3  132.59   15.80
  -2  10   3  159.08   12.80
  -2  10   3  151.68   13.60
   2  10  -3  154.18   14.30
   2  10  -3  139.59   13.60
   2  10  -3  148.79   13.90
  -1 -10   3  106.29   11.70
   1 -10  -3  113.89   12.30
   1  10  -3  108.89   11.60
  -1  10   3  125.49   11.80
  -1  10   3  115.99   14.20
   1  10  -3  109.39   13.80
  -1  10   3  125.69   11.80
   1  10  -3  122.59   11.90
   0 -10  -3  378.46   25.60
   0 -10   3  336.97   26.30
   0  10   3  342.97   26.90
   0  10  -3  354.16   25.70
   0  10  -3  389.06   25.30
   0  10  -3  340.67   26.40
   0  10   3  333.47   25.40
   0  10   3  345.17   25.00
  -1 -10  -3   92.49   15.50
   1 -10   3   89.39   13.00
  -1 -10  -3   84.29    8.60
   1  10   3   78.49   10.00
   1  10   3   90.79   12.30
  -1  10  -3   88.09    8.60
  -1  10  -3   72.49   11.00
   1  10   3   90.29   12.80
   1  10   3   80.69   11.50
  -1  10  -3   69.19   10.30
  -2 -10  -3  265.07   25.10
  -2 -10  -3  257.37   17.20
   2 -10   3  301.77   26.30
   2 -10   3  253.67   22.20
   2  10   3  258.17   21.80
   2  10   3  241.78   21.40
  -2  10  -3  265.07   21.60
   2  10   3  246.98   20.70
  -2  10  -3  272.67   20.50
   3 -10   3   24.30    6.90
   3 -10   3   23.70    8.20
  -3 -10  -3   25.40    8.90
  -3  10  -3   29.40    7.20
   3  10   3   18.80    6.50
   3  10   3   32.00    7.40
   3  10   3   17.90    5.90
  -3  10  -3   18.20    5.30
   4 -10   3   87.39   15.10
  -4 -10  -3   94.59   16.50
   4 -10   3   82.39   12.40
   4  10   3   84.49   14.00
   4  10   3   73.99   11.50
  -4  10  -3   70.39   11.50
  -5 -10  -3   60.19   13.10
  -5 -10  -3   36.50   10.20
   5 -10   3   44.70    9.00
   5  10   3   44.30   10.60
  -5  10  -3   66.49   10.60
   5  10   3   44.80    8.70
  -5  10  -3   47.70    9.70
   4 -11  -3  130.09   17.20
  -4 -11   3  120.79   19.90
   3 -11  -3   68.99   11.60
  -3 -11   3   71.99    7.10
   3  11  -3   76.99   14.50
  -3  11   3   83.39   12.90
   3  11  -3   76.29   11.60
  -2 -11   3   71.49    9.70
   2 -11  -3   66.29   11.20
   2  11  -3   74.09   10.70
  -2  11   3   94.29   13.60
  -2  11   3   87.69   11.80
  -2  11   3   83.49   10.20
   2  11  -3   70.39   10.80
   2  11  -3   69.09   11.50
   1 -11  -3    5.10    3.70
  -1 -11   3    8.10    4.10
  -1  11   3    1.30    2.80
  -1  11   3    4.90    3.30
   1  11  -3    5.20    3.50
  -1  11   3    0.20    3.40
   1  11  -3   -1.30    2.90
   1  11  -3    2.60    3.00
   0 -11   3    7.00    4.30
   0 -11  -3    5.30    3.40
   0  11  -3    6.30    4.80
   0  11   3    2.90    3.70
   0  11   3    8.50    3.80
   0  11   3    3.70    3.20
   0  11  -3    1.60    3.00
   0  11  -3    3.40    2.90
   1 -11   3   55.69   10.10
  -1 -11  -3   56.49    8.00
  -1  11  -3   59.49   10.30
   1  11   3   55.39   10.30
  -1  11  -3   73.19   11.10
   1  11   3   59.59    9.80
  -1  11  -3   44.10    7.30
   1  11   3   52.39    8.50
  -2 -11  -3   17.10    3.30
   2 -11   3   18.70    6.60
  -2  11  -3   11.20    4.40
  -2  11  -3   15.00    5.90
   2  11   3    6.50    4.90
   2  11   3   12.30    4.80
  -3 -11  -3  122.29   18.90
   3 -11   3  107.69   15.60
   3  11   3  104.39   15.60
   3  11   3  107.19   14.70
  -3  11  -3  128.99   16.00
   3  11   3  108.19   14.20
 -11   0   4    2.80    3.90
 -10   0   4   68.69   10.50
 -10   0   4   66.39   10.10
 -10   0   4   68.59   13.60
  -9   0   4    2.60    3.90
  -9   0   4   -0.40    2.50
  -9   0   4    0.20    2.80
  -8   0   4 2017.40  118.69
  -8   0   4 1874.71  112.89
  -7   0   4    0.50    1.70
  -7   0   4    1.70    2.50
  -7   0   4    2.70    2.60
  -6   0   4   84.99    7.20
  -6   0   4   73.99   10.50
  -6   0   4   89.59    9.20
  -6   0   4   75.09   11.20
  -5   0   4  200.58   13.00
  -5   0   4  175.78   15.80
  -5   0   4  177.28   14.60
  -4   0   4  641.04   43.10
  -4   0   4  703.83   40.30
  -4   0   4  715.83   42.20
   3   0  -4  153.28    8.80
  -3   0   4  134.29   10.90
   3   0  -4  145.29    9.40
  -3   0   4  149.88   11.80
   2   0  -4  646.74   38.50
   2   0  -4  657.43   38.40
   2   0  -4  725.33   39.30
  -2   0   4  702.63   40.50
  -2   0   4  663.63   40.40
   1   0  -4   35.10    3.90
  -1   0   4   37.30    4.50
  -1   0   4   39.90    4.40
   1   0  -4   35.40    3.20
  -1   0   4   37.10    3.30
   1   0  -4   33.80    3.30
   1   0  -4   33.60    3.20
   1   0  -4   43.50    3.90
   0   0   4  262.67   16.50
   0   0  -4  276.87   15.90
   0   0  -4  249.48   16.00
   0   0  -4  266.77   15.20
   0   0   4  222.88   15.80
   0   0  -4  275.07   17.00
   0   0  -4  258.57   15.50
   0   0  -4  261.37   16.80
   0   0  -4  279.87   17.70
  -1   0  -4   48.00    3.70
  -1   0  -4   49.50    4.50
  -1   0  -4   45.40    4.10
   1   0   4   46.40    4.20
  -2   0  -4  145.19    9.00
  -2   0  -4  141.99    9.90
   2   0   4  143.49    9.80
   2   0   4  140.69   10.10
  -3   0  -4    0.00    0.60
   3   0   4    0.40    0.90
  -3   0  -4    0.10    0.90
  -4   0  -4  281.57   17.50
   4   0   4  274.47   18.90
  -4   0  -4  272.37   19.00
   5   0   4   14.60    3.70
  -5   0  -4   11.30    3.40
  -5   0  -4   11.10    2.60
   6   0   4  612.04   41.10
  -6   0  -4  678.53   39.50
  -6   0  -4  668.13   41.70
  -7   0  -4   38.10    7.20
   7   0   4   34.80    6.80
  -7   0  -4   33.90    5.50
  -8   0  -4  364.06   27.40
  -8   0  -4  364.56   24.80
   8   0   4  382.86   27.60
  -9   0  -4   42.70    8.80
  -9   0  -4   47.30    7.50
   9   0   4   42.00    8.70
 -10   0  -4  605.14   39.20
 -11  -1   4   17.80    7.80
 -11  -1   4   23.40    6.70
 -11  -1   4   11.70    5.50
 -11   1   4   23.40    7.10
 -11   1   4   27.10    6.10
 -10  -1   4   53.69   11.80
 -10  -1   4  113.99   18.40
 -10  -1   4   95.79   12.50
 -10   1   4  104.99   18.60
 -10   1   4   98.09   10.50
 -10   1   4   94.19   12.40
  -9  -1   4   24.90    8.50
  -9  -1   4   23.00    7.10
  -9  -1   4   16.20    4.90
  -9   1   4   38.70    9.20
  -9   1   4   37.20    7.30
  -8  -1   4  276.67   24.70
  -8  -1   4  285.07   22.10
  -8  -1   4  262.57   19.90
  -8   1   4  250.37   19.80
  -8   1   4  272.77   23.60
  -7  -1   4   49.20   10.10
  -7  -1   4   57.99    7.60
  -7  -1   4   52.29    8.00
  -7   1   4   40.10    7.30
  -7   1   4   44.80    6.90
  -7   1   4   37.50    8.00
  -6  -1   4  582.64   40.80
  -6  -1   4  603.04   37.20
  -6  -1   4  577.04   35.80
  -6   1   4  584.14   36.60
  -6   1   4  609.74   40.00
  -6   1   4  592.54   36.10
  -5  -1   4   43.20    8.20
  -5  -1   4   42.50    6.30
  -5  -1   4   49.70    4.90
  -5   1   4   52.19    8.40
  -5   1   4   46.30    5.00
  -5   1   4   54.39    4.20
  -5   1   4   37.00    6.80
  -5   1   4   52.49    6.40
  -4  -1   4 2032.70  119.19
  -4  -1   4 2037.70  122.09
  -4  -1   4 2156.38  118.69
  -4   1   4 2106.79  121.09
  -4   1   4 2076.79  118.79
  -4   1   4 2073.29  117.29
   4   1  -4 2197.48  116.59
   3  -1  -4   51.79    3.60
   3  -1  -4   51.39    4.20
  -3  -1   4   52.59    4.90
  -3  -1   4   50.29    7.00
  -3   1   4   43.50    6.20
   3   1  -4   46.50    3.30
  -3   1   4   41.60    4.30
   3   1  -4   49.30    3.70
  -3   1   4   49.20    5.40
  -3   1   4   44.40    3.50
   2  -1  -4 1460.25   80.59
  -2  -1   4 1399.06   81.69
   2  -1  -4 1399.26   81.49
   2  -1  -4 1477.15   80.99
   2   1  -4 1432.06   80.49
  -2   1   4 1433.06   80.09
  -2   1   4 1485.15   82.49
  -2   1   4 1466.55   80.39
   2   1  -4 1286.87   81.19
   2   1  -4 1510.05   80.49
  -1  -1   4   30.70    3.10
   1  -1  -4   33.40    3.20
  -1  -1   4   31.30    3.60
  -1  -1   4   31.20    3.40
  -1  -1   4   32.90    2.70
   1  -1  -4   33.10    2.80
   1  -1  -4   37.00    3.40
   1  -1  -4   34.90    4.90
   1   1  -4   30.20    3.40
   1   1  -4   33.60    2.40
   1   1  -4   33.40    3.20
   1   1  -4   31.40    2.70
  -1   1   4   32.30    3.30
  -1   1   4   33.70    2.70
   1   1  -4   30.90    3.20
   1   1  -4   28.30    3.40
   1   1  -4   35.20    4.20
  -1   1   4   26.10    2.80
  -1   1   4   24.60    4.20
   0  -1   4   35.70    3.30
   0  -1   4   39.90    2.90
   0  -1   4   32.50    3.20
   0  -1   4   30.90    3.40
   0  -1  -4   37.60    3.60
   0  -1  -4   28.10    2.50
   0  -1  -4   36.50    2.70
   0  -1  -4   30.90    2.90
   0  -1  -4   35.80    2.60
   0  -1  -4   36.70    3.20
   0   1  -4   31.90    2.50
   0   1   4   33.80    3.00
   0   1   4   37.60    3.50
   0   1  -4   34.90    2.80
   0   1  -4   33.00    3.00
   0   1   4   35.60    2.70
   0   1   4   34.70    3.00
   0   1  -4   36.20    2.90
   0   1   4   36.40    2.70
   0   1  -4   33.10    2.70
   0   1  -4   32.90    3.20
  -1  -1  -4   50.19    4.00
  -1  -1  -4   60.39    4.50
   1  -1   4   53.99    4.80
  -1   1  -4   58.69    4.40
   1   1   4   51.89    5.10
  -1   1  -4   54.29    4.40
  -1   1  -4   50.29    4.20
   1   1   4   57.29    5.00
  -2  -1  -4  119.99    7.90
  -2  -1  -4  108.89    9.30
   2  -1   4  112.29    8.50
  -2  -1  -4  117.59    7.50
   2  -1   4  118.79    8.20
  -2   1  -4  150.38    8.70
  -2   1  -4  126.39    8.30
  -2   1  -4  139.19    8.10
  -2   1  -4  150.88    8.80
   2   1   4  122.69    9.50
   3  -1   4  167.48   11.50
  -3  -1  -4  184.08   13.20
   3  -1   4  170.58   12.10
  -3  -1  -4  167.28   10.90
  -3   1  -4  181.28   11.60
  -3   1  -4  174.28   10.50
  -3   1  -4  172.78   11.70
   3   1   4  178.78   13.00
  -3   1  -4  169.78   11.30
  -3   1  -4  167.58   10.80
  -4  -1  -4 3332.97  180.68
  -4  -1  -4 3246.88  183.48
   4  -1   4 3270.17  181.78
  -4   1  -4 3190.98  179.48
   4   1   4 3119.19  183.18
  -4   1  -4 3157.48  179.88
  -4   1  -4 3342.07  181.18
  -4   1  -4 3198.38  181.88
  -5  -1  -4   58.59    5.30
  -5  -1  -4   45.20    7.50
   5  -1   4   43.60    6.30
  -5   1  -4   55.49    4.50
  -5   1  -4   53.19    6.10
  -5   1  -4   59.59    6.40
   5   1   4   53.79    8.00
  -5   1  -4   61.79    4.10
   6  -1   4 1196.78   72.69
  -6  -1  -4 1212.98   71.09
  -6  -1  -4 1138.59   73.99
  -6   1  -4 1349.16   70.29
  -6   1  -4 1205.78   72.89
  -6   1  -4 1289.07   71.69
   6   1   4 1208.18   74.29
  -6   1  -4 1220.28   69.19
  -7  -1  -4   24.10    6.00
   7  -1   4   14.10    4.40
  -7  -1  -4   17.20    3.80
  -7   1  -4   19.00    4.90
  -7   1  -4   23.10    3.60
  -7   1  -4   23.20    2.90
  -7   1  -4   19.10    4.20
   7   1   4   18.20    5.20
  -8  -1  -4  204.78   18.90
   8  -1   4  217.18   17.90
  -8  -1  -4  200.48   15.80
   8   1   4  207.08   18.90
  -8   1  -4  235.78   16.80
  -8   1  -4  227.68   14.00
  -8   1  -4  215.28   18.00
  -9  -1  -4   21.80    6.70
  -9  -1  -4   20.80    4.90
  -9   1  -4   28.20    3.90
   9   1   4   28.30    7.70
  -9   1  -4   32.70    6.50
 -10  -1  -4  107.09   12.10
 -10  -1  -4   96.49   15.10
 -10   1  -4  114.49   13.00
 -10   1  -4   98.79    8.30
 -10  -2   4   74.29   12.90
 -10  -2   4   54.69   13.20
 -10  -2   4   95.39   12.00
 -10   2   4   95.09    9.90
 -10   2   4   90.69   12.00
  -9  -2   4   38.10    7.20
  -9  -2   4   46.10    8.80
  -9  -2   4   40.80   10.40
  -9   2   4   28.90    6.60
  -9   2   4   34.40    8.80
  -9   2   4   46.40    7.50
  -8  -2   4  876.51   55.69
  -8  -2   4  887.01   61.89
  -8  -2   4  942.41   56.99
  -8   2   4  952.90   56.19
  -8   2   4  902.51   56.29
  -8   2   4  923.21   59.89
  -7  -2   4  226.38   17.30
  -7  -2   4  219.18   21.10
  -7   2   4  227.68   19.60
  -7   2   4  252.07   15.80
  -7   2   4  224.08   17.10
  -7   2   4  228.38   17.30
  -6  -2   4 1420.26   84.99
  -6  -2   4 1303.97   79.59
  -6   2   4 1331.37   79.59
  -6   2   4 1422.66   77.79
  -6   2   4 1357.46   79.59
  -6   2   4 1348.86   82.19
  -5  -2   4   14.90    3.90
  -5  -2   4   17.20    3.60
   5  -2  -4   15.80    3.00
   5  -2  -4   15.80    2.20
  -5  -2   4   14.80    5.10
  -5   2   4   14.20    4.20
   5   2  -4   17.40    2.10
  -5   2   4   20.60    4.10
  -5   2   4   25.10    4.80
  -5   2   4   14.60    3.20
  -5   2   4   20.70    2.80
  -4  -2   4  624.94   39.00
   4  -2  -4  654.13   37.10
  -4  -2   4  688.93   42.60
   4  -2  -4  633.24   38.00
  -4   2   4  653.93   38.60
   4   2  -4  641.04   36.70
  -4   2   4  695.03   39.30
  -4   2   4  614.04   39.80
  -4   2   4  635.84   39.00
  -4   2   4  630.44   37.50
   3  -2  -4  272.27   17.00
  -3  -2   4  198.38   16.00
   3  -2  -4  257.77   15.40
  -3  -2   4  240.28   16.60
  -3  -2   4  254.07   14.30
   3  -2  -4  249.08   15.90
  -3  -2   4  245.98   18.60
  -3   2   4  258.87   15.50
  -3   2   4  256.77   16.60
  -3   2   4  245.98   15.90
  -3   2   4  231.98   16.80
   3   2  -4  260.77   15.20
   3   2  -4  252.37   14.70
  -2  -2   4 1987.70  110.49
   2  -2  -4 1957.40  109.49
  -2  -2   4 2027.00  111.99
   2  -2  -4 2007.00  109.89
   2  -2  -4 1979.30  110.59
  -2   2   4 1894.71  109.09
   2   2  -4 1913.81  108.49
  -2   2   4 1937.01  109.99
   2   2  -4 1906.21  108.99
  -2   2   4 2037.20  111.09
   2   2  -4 1725.73  109.59
   2   2  -4 1967.40  109.49
  -2   2   4 1940.01  109.19
   2   2  -4 1761.92  110.09
  -2   2   4 2022.60  108.99
   2   2  -4 2039.00  111.59
   1  -2  -4   10.30    2.30
   1  -2  -4   16.10    2.30
  -1  -2   4   13.90    2.90
   1  -2  -4   13.90    3.10
  -1  -2   4   17.50    3.30
  -1  -2   4   12.10    2.60
   1  -2  -4   13.70    2.70
   1   2  -4   11.20    3.00
  -1   2   4   14.50    3.30
  -1   2   4   16.50    2.40
  -1   2   4   18.10    2.90
   1   2  -4   10.10    2.00
   1   2  -4   14.90    3.00
  -1   2   4   15.80    2.40
   1   2  -4   12.60    2.10
   1   2  -4   13.60    4.10
   1   2  -4   14.50    1.90
   1   2  -4   14.20    2.20
   0  -2  -4  429.76   27.20
   0  -2  -4  444.86   28.20
   0  -2   4  470.55   28.00
   0  -2   4  510.05   28.90
   0  -2  -4  435.16   27.90
   0  -2  -4  492.25   27.20
   0  -2   4  480.65   28.60
   0   2  -4  457.95   27.70
   0   2   4  481.75   28.20
   0   2   4  517.45   28.20
   0   2  -4  462.75   27.70
   0   2   4  495.65   27.80
   0   2  -4  466.95   27.50
   0   2   4  504.05   27.30
   0   2  -4  457.05   27.20
   0   2  -4  489.85   29.60
   0   2   4  465.25   27.80
   0   2  -4  450.35   28.10
   0   2  -4  462.65   27.50
   1  -2   4   88.49    7.00
   1  -2   4   86.89    6.60
  -1  -2  -4   86.19    6.70
   1  -2   4   88.49    6.00
   1  -2   4   89.59    6.10
  -1   2  -4   98.49    6.70
   1   2   4   96.29    7.40
  -1   2  -4   97.49    6.70
   1   2   4   97.89    6.10
  -1   2  -4   95.29    6.10
  -1   2  -4   84.59    6.20
   1   2   4   90.19    5.90
  -1   2  -4   93.29    7.80
  -2  -2  -4  198.68   11.50
   2  -2   4  195.18   11.80
   2  -2   4  219.58   12.10
  -2  -2  -4  203.78   14.30
  -2  -2  -4  199.38   12.40
  -2  -2  -4  199.38   12.20
   2   2   4  171.58   13.80
  -2   2  -4  182.08   12.50
  -2   2  -4  187.18   12.30
  -2   2  -4  179.08   12.60
  -2   2  -4  178.38   13.00
  -3  -2  -4   27.10    2.50
  -3  -2  -4   27.10    5.00
   3  -2   4   24.30    2.40
  -3  -2  -4   25.80    2.30
  -3  -2  -4   25.00    2.80
   3  -2   4   26.60    2.90
  -3   2  -4   24.80    3.40
   3   2   4   18.50    4.20
  -3   2  -4   22.00    3.60
  -3   2  -4   25.30    3.40
  -3   2  -4   26.60    3.50
   4  -2   4  814.62   49.00
  -4  -2  -4  831.32   51.69
  -4  -2  -4  838.72   47.40
  -4  -2  -4  785.32   47.00
   4  -2   4  794.22   48.40
  -4  -2  -4  830.72   48.00
   4   2   4  867.61   51.69
  -4   2  -4  856.71   49.00
  -4   2  -4  839.12   48.80
  -4   2  -4  877.41   48.70
  -4   2  -4  852.91   48.20
  -4   2  -4  868.61   49.00
  -5  -2  -4  342.57   24.90
  -5  -2  -4  326.97   21.30
   5  -2   4  341.27   22.10
  -5   2  -4  347.57   21.10
  -5   2  -4  350.36   22.30
  -5   2  -4  363.56   22.20
  -5   2  -4  346.97   22.20
   5   2   4  338.87   24.80
  -5   2  -4  355.66   22.10
  -6  -2  -4  562.14   40.50
  -6  -2  -4  589.54   36.80
   6  -2   4  602.24   37.90
  -6   2  -4  649.43   38.00
  -6   2  -4  624.54   38.20
  -6   2  -4  658.43   37.60
   6   2   4  600.34   40.80
  -6   2  -4  629.94   36.30
  -7  -2  -4   66.59    7.40
   7  -2   4   70.89    7.60
  -7  -2  -4   57.99   10.30
  -7   2  -4   55.29    5.50
  -7   2  -4   68.89    7.50
  -7   2  -4   65.29    8.20
   7   2   4   60.59   10.30
  -8  -2  -4  171.38   17.60
  -8  -2  -4  202.58   14.50
  -8   2  -4  203.68   15.30
   8   2   4  173.48   17.70
  -8   2  -4  194.08   13.30
  -9  -2  -4   53.29   10.80
  -9  -2  -4   33.90    6.10
  -9   2  -4   36.10    6.90
   9   2   4   35.50    9.00
  -9   2  -4   42.70    5.60
 -10  -2  -4  414.26   32.70
 -10  -2  -4  399.76   27.20
  10   2   4  379.76   32.20
 -10   2  -4  407.16   25.70
 -10   2  -4  380.06   27.90
 -10  -3   4  293.47   28.60
 -10  -3   4  290.17   24.00
 -10  -3   4  281.17   22.20
 -10   3   4  288.17   22.80
 -10   3   4  282.17   21.40
  -9  -3   4   72.49   10.90
  -9  -3   4   78.19   14.90
  -9  -3   4   61.29    9.30
  -9   3   4   58.49    9.40
  -9   3   4   66.99    9.20
  -8  -3   4  137.09   12.60
  -8  -3   4  135.39   11.90
  -8  -3   4  147.59   20.20
  -8   3   4  110.39   13.50
  -8   3   4  138.59   12.50
  -8   3   4  126.09   11.70
  -7  -3   4   12.60    3.90
  -7  -3   4    6.80    4.30
  -7   3   4   19.60    4.50
  -7   3   4   10.30    4.20
  -7   3   4   34.20    5.70
  -6  -3   4  561.74   36.80
  -6  -3   4  584.54   41.50
   6  -3  -4  590.54   34.40
  -6   3   4  606.74   36.60
  -6   3   4  623.44   38.70
  -6   3   4  557.24   34.80
  -6   3   4  544.35   36.20
  -5  -3   4  112.49   12.90
  -5  -3   4  122.89   10.10
  -5  -3   4  122.79   10.70
   5  -3  -4  139.49    9.20
   5  -3  -4  117.89    9.70
  -5   3   4  123.29   11.20
  -5   3   4  117.69   11.80
  -5   3   4  122.19   10.10
  -5   3   4  130.19   10.50
  -5   3   4  129.49    9.40
   5   3  -4  127.39    8.50
  -4  -3   4  281.57   21.70
  -4  -3   4  260.17   18.80
   4  -3  -4  285.87   17.70
   4  -3  -4  245.98   17.60
  -4   3   4  249.28   17.70
   4   3  -4  258.67   16.80
   4   3  -4  273.97   16.60
  -4   3   4  282.17   18.50
   4   3  -4  296.37   17.50
  -4   3   4  288.47   19.10
  -4   3   4  270.37   17.50
  -3  -3   4   12.40    3.30
  -3  -3   4   16.00    4.60
   3  -3  -4   15.30    3.50
  -3  -3   4   15.10    2.00
   3  -3  -4   19.80    4.10
   3  -3  -4   10.90    2.70
  -3  -3   4   12.60    2.10
  -3   3   4   18.40    3.20
   3   3  -4   20.30    4.80
  -3   3   4   21.70    3.40
  -3   3   4   24.30    4.10
   3   3  -4   20.70    2.90
  -3   3   4   22.20    4.30
   3   3  -4   22.90    3.60
   3   3  -4   19.80    2.60
   3   3  -4   19.10    3.70
  -2  -3   4 1004.50   57.49
   2  -3  -4  943.71   54.89
  -2  -3   4  971.80   54.09
   2  -3  -4 1029.20   56.59
  -2  -3   4 1010.20   56.39
  -2   3   4  821.32   56.09
   2   3  -4  824.42   56.19
  -2   3   4  966.50   55.29
   2   3  -4 1032.60   54.89
   2   3  -4  964.30   54.39
   2   3  -4  767.22   54.49
   2   3  -4 1003.40   54.19
  -2   3   4  996.40   54.19
  -2   3   4  952.40   54.79
   1  -3  -4  142.99   12.10
   1  -3  -4  189.08   12.70
   1  -3  -4  131.29   10.90
  -1  -3   4  125.39   11.80
  -1  -3   4  163.38   12.20
  -1  -3   4  169.38   12.40
   1  -3  -4  177.88   11.30
  -1   3   4  188.38   12.40
   1   3  -4  168.28   10.80
   1   3  -4  163.98   11.00
  -1   3   4  162.88   11.40
   1   3  -4  169.78   11.00
  -1   3   4  161.68   11.10
  -1   3   4  172.58   10.20
  -1   3   4  171.78   10.90
   1   3  -4  166.48   11.10
   0  -3   4  175.98   12.00
   0  -3  -4  166.88   12.50
   0  -3   4  177.58   12.80
   0  -3  -4  175.68   11.20
   0  -3   4  178.68   12.80
   0  -3  -4  164.08   12.10
   0   3  -4  173.38   11.50
   0   3  -4  175.08   11.50
   0   3   4  184.38   11.20
   0   3   4  170.28   10.10
   0   3   4  183.08   12.20
   0   3   4  160.48   11.50
   0   3  -4  171.18   11.70
   0   3   4  174.78   11.80
   0   3  -4  175.98   11.80
   0   3  -4  172.38   11.20
   0   3   4  168.58   11.90
  -1  -3  -4    4.20    1.10
   1  -3   4    3.90    1.90
  -1  -3  -4    5.10    1.70
  -1  -3  -4    2.70    1.60
   1  -3   4    3.00    1.50
   1  -3   4    4.50    1.20
  -1  -3  -4    3.40    0.90
   1  -3   4    4.00    1.30
   1   3   4    4.80    1.50
  -1   3  -4    4.20    0.90
   1   3   4    4.70    1.60
  -1   3  -4    4.70    1.30
   1   3   4    2.60    1.00
  -1   3  -4    6.20    1.60
  -1   3  -4    2.80    1.30
  -1   3  -4    4.60    1.50
  -1   3  -4    5.00    1.10
   1   3   4    2.80    1.50
   1   3   4    4.10    1.50
  -2  -3  -4  479.15   29.40
   2  -3   4  501.15   28.30
  -2  -3  -4  472.25   28.70
   2  -3   4  505.35   29.20
  -2  -3  -4  470.95   27.00
  -2  -3  -4  486.25   30.90
  -2   3  -4  407.06   27.70
  -2   3  -4  498.65   29.30
  -2   3  -4  492.25   30.30
  -2   3  -4  502.95   28.50
   2   3   4  506.35   31.00
  -2   3  -4  463.65   29.00
   2   3   4  488.35   29.30
  -3  -3  -4  192.08   12.80
  -3  -3  -4  191.88   13.40
  -3  -3  -4  207.08   12.00
  -3  -3  -4  191.58   15.60
  -3   3  -4  196.88   13.50
  -3   3  -4  190.58   14.30
  -3   3  -4  202.78   13.60
   3   3   4  204.28   15.70
  -3   3  -4  201.18   13.20
  -4  -3  -4  998.70   60.19
  -4  -3  -4  942.01   55.29
  -4  -3  -4  971.80   56.39
   4  -3   4  998.70   55.29
   4  -3   4  984.60   54.79
  -4  -3  -4  936.81   55.49
  -4   3  -4  994.10   56.69
  -4   3  -4  984.10   57.79
  -4   3  -4  932.81   56.69
  -4   3  -4  989.70   56.69
   4   3   4  968.50   59.89
  -5  -3  -4   18.90    2.60
  -5  -3  -4   11.40    2.60
  -5  -3  -4   12.40    4.60
  -5  -3  -4   16.40    2.70
   5  -3   4   12.20    2.30
   5   3   4   12.90    4.70
  -5   3  -4   17.20    3.40
  -5   3  -4   14.60    3.00
  -5   3  -4   13.00    3.20
  -5   3  -4    8.60    2.90
  -5   3  -4   10.00    2.20
  -6  -3  -4  575.74   33.30
  -6  -3  -4  549.95   38.10
  -6  -3  -4  537.95   32.00
  -6  -3  -4  528.05   32.90
   6   3   4  530.85   37.80
  -6   3  -4  554.74   34.40
  -6   3  -4  537.05   33.90
  -6   3  -4  573.74   33.70
  -7  -3  -4  129.39    9.80
  -7  -3  -4  125.59   13.80
  -7  -3  -4  122.39    9.80
  -7  -3  -4  119.89    8.50
  -7   3  -4  130.79   10.80
  -7   3  -4  117.59    9.90
  -7   3  -4  129.89   11.10
   7   3   4  150.68   14.70
  -8  -3  -4  587.24   43.30
  -8  -3  -4  603.14   37.70
  -8  -3  -4  588.24   37.10
  -8   3  -4  693.23   39.80
  -8   3  -4  625.94   37.90
   8   3   4  619.34   43.90
  -9  -3  -4   30.80    5.20
  -9  -3  -4   43.00   10.10
   9   3   4   28.60    8.60
  -9   3  -4   32.30    5.50
  -9   3  -4   31.90    6.60
 -10  -3  -4    6.70    3.00
 -10  -3  -4    3.70    4.60
  10   3   4    3.00    4.50
 -10   3  -4    5.40    3.90
 -10   3  -4    7.80    3.40
 -10  -4   4   69.69   10.20
 -10  -4   4   58.59   10.60
 -10  -4   4   50.39   14.70
 -10   4   4   64.49   10.40
 -10   4   4   70.09   10.10
  -9  -4   4   27.20    9.70
  -9  -4   4   27.30    6.10
  -9  -4   4   34.60    7.70
  -9   4   4   23.70    6.20
  -9   4   4   27.90    6.20
  -8  -4   4  114.49   11.50
  -8  -4   4  112.79   17.80
  -8  -4   4   89.89   11.90
  -8   4   4   70.39   10.10
  -8   4   4   90.99    9.70
  -7  -4   4  175.68   19.20
  -7  -4   4  175.58   15.50
  -7   4   4  197.78   15.30
  -7   4   4  200.48   14.10
  -7   4   4  195.88   15.40
  -7   4   4  202.68   23.00
   6  -4  -4 1703.93   94.79
  -6  -4   4 1665.23  101.39
  -6  -4   4 1627.64   96.29
  -6   4   4 1627.14   94.09
  -6   4   4 1597.84   95.29
  -6   4   4 1619.94   96.49
  -6   4   4 1630.44   95.19
  -5  -4   4   14.90    5.50
   5  -4  -4   24.80    4.90
  -5  -4   4   22.90    5.20
   5  -4  -4   20.70    4.30
  -5   4   4   28.50    4.90
  -5   4   4   32.80    5.60
   5   4  -4   33.40    6.40
  -5   4   4   15.50    3.40
  -5   4   4   22.40    4.80
   5   4  -4   24.50    3.40
   4  -4  -4  538.85   34.90
  -4  -4   4  581.34   35.20
  -4  -4   4  592.64   39.30
  -4  -4   4  550.94   36.30
   4  -4  -4  591.34   36.70
   4   4  -4  575.64   34.70
  -4   4   4  552.94   35.40
   4   4  -4  565.04   33.60
  -4   4   4  552.94   34.60
  -4   4   4  563.54   35.40
  -4   4   4  568.54   34.50
   4   4  -4  597.34   38.80
  -3  -4   4  445.66   31.50
  -3  -4   4  463.15   30.00
   3  -4  -4  505.65   30.60
  -3  -4   4  457.05   27.20
  -3  -4   4  496.75   26.90
   3  -4  -4  435.66   28.50
  -3   4   4  524.45   30.00
   3   4  -4  409.86   28.20
  -3   4   4  438.46   27.70
  -3   4   4  437.46   28.30
   3   4  -4  449.66   27.50
   3   4  -4  435.96   27.60
  -3   4   4  489.55   26.90
   3   4  -4  460.65   28.40
  -3   4   4  422.06   28.70
  -3   4   4  444.26   26.70
   2  -4  -4  456.65   28.60
   2  -4  -4  373.96   28.40
   2  -4  -4  458.95   30.80
  -2  -4   4  496.85   31.20
  -2  -4   4  520.05   28.70
  -2  -4   4  444.56   29.90
   2  -4  -4  480.55   30.40
  -2  -4   4  526.95   28.30
  -2   4   4  461.35   28.00
   2   4  -4  437.16   27.80
   2   4  -4  466.05   28.10
  -2   4   4  445.76   28.90
  -2   4   4  452.45   27.40
   2   4  -4  472.75   28.50
   2   4  -4  449.76   34.00
   2   4  -4  447.66   28.00
  -2   4   4  462.15   28.60
  -1  -4   4   33.30    5.40
  -1  -4   4   41.20    6.40
  -1  -4   4   33.80    6.20
   1  -4  -4   35.90    5.80
   1  -4  -4   31.90    5.60
   1  -4  -4   36.60    5.00
   1  -4  -4   31.60    4.90
  -1   4   4   33.60    3.00
   1   4  -4   38.60    4.90
  -1   4   4   33.30    4.80
   1   4  -4   28.30    4.10
  -1   4   4   25.90    4.30
   1   4  -4   35.70    4.40
   1   4  -4   33.30    4.70
  -1   4   4   31.90    4.70
  -1   4   4   35.70    3.70
   0  -4   4  631.34   38.40
   0  -4  -4  582.94   38.00
   0  -4   4  630.14   36.90
   0  -4   4  581.54   37.90
   0  -4  -4  620.14   36.20
   0  -4  -4  525.35   37.10
   0   4   4  609.54   36.80
   0   4   4  616.84   34.40
   0   4  -4  638.64   37.40
   0   4   4  610.44   36.80
   0   4  -4  639.14   36.20
   0   4   4  608.04   35.80
   0   4   4  608.34   36.80
   0   4  -4  643.04   36.40
   0   4  -4  609.94   36.70
   0   4  -4  620.84   36.50
  -1  -4  -4  524.65   31.10
  -1  -4  -4  490.65   31.30
   1  -4   4  521.75   31.30
   1  -4   4  551.44   32.40
  -1  -4  -4  552.74   34.00
   1  -4   4  579.64   33.80
   1  -4   4  537.75   33.90
   1   4   4  518.85   32.30
  -1   4  -4  553.74   32.70
   1   4   4  539.05   33.50
   1   4   4  528.65   32.60
  -1   4  -4  553.14   32.00
   1   4   4  496.25   31.40
   1   4   4  562.04   32.90
  -1   4  -4  548.05   31.40
  -1   4  -4  551.34   32.90
  -1   4  -4  542.65   31.30
   2  -4   4  303.67   21.00
  -2  -4  -4  297.37   20.90
  -2  -4  -4  323.17   22.10
   2  -4   4  333.67   19.60
   2  -4   4  315.57   20.70
   2   4   4  326.07   20.10
   2   4   4  283.07   19.90
  -2   4  -4  322.17   20.50
   2   4   4  311.47   18.80
   2   4   4  321.17   21.90
  -2   4  -4  295.57   19.10
  -2   4  -4  283.47   20.00
   3  -4   4  145.39   10.90
  -3  -4  -4  133.09   10.10
   3  -4   4  150.78    9.90
  -3  -4  -4  145.09   12.70
  -3  -4  -4  126.89   10.80
  -3  -4  -4  130.79    8.30
   3   4   4  131.59   11.20
  -3   4  -4  130.29    9.80
  -3   4  -4  145.79   10.90
   3   4   4  133.59    9.20
   3   4   4  133.69   12.30
   3   4   4  121.49   10.20
  -3   4  -4  136.19   10.50
  -4  -4  -4  678.83   40.70
  -4  -4  -4  702.03   45.00
  -4  -4  -4  660.93   39.30
  -4  -4  -4  681.13   41.90
  -4   4  -4  657.53   41.40
   4   4   4  665.33   41.30
  -4   4  -4  716.33   41.90
  -4   4  -4  713.73   41.10
   4   4   4  726.73   45.10
  -5  -4  -4  186.18   12.70
  -5  -4  -4  189.68   17.40
  -5  -4  -4  190.78   14.70
  -5  -4  -4  205.48   13.60
  -5   4  -4  190.08   14.20
  -5   4  -4  205.08   14.60
  -5   4  -4  215.68   14.90
   5   4   4  220.28   18.20
  -6  -4  -4  402.56   31.20
  -6  -4  -4  439.26   27.60
  -6  -4  -4  425.06   25.70
  -6   4  -4  416.36   27.30
  -6   4  -4  427.66   27.40
  -6   4  -4  406.36   27.10
   6   4   4  427.16   31.60
  -7  -4  -4   22.40    6.80
  -7  -4  -4   36.60    5.90
   7   4   4   29.30    7.80
  -7   4  -4   28.70    5.40
  -7   4  -4   38.00    6.10
  -7   4  -4   46.50    6.50
  -8  -4  -4  199.48   20.10
  -8  -4  -4  212.78   15.60
   8   4   4  217.98   21.10
  -8   4  -4  201.18   15.90
  -8   4  -4  189.68   16.00
  -8   4  -4  196.98   15.60
  -9  -4  -4   38.20   10.10
  -9  -4  -4   44.80    6.80
   9   4   4   50.89   11.50
  -9   4  -4   59.69    8.20
  -9   4  -4   33.40    6.80
 -10  -4  -4   79.79    8.70
 -10   4  -4   70.19   10.30
 -10   4  -4   82.49   10.40
 -10  -5   4  166.38   17.60
 -10   5   4  223.68   17.90
 -10   5   4  189.58   17.10
  -9  -5   4   74.29   10.10
  -9  -5   4   92.69   17.00
  -9  -5   4   84.89   12.50
  -9   5   4   81.39   11.30
  -9   5   4   84.29   11.90
  -8  -5   4   34.90    7.30
  -8  -5   4   26.60    8.60
   8   5  -4   45.00    9.00
  -8   5   4   21.40    5.60
  -8   5   4   41.30    7.40
  -7  -5   4   47.10   11.00
  -7  -5   4   62.29    9.90
   7  -5  -4   49.50    8.90
  -7   5   4   66.49    8.00
  -7   5   4   59.79    8.90
   7   5  -4   68.99    9.50
  -7   5   4   65.19    9.10
  -6  -5   4  150.58   13.40
  -6  -5   4  146.39   16.10
   6  -5  -4  112.29   12.30
  -6   5   4  136.79   11.20
  -6   5   4  119.59   11.20
   6   5  -4  138.39   14.70
  -6   5   4  135.19   12.10
  -5  -5   4  512.95   34.00
   5  -5  -4  527.95   34.00
  -5  -5   4  506.45   36.90
   5   5  -4  421.56   36.30
  -5   5   4  491.35   32.60
  -5   5   4  511.25   31.60
  -5   5   4  511.15   32.40
  -5   5   4  489.05   31.60
   5   5  -4  548.45   30.80
   4  -5  -4  173.88   13.60
  -4  -5   4  189.08   15.30
  -4  -5   4  149.69   16.00
   4   5  -4  187.48   12.60
  -4   5   4  197.18   14.00
  -4   5   4  176.78   14.00
   4   5  -4  198.18   12.90
   4   5  -4  148.29   17.80
  -4   5   4  178.58   12.70
  -4   5   4  163.18   13.20
   4   5  -4  155.98   13.00
  -3  -5   4   18.50    4.60
  -3  -5   4   28.30    6.30
   3  -5  -4   30.00    5.60
  -3  -5   4   23.70    3.60
   3  -5  -4   22.50    5.20
  -3  -5   4   23.00    3.40
   3  -5  -4   18.50    5.30
   3  -5  -4   20.00    4.40
   3   5  -4   15.10    3.30
  -3   5   4   26.30    5.10
   3   5  -4   20.20    5.40
   3   5  -4   28.10    4.80
   3   5  -4   20.90    3.90
  -3   5   4   20.80    3.20
  -3   5   4   24.90    4.40
  -3   5   4   21.20    3.60
  -3   5   4   21.30    4.50
   3   5  -4   28.80    9.00
  -2  -5   4  374.36   26.10
  -2  -5   4  399.56   24.50
   2  -5  -4  337.57   24.50
  -2  -5   4  380.06   24.00
   2  -5  -4  384.56   27.00
  -2  -5   4  372.06   26.50
   2  -5  -4  327.67   24.20
   2  -5  -4  407.06   26.90
   2   5  -4  369.76   23.80
   2   5  -4  371.86   24.00
  -2   5   4  368.76   23.80
   2   5  -4  428.16   24.60
  -2   5   4  379.86   25.10
   2   5  -4  401.16   24.10
  -2   5   4  327.57   25.90
  -2   5   4  388.26   22.90
  -2   5   4  371.46   24.70
  -2   5   4  434.46   24.60
  -1  -5   4  460.25   30.10
  -1  -5   4  470.75   29.70
   1  -5  -4  426.06   30.00
   1  -5  -4  482.45   30.70
  -1  -5   4  391.46   30.10
   1  -5  -4  477.85   28.40
   1  -5  -4  368.26   27.80
   1   5  -4  462.55   28.00
   1   5  -4  443.56   28.00
  -1   5   4  471.85   28.70
  -1   5   4  425.46   28.60
  -1   5   4  429.16   26.10
  -1   5   4  480.95   28.50
  -1   5   4  480.85   27.70
   1   5  -4  472.65   28.10
   1   5  -4  464.35   28.00
   0  -5   4  537.05   32.00
   0  -5   4  549.35   34.20
   0  -5  -4  425.86   32.30
   0  -5  -4  510.55   33.70
   0  -5   4  505.25   33.30
   0  -5  -4  525.25   31.30
   0   5  -4  513.25   31.10
   0   5  -4  512.75   31.80
   0   5   4  508.85   32.00
   0   5   4  497.05   31.80
   0   5  -4  538.85   31.50
   0   5   4  529.95   32.10
   0   5  -4  516.35   31.70
   0   5   4  516.05   30.80
   1  -5   4   64.39    8.60
  -1  -5  -4   45.10    5.20
  -1  -5  -4   68.69    5.50
   1  -5   4   73.49    7.70
  -1  -5  -4   80.49   10.10
  -1  -5  -4   60.19    5.20
   1  -5   4   69.19    5.60
   1  -5   4   72.89    6.70
   1   5   4   64.59    6.30
  -1   5  -4   77.19    6.40
  -1   5  -4   68.59    5.50
   1   5   4   67.39    7.10
  -1   5  -4   74.29    5.70
  -1   5  -4   54.49    6.70
   1   5   4   71.79    7.80
  -1   5  -4   67.19    5.80
  -1   5  -4   66.79    6.80
   1   5   4   67.19    5.80
  -2  -5  -4  899.71   52.49
   2  -5   4  775.92   51.09
   2  -5   4  872.41   49.60
  -2  -5  -4  825.62   51.69
   2  -5   4  856.11   51.29
  -2   5  -4  824.62   50.49
   2   5   4  895.51   52.29
   2   5   4  820.62   50.19
  -2   5  -4  835.72   49.20
   2   5   4  815.32   48.60
  -2   5  -4  820.42   50.19
  -3  -5  -4  370.66   22.30
  -3  -5  -4  401.66   27.00
  -3  -5  -4  380.26   27.90
   3  -5   4  409.36   24.90
   3  -5   4  397.56   26.30
  -3   5  -4  408.76   25.80
  -3   5  -4  413.76   26.30
   3   5   4  368.56   25.40
   3   5   4  390.66   28.00
   3   5   4  413.46   25.80
   4  -5   4  270.77   19.70
  -4  -5  -4  254.27   21.60
   4  -5   4  302.37   18.60
  -4  -5  -4  272.57   20.20
   4   5   4  272.47   22.00
  -4   5  -4  300.57   19.90
   4   5   4  272.87   21.00
   4   5   4  272.77   19.10
  -4   5  -4  269.87   18.30
  -4   5  -4  255.57   18.90
  -5  -5  -4   97.99   13.70
   5  -5   4   80.89    7.80
  -5  -5  -4   88.09    9.30
   5   5   4   85.29    9.00
  -5   5  -4   94.09    8.60
  -5   5  -4   82.39    8.70
  -5   5  -4   91.49    8.20
   5   5   4  102.39   13.90
   5   5   4   97.49    8.70
  -6  -5  -4  342.97   27.80
  -6  -5  -4  368.16   24.70
  -6   5  -4  344.67   23.60
   6   5   4  332.87   23.40
   6   5   4  338.17   27.70
  -6   5  -4  330.27   23.90
  -6   5  -4  374.56   23.70
  -7  -5  -4  155.18   13.50
  -7  -5  -4  142.29   16.20
   7   5   4  149.19   16.70
  -7   5  -4  163.08   13.30
  -7   5  -4  160.68   12.80
  -7   5  -4  138.19   12.40
   7   5   4  140.49   12.40
  -8  -5  -4  442.16   29.40
  -8  -5  -4  409.96   34.00
   8   5   4  450.35   35.10
  -8   5  -4  420.26   29.00
  -8   5  -4  406.56   28.60
  -8   5  -4  433.36   29.30
  -9  -5  -4   29.40    9.20
  -9  -5  -4   28.60    6.20
  -9   5  -4   25.00    6.10
   9   5   4   28.50    9.30
  -9   5  -4   44.60    7.30
  -9   5  -4   26.70    6.20
  -9  -6   4   13.80    5.40
  -9   6   4   17.90    5.70
   9   6  -4   20.30    8.60
  -9   6   4   13.10    5.10
  -8  -6   4  119.09   19.30
  -8  -6   4   78.59   12.70
  -8   6   4  116.29   12.00
  -8   6   4  112.19   12.70
   8   6  -4   98.39   14.90
  -8   6   4  111.59   12.30
  -7  -6   4  110.79   14.00
   7  -6  -4   61.79   11.10
  -7  -6   4  108.69   17.30
  -7   6   4  105.89   11.80
  -7   6   4   97.69   12.50
  -7   6   4  110.49   10.10
   7   6  -4  100.19   18.30
  -6  -6   4  616.84   43.10
  -6  -6   4  590.44   39.30
  -6   6   4  528.95   37.20
  -6   6   4  560.84   36.00
  -6   6   4  564.84   36.40
  -5  -6   4   32.20    8.40
   5  -6  -4   37.20    7.20
  -5  -6   4   31.80    7.00
  -5   6   4   28.10    5.60
  -5   6   4   43.50    7.40
  -5   6   4   37.20    5.70
   5   6  -4   44.30   12.10
   5   6  -4   33.90    5.20
   5   6  -4   34.70    5.60
   4  -6  -4  603.64   41.00
  -4  -6   4  629.94   44.70
   4  -6  -4  566.74   43.70
  -4  -6   4  682.23   43.50
   4   6  -4  632.94   49.30
  -4   6   4  737.83   41.60
  -4   6   4  650.53   41.80
   4   6  -4  666.23   40.20
   4   6  -4  689.43   40.10
  -4   6   4  705.33   41.40
  -4   6   4  650.03   39.50
  -3  -6   4  236.28   20.00
  -3  -6   4  232.68   19.20
   3  -6  -4  239.38   17.80
   3  -6  -4  209.38   17.60
   3  -6  -4  237.48   20.30
  -3  -6   4  239.88   16.10
  -3   6   4  252.17   17.90
  -3   6   4  249.97   18.70
  -3   6   4  227.48   15.80
  -3   6   4  240.68   15.80
  -3   6   4  241.98   18.30
   3   6  -4  264.17   17.50
   3   6  -4  250.47   17.10
   3   6  -4  256.77   17.10
   2  -6  -4   86.99   12.20
   2  -6  -4   98.29    9.30
  -2  -6   4  104.89    9.20
  -2  -6   4  129.39    9.50
   2  -6  -4  101.19    9.60
  -2  -6   4   93.29   10.50
   2  -6  -4  117.19   11.80
  -2  -6   4   97.09   10.60
  -2   6   4  141.19    9.70
  -2   6   4  109.29   10.10
  -2   6   4   87.19    8.30
   2   6  -4   78.59    8.30
  -2   6   4   95.29    9.40
   2   6  -4   99.09    9.00
  -2   6   4  106.79    7.60
   2   6  -4   86.29    8.60
  -1  -6   4   21.80    4.40
   1  -6  -4   14.20    4.80
   1  -6  -4   12.60    3.40
  -1  -6   4   15.90    4.10
   1  -6  -4   18.90    5.20
  -1  -6   4   19.30    5.30
   1  -6  -4   17.70    4.10
  -1  -6   4    7.40    3.80
   1   6  -4   14.40    3.60
  -1   6   4   15.80    3.80
  -1   6   4   18.20    3.80
  -1   6   4   10.70    3.30
   1   6  -4    8.60    2.70
   1   6  -4   17.40    3.70
  -1   6   4   10.00    3.00
   1   6  -4   12.40    3.40
   0  -6   4  296.87   22.20
   0  -6   4  319.97   23.30
   0  -6   4  312.97   20.50
   0  -6  -4  323.07   20.20
   0  -6  -4  313.97   23.10
   0  -6  -4  231.38   20.90
   0   6  -4  307.37   19.90
   0   6   4  297.87   19.50
   0   6   4  307.37   20.60
   0   6  -4  287.47   20.10
   0   6   4  299.17   20.80
   0   6  -4  289.47   20.50
   0   6  -4  297.37   20.40
   0   6   4  308.97   21.00
   0   6  -4  320.77   20.40
   1  -6   4  482.35   31.20
  -1  -6  -4  464.35   27.40
  -1  -6  -4  412.86   27.20
   1  -6   4  443.76   30.50
  -1  -6  -4  453.55   31.30
   1  -6   4  432.46   27.20
   1   6   4  428.46   27.50
   1   6   4  443.86   29.60
  -1   6  -4  430.36   29.10
  -1   6  -4  470.45   29.10
  -1   6  -4  446.66   27.40
  -1   6  -4  467.15   27.30
   1   6   4  444.16   29.20
  -1   6  -4  468.55   28.40
  -2  -6  -4  320.37   25.80
  -2  -6  -4  346.97   21.30
   2  -6   4  386.26   24.30
  -2  -6  -4  364.66   26.10
   2  -6   4  342.77   25.50
  -2   6  -4  367.16   23.50
  -2   6  -4  382.86   25.10
   2   6   4  357.46   25.80
  -2   6  -4  397.86   24.90
  -2   6  -4  381.56   21.50
   2   6   4  362.06   24.60
   2   6   4  370.36   23.00
  -3  -6  -4    0.30    2.00
   3  -6   4    3.00    2.10
   3  -6   4    2.30    1.60
  -3  -6  -4    2.70    2.70
  -3   6  -4    4.90    2.30
   3   6   4    1.20    1.60
  -3   6  -4    2.40    2.10
   3   6   4    1.90    2.40
  -4  -6  -4   17.00    5.20
   4  -6   4   22.40    5.30
  -4  -6  -4   17.30    5.50
   4  -6   4   16.20    3.60
  -4   6  -4   18.20    3.60
  -4   6  -4   12.90    3.60
   4   6   4   13.30    3.90
  -4   6  -4   11.70    3.70
   4   6   4   15.60    5.50
   5  -6   4  110.09   11.40
   5  -6   4  136.29   10.60
  -5  -6  -4  111.69   11.80
  -5  -6  -4  122.29   13.70
  -5   6  -4  113.89   11.20
   5   6   4  113.59   13.30
   5   6   4  100.79   11.50
  -5   6  -4  108.09    9.80
  -5   6  -4  125.09   11.00
   5   6   4  121.99   13.30
   6  -6   4  265.77   20.50
  -6  -6  -4  276.87   24.00
  -6  -6  -4  286.47   21.30
  -6   6  -4  254.27   19.30
   6   6   4  253.17   23.50
  -6   6  -4  264.17   20.20
   6   6   4  236.88   21.70
  -6   6  -4  263.97   18.90
   6   6   4  283.07   19.70
  -7  -6  -4   74.09   10.80
  -7  -6  -4   65.19   12.30
   7   6   4   61.69   12.30
   7   6   4   59.99    8.70
  -7   6  -4   66.59    8.90
  -7   6  -4   74.39    9.40
   7   6   4   73.99   10.20
  -7   6  -4   77.99   10.40
  -8  -6  -4  128.29   18.50
  -8  -6  -4  118.19   12.50
   8   6   4  103.19   17.50
  -8   6  -4  110.39   12.60
  -8   6  -4  129.29   11.70
  -8   6  -4  124.89   12.40
   8   6   4  113.19   13.00
  -9  -6  -4   50.19    8.80
  -9   6  -4   49.99    8.30
  -9   6  -4   37.70    8.00
  -9   6  -4   51.09    8.10
   8  -7  -4   24.60    7.20
  -8  -7   4   35.90   10.70
  -8  -7   4   29.00    7.80
  -8   7   4   26.60    6.30
  -8   7   4   25.00    5.90
  -8   7   4   34.80    7.70
   8   7  -4   28.10   11.70
   7  -7  -4    8.10    4.00
  -7  -7   4    9.40    4.70
  -7  -7   4    1.20    3.30
  -7   7   4    9.50    3.70
  -7   7   4    7.70    3.40
  -7   7   4   10.60    4.20
   7   7  -4   17.10    8.60
   6  -7  -4   22.00    6.00
   6  -7  -4   23.50    7.70
  -6  -7   4   33.60    8.10
  -6  -7   4   39.90   10.40
  -6   7   4   31.50    6.90
   6   7  -4   48.60   14.20
  -6   7   4   35.30    6.60
  -6   7   4   38.90    6.50
   5  -7  -4  351.16   29.40
  -5  -7   4  404.66   28.90
  -5  -7   4  388.66   30.40
   5  -7  -4  303.57   25.60
  -5   7   4  362.06   26.70
  -5   7   4  373.46   25.80
   5   7  -4  382.66   24.70
   5   7  -4  388.66   25.00
  -5   7   4  346.27   24.00
  -4  -7   4  532.85   37.30
  -4  -7   4  538.05   36.20
   4  -7  -4  504.55   33.50
   4  -7  -4  482.55   36.70
   4  -7  -4  389.46   32.60
  -4   7   4  503.95   33.30
  -4   7   4  521.55   34.30
   4   7  -4  539.65   32.40
  -4   7   4  534.35   31.30
   4   7  -4  492.65   32.30
  -3  -7   4   15.50    5.20
  -3  -7   4   16.50    5.60
   3  -7  -4   16.00    4.50
  -3  -7   4   14.20    3.40
   3  -7  -4   15.50    5.60
   3  -7  -4   19.60    4.90
  -3   7   4   18.80    4.90
   3   7  -4   25.60    5.10
   3   7  -4   16.40    4.20
   3   7  -4   26.90    5.10
  -3   7   4   22.70    3.80
  -3   7   4   18.30    3.50
  -3   7   4   21.00    4.80
  -3   7   4   16.40    4.80
   2  -7  -4  101.09    9.90
  -2  -7   4   95.79    9.00
   2  -7  -4   90.99   13.80
  -2  -7   4   76.19   11.50
   2  -7  -4   89.19   12.70
   2  -7  -4   92.29    9.40
  -2  -7   4   96.39   10.70
   2   7  -4   88.19    8.90
  -2   7   4  104.09    9.00
  -2   7   4   76.59   10.00
  -2   7   4   87.09    7.10
  -2   7   4   89.29   10.20
  -2   7   4   89.09   11.60
  -2   7   4   99.19    8.70
   2   7  -4   89.69    8.80
   2   7  -4   96.29    9.00
  -1  -7   4  351.26   25.40
  -1  -7   4  349.17   23.40
  -1  -7   4  327.77   23.60
   1  -7  -4  323.87   25.50
   1  -7  -4  315.07   22.50
  -1  -7   4  274.87   24.50
   1  -7  -4  274.57   24.30
  -1   7   4  352.66   22.80
  -1   7   4  323.07   22.40
   1   7  -4  337.37   22.60
  -1   7   4  341.67   21.90
   1   7  -4  369.26   22.90
  -1   7   4  325.77   23.40
   1   7  -4  329.67   23.50
  -1   7   4  345.77   23.50
   1   7  -4  324.67   22.20
   0  -7  -4  382.36   24.90
   0  -7   4  406.46   29.20
   0  -7   4  342.57   27.10
   0  -7   4  393.16   25.30
   0  -7   4  378.16   26.30
   0  -7  -4  355.86   27.90
   0   7   4  388.96   24.50
   0   7   4  369.76   25.90
   0   7   4  365.86   25.30
   0   7  -4  397.56   25.30
   0   7  -4  350.86   24.40
   0   7  -4  364.96   25.00
   0   7  -4  392.96   25.70
   0   7  -4  389.96   25.80
  -1  -7  -4   15.40    3.50
   1  -7   4   17.50    4.80
  -1  -7  -4   20.10    5.70
   1  -7   4   24.50    6.30
   1   7   4   28.80    6.00
  -1   7  -4   19.40    4.90
  -1   7  -4   19.20    4.70
  -1   7  -4   19.10    3.80
  -1   7  -4   25.40    5.00
   1   7   4   20.00    3.80
  -1   7  -4   25.20    4.00
   1   7   4   20.50    4.80
  -2  -7  -4  782.62   49.99
   2  -7   4  828.12   49.60
   2  -7   4  791.42   47.10
  -2  -7  -4  749.62   43.50
  -2   7  -4  769.52   47.70
   2   7   4  733.03   47.20
   2   7   4  750.62   48.40
  -2   7  -4  705.73   46.80
  -2   7  -4  736.03   43.60
   2   7   4  758.72   45.40
  -2   7  -4  727.23   45.80
  -3  -7  -4  383.96   27.70
   3  -7   4  371.16   26.70
   3  -7   4  372.26   24.50
  -3  -7  -4  391.76   27.70
   3   7   4  339.97   24.80
  -3   7  -4  298.47   23.00
  -3   7  -4  364.16   25.60
   3   7   4  366.46   27.10
  -3   7  -4  348.87   24.90
   4  -7   4  319.17   24.60
  -4  -7  -4  331.87   26.30
   4  -7   4  339.77   22.70
  -4  -7  -4  317.87   25.30
  -4   7  -4  328.87   24.00
   4   7   4  334.77   26.20
   4   7   4  311.47   23.10
  -4   7  -4  310.87   23.10
   5  -7   4   80.79    9.90
  -5  -7  -4   70.69   12.50
  -5  -7  -4   67.69   11.30
   5  -7   4   83.39    8.40
   5   7   4   64.19   11.90
  -5   7  -4   74.39   10.30
   5   7   4   61.99    9.10
  -5   7  -4   81.39   10.40
  -6  -7  -4  254.27   21.90
   6  -7   4  252.97   21.40
   6  -7   4  260.47   19.30
  -6  -7  -4  269.57   24.40
   6   7   4  261.07   20.20
  -6   7  -4  273.77   20.30
  -6   7  -4  288.77   19.40
  -6   7  -4  265.07   21.10
   6   7   4  263.77   24.20
  -7  -7  -4  220.28   19.30
  -7  -7  -4  215.88   21.90
   7  -7   4  216.38   18.90
  -7   7  -4  211.48   16.60
   7   7   4  234.48   22.60
   7   7   4  187.68   16.90
  -7   7  -4  186.78   17.70
  -7   7  -4  213.68   17.30
   7   7   4  219.98   21.40
  -8  -7  -4   92.49   13.70
  -8   7  -4  103.59   12.60
  -8   7  -4  115.59   12.50
  -8   7  -4   85.99   11.40
   8   7   4  107.69   14.50
  -8  -8   4  228.68   21.40
   8  -8  -4  164.78   18.60
  -8   8   4  207.98   19.80
  -8   8   4  228.48   18.60
  -8   8   4  223.88   17.70
   8   8  -4  248.88   29.70
  -7  -8   4  185.68   20.50
  -7  -8   4  182.38   17.90
   7  -8  -4  157.18   18.90
   7  -8  -4  108.59   15.70
  -7   8   4  143.69   13.20
  -7   8   4  164.38   14.70
  -7   8   4  146.59   15.60
  -6  -8   4   36.00    9.10
  -6  -8   4   29.70    9.20
   6  -8  -4   29.50    9.40
   6  -8  -4   22.00    6.30
  -6   8   4   29.60    6.40
  -6   8   4   37.80    6.50
  -6   8   4   34.80    8.30
   6   8  -4   38.30    7.40
  -5  -8   4   30.30    8.60
  -5  -8   4   21.00    7.00
   5  -8  -4   38.70    7.90
   5  -8  -4   40.10    9.80
  -5   8   4   35.10    6.90
  -5   8   4   34.30    7.80
   5   8  -4   32.10    5.90
  -5   8   4   37.30    6.10
   5   8  -4   28.10    6.10
   4  -8  -4  395.36   31.30
   4  -8  -4  306.97   26.50
  -4  -8   4  378.06   30.20
  -4  -8   4  385.96   29.80
   4  -8  -4  384.66   27.40
  -4   8   4  369.16   24.30
  -4   8   4  400.16   28.30
   4   8  -4  414.86   26.60
  -4   8   4  368.06   26.90
   4   8  -4  368.46   25.80
   3  -8  -4  180.88   17.60
   3  -8  -4  222.98   18.20
  -3  -8   4  226.98   20.30
   3  -8  -4  245.78   21.90
  -3  -8   4  218.18   15.90
  -3  -8   4  235.48   20.70
   3   8  -4  220.08   17.20
  -3   8   4  240.78   15.60
  -3   8   4  246.58   19.40
   3   8  -4  237.08   17.70
  -3   8   4  226.58   15.80
   3   8  -4  225.68   17.50
  -3   8   4  220.28   18.10
  -2  -8   4  431.66   31.30
   2  -8  -4  383.76   32.10
   2  -8  -4  420.16   29.50
  -2  -8   4  423.16   32.10
  -2  -8   4  438.36   28.80
   2   8  -4  441.26   29.20
  -2   8   4  434.86   31.20
   2   8  -4  451.05   29.20
  -2   8   4  447.46   28.70
   2   8  -4  431.36   28.90
   2   8  -4  438.76   31.10
  -2   8   4  456.05   30.40
  -2   8   4  429.66   28.30
  -1  -8   4    2.40    2.80
   1  -8  -4    1.50    2.40
   1  -8  -4    8.90    4.40
   1  -8  -4    2.40    3.00
  -1  -8   4    5.40    3.90
  -1  -8   4    2.30    2.50
  -1   8   4    2.20    2.70
   1   8  -4    0.90    2.00
  -1   8   4   -0.60    1.80
   1   8  -4    2.00    2.50
   1   8  -4    1.30    2.20
  -1   8   4    2.40    2.00
   1   8  -4    4.20    2.60
  -1   8   4    4.70    2.20
   0  -8   4  103.59   13.30
   0  -8  -4  115.39   10.10
   0  -8   4  102.49   10.90
   0  -8  -4  126.99   16.60
   0  -8   4  113.49   11.40
   0   8  -4  103.69    9.80
   0   8  -4   99.99   11.50
   0   8   4  105.29    9.60
   0   8  -4  102.59   10.00
   0   8   4   95.49    9.90
   0   8   4   99.39   12.10
   0   8  -4  101.29    9.50
   1  -8   4  355.16   27.40
  -1  -8  -4  326.57   22.20
  -1  -8  -4  361.36   27.80
   1  -8   4  341.07   25.30
  -1   8  -4  343.57   24.40
  -1   8  -4  333.87   23.50
   1   8   4  333.27   24.50
  -1   8  -4  346.07   22.40
   1   8   4  326.57   22.70
  -1   8  -4  355.56   24.80
   1   8   4  343.07   24.70
   2  -8   4  271.27   22.40
   2  -8   4  272.47   21.10
  -2  -8  -4  244.38   16.30
  -2  -8  -4  244.48   22.20
  -2   8  -4  287.17   20.50
  -2   8  -4  251.37   18.80
  -2   8  -4  263.97   16.60
   2   8   4  262.97   20.90
   2   8   4  243.48   19.80
  -2   8  -4  280.77   20.80
  -3  -8  -4   29.20    7.90
   3  -8   4   33.60    7.80
   3  -8   4   25.20    6.50
   3  -8   4   27.70    6.20
   3   8   4   27.90    6.90
  -3   8  -4   24.80    5.10
   3   8   4   20.30    5.50
  -3   8  -4   26.50    6.60
  -3   8  -4   33.60    6.60
  -4  -8  -4  117.39   15.90
   4  -8   4  119.19   13.50
   4  -8   4  134.49   12.00
  -4  -8  -4  117.09   16.20
   4   8   4  120.29   14.00
  -4   8  -4  113.29   13.50
  -4   8  -4  125.29   12.90
   4   8   4  130.09   14.30
   5  -8   4  184.78   14.90
   5  -8   4  182.18   17.20
  -5  -8  -4  190.98   18.10
  -5  -8  -4  159.78   17.70
  -5   8  -4  161.18   14.90
   5   8   4  155.68   17.30
  -5   8  -4  166.78   15.80
   5   8   4  146.29   14.50
  -6  -8  -4   37.30   10.10
  -6  -8  -4   46.20    9.80
   6  -8   4   46.70    7.40
   6  -8   4   44.90    9.10
   6   8   4   39.00   10.10
   6   8   4   34.00    7.30
  -6   8  -4   30.20    7.00
  -6   8  -4   34.30    7.90
  -7  -8  -4  156.48   31.20
  -7  -8  -4  169.88   17.30
  -7   8  -4  140.19   15.30
   7   8   4  151.28   16.60
  -7   8  -4  164.38   14.90
   7   8   4  168.38   32.50
  -7  -9   4    3.60    4.20
   7  -9  -4    4.60    4.30
  -7   9   4   10.00    5.10
  -7   9   4    8.80    4.10
  -7   9   4    9.90    3.70
   6  -9  -4   30.60    7.50
  -6  -9   4   43.20   11.00
  -6  -9   4   37.70    9.90
   6  -9  -4   37.50   11.10
   6   9  -4   25.70    8.70
   6   9  -4   34.60    7.50
  -6   9   4   28.40    7.10
  -6   9   4   34.40    8.50
  -6   9   4   42.50    6.70
   5  -9  -4  111.19   16.00
  -5  -9   4  114.29   17.80
   5  -9  -4  169.38   24.10
  -5  -9   4  149.59   17.40
   5  -9  -4  135.09   17.60
  -5   9   4  137.09   15.50
   5   9  -4  142.89   15.80
   5   9  -4  150.78   17.30
  -5   9   4  154.58   15.60
   5   9  -4  153.78   13.90
  -5   9   4  160.48   12.30
   4  -9  -4   96.19   16.30
  -4  -9   4   98.29   15.40
   4  -9  -4  111.19   14.10
  -4  -9   4   98.59   15.20
   4  -9  -4   70.39   11.60
   4   9  -4   88.09   14.50
   4   9  -4  107.39   11.10
  -4   9   4  111.49   12.60
   4   9  -4  122.89   13.20
  -4   9   4  112.79   13.50
   3  -9  -4   62.59    9.70
  -3  -9   4   58.29    7.40
   3  -9  -4   41.30    8.80
  -3  -9   4   54.79   11.40
   3  -9  -4   51.59   11.10
   3   9  -4   56.69   10.80
  -3   9   4   48.00    8.60
   3   9  -4   56.99    8.70
   3   9  -4   68.59   10.00
  -3   9   4   58.69    7.30
   3   9  -4   62.89    9.60
   2  -9  -4   41.20   13.30
  -2  -9   4   31.30    6.40
  -2  -9   4   38.40    9.50
   2  -9  -4   40.00    7.90
  -2  -9   4   31.30    7.50
  -2   9   4   49.50    7.70
  -2   9   4   35.50    6.40
   2   9  -4   38.50    8.30
  -2   9   4   38.30    7.70
   2   9  -4   59.79    8.80
   2   9  -4   50.39    8.20
   2   9  -4   36.10    7.00
   1  -9  -4  266.77   20.90
  -1  -9   4  265.27   21.10
  -1   9   4  284.77   22.70
   1   9  -4  282.67   20.70
   1   9  -4  262.57   21.00
  -1   9   4  264.07   20.40
  -1   9   4  277.77   22.10
  -1   9   4  299.77   20.50
   1   9  -4  296.77   21.30
   0  -9  -4  522.75   33.70
   0  -9   4  526.65   35.50
   0  -9  -4  489.15   38.30
   0   9   4  502.25   33.30
   0   9  -4  520.05   33.40
   0   9  -4  522.25   34.20
   0   9   4  513.55   34.40
   0   9  -4  507.15   34.70
   0   9   4  523.45   35.60
   0   9   4  521.35   34.40
   1  -9   4   15.10    6.40
  -1  -9  -4    3.20    2.30
  -1  -9  -4   11.30    5.80
   1  -9   4   10.10    4.50
  -1   9  -4    6.80    3.30
   1   9   4    7.00    2.90
  -1   9  -4    7.70    2.90
   1   9   4    5.70    3.30
   1   9   4    4.80    3.30
  -1   9  -4    4.40    3.40
  -2  -9  -4  272.47   24.90
   2  -9   4  275.47   22.80
   2  -9   4  302.97   25.40
  -2  -9  -4  288.57   17.90
  -2   9  -4  283.17   22.90
  -2   9  -4  273.37   21.80
  -2   9  -4  281.57   20.80
   2   9   4  270.67   22.00
   2   9   4  287.57   22.80
   3  -9   4  266.57   23.10
   3  -9   4  240.98   21.20
  -3  -9  -4  256.27   23.60
   3   9   4  261.67   21.90
  -3   9  -4  261.67   21.10
  -3   9  -4  256.67   20.50
   3   9   4  271.87   20.90
  -3   9  -4  214.48   18.50
   4  -9   4  198.48   19.30
  -4  -9  -4  210.08   20.50
   4  -9   4  176.18   16.50
   4   9   4  184.38   16.90
   4   9   4  216.58   19.70
  -4   9  -4  182.28   16.80
  -4   9  -4  188.28   17.60
  -5  -9  -4   43.70   10.90
   5  -9   4   57.99   11.20
  -5  -9  -4   60.29   12.30
   5  -9   4   55.99    9.30
   5   9   4   69.29   13.00
   5   9   4   46.90    8.80
  -5   9  -4   62.29   10.20
  -5   9  -4   56.69   10.40
  -6  -9  -4  143.19   19.30
  -6  -9  -4  124.69   20.70
   6  -9   4  133.09   13.50
   6   9   4  153.58   17.00
  -6   9  -4  166.48   15.10
   6   9   4  145.49   22.30
  -6   9  -4  153.28   15.80
  -5 -10   4   41.70   10.90
   5 -10  -4   28.50    8.00
  -5 -10   4   50.69   11.90
   5 -10  -4   40.30   11.70
   5 -10  -4   35.10    8.60
  -5  10   4   31.30    7.40
   5  10  -4   38.10    8.20
   5  10  -4   42.00   10.90
   4 -10  -4  105.09   15.60
   4 -10  -4  136.59   16.50
   4 -10  -4  115.29   19.00
  -4 -10   4  142.89   16.50
  -4 -10   4  106.49   17.20
   4  10  -4  141.89   13.60
   4  10  -4  144.89   13.50
   4  10  -4  146.29   16.40
  -4  10   4  121.89   15.00
  -3 -10   4  122.39   10.50
  -3 -10   4  144.39   15.40
   3 -10  -4  134.89   13.80
  -3 -10   4  132.39   18.40
   3  10  -4  113.29   13.60
  -3  10   4  102.19   13.80
   3  10  -4  102.99   15.80
   3  10  -4  120.19   12.60
   2 -10  -4  358.26   26.50
  -2 -10   4  342.87   24.80
   2  10  -4  335.57   25.80
  -2  10   4  348.97   24.50
  -2  10   4  357.96   25.50
  -2  10   4  369.06   27.40
   2  10  -4  327.77   25.90
   2  10  -4  373.36   26.00
  -1 -10   4    0.30    2.70
   1 -10  -4    3.70    2.90
  -1  10   4    0.20    2.50
   1  10  -4    2.30    2.90
  -1  10   4    3.10    2.70
   1  10  -4    4.70    3.00
   1  10  -4    6.50    3.90
  -1  10   4    2.50    3.50
   0 -10   4   58.29   10.40
   0 -10  -4   78.29   10.10
   0  10  -4   79.39    9.90
   0  10   4   91.39   11.30
   0  10   4   59.69   10.40
   0  10  -4   78.99   10.70
   0  10  -4   87.49   12.00
   0  10   4   77.19   11.20
  -1 -10  -4  116.09   17.30
  -1 -10  -4  107.09    9.60
   1 -10   4  128.49   15.60
  -1  10  -4  101.39   12.70
  -1  10  -4   99.59    9.40
   1  10   4  104.89   13.00
   1  10   4   93.49   10.20
   1  10   4  107.29   14.10
   1  10   4   90.69   10.90
  -1  10  -4  125.89   14.40
  -2 -10  -4    6.50    5.00
   2 -10   4    4.80    4.20
   2 -10   4   11.20    6.10
  -2 -10  -4    5.20    2.10
   2  10   4    3.30    3.20
   2  10   4    3.00    3.10
  -2  10  -4    4.90    3.20
  -2  10  -4    1.00    3.00
   2  10   4    2.80    3.10
   3 -10   4   37.00    9.00
   3 -10   4   40.00   10.40
  -3 -10  -4   49.40   11.20
  -3  10  -4   29.50    7.10
   3  10   4   54.39   10.60
   3  10   4   42.80    8.60
  -3  10  -4   32.20    6.80
   4 -10   4  124.69   15.80
  -4 -10  -4  127.99   18.90
  -4  10  -4  109.09   15.50
  -4  10  -4  124.69   15.00
   4  10   4  107.29   14.70
   4  10   4  123.49   17.50
   5 -10   4  132.49   17.00
  -5 -10  -4  161.98   21.40
  -5  10  -4  150.98   16.20
  -5  10  -4  143.99   16.70
   5  10   4  131.29   16.30
   5  10   4  178.98   31.00
   3 -11  -4    6.90    5.00
  -3 -11   4   12.60    3.60
  -3  11   4   19.20    6.70
   3  11  -4   14.60    5.50
   2 -11  -4   16.10    5.60
  -2 -11   4    9.50    4.10
   2  11  -4   18.20    5.50
   2  11  -4   18.10    5.60
  -2  11   4   16.10    4.60
   2  11  -4   16.80    6.20
  -2  11   4    9.00    5.20
  -2  11   4   29.70    7.30
  -1 -11   4  125.89   13.60
   1 -11  -4  145.69   14.10
   1  11  -4  133.99   14.10
   1  11  -4  184.88   18.90
   1  11  -4  155.38   13.90
  -1  11   4  135.89   13.40
  -1  11   4  129.89   13.10
  -1  11   4  128.79   16.50
   0 -11   4  205.18   19.00
   0 -11  -4  225.28   17.50
   0  11   4  190.28   21.60
   0  11   4  223.28   18.60
   0  11   4  214.08   17.90
   0  11  -4  195.58   18.20
   0  11  -4  224.28   17.30
   0  11  -4  218.28   19.30
  -1 -11  -4   11.60    3.80
   1 -11   4   11.30    5.60
  -1  11  -4   12.90    4.90
   1  11   4    5.10    3.50
   1  11   4    6.50    5.10
  -1  11  -4   16.30    6.10
   1  11   4   11.30    4.40
  -2 -11  -4  291.57   19.20
  -2 -11  -4  362.76   32.80
   2 -11   4  322.97   26.30
   2  11   4  302.47   24.40
   2  11   4  337.37   34.50
   2  11   4  301.97   25.50
  -2  11  -4  313.17   23.90
  -2  11  -4  334.07   25.60
   3 -11   4   30.80    8.10
  -3 -11  -4   25.80    9.50
   3  11   4   22.90    6.90
   3  11   4   26.10    7.40
   3  11   4   27.00    7.90
  -3  11  -4   36.80    8.30
 -11   0   5    3.80    5.80
 -11   0   5    3.40    4.10
 -10   0   5   19.10    8.30
 -10   0   5   28.30    7.20
 -10   0   5   27.20    6.80
  -9   0   5    5.50    4.50
  -9   0   5    5.20    3.90
  -9   0   5    7.30    3.70
  -8   0   5  100.69   14.90
  -8   0   5  144.69   12.50
  -8   0   5  140.09   18.70
  -7   0   5   -0.50    1.70
  -7   0   5   -0.70    1.50
  -7   0   5   -0.50    2.00
  -6   0   5 1587.84   97.09
  -6   0   5 1664.13   98.79
  -6   0   5 1645.44   93.59
  -5   0   5   41.20    7.00
  -5   0   5   38.10    5.00
  -5   0   5   51.09    8.40
   4   0  -5  511.75   29.90
  -4   0   5  516.85   33.40
   4   0  -5  539.55   30.70
  -3   0   5   41.90    4.00
  -3   0   5   45.60    6.40
   3   0  -5   43.10    3.40
   3   0  -5   41.20    3.60
  -3   0   5   44.40    3.40
  -3   0   5   43.00    6.50
   3   0  -5   37.20    4.00
   2   0  -5  924.01   51.79
  -2   0   5  894.31   51.39
  -2   0   5  877.11   53.89
   2   0  -5  882.71   51.59
   2   0  -5 1006.90   52.89
  -2   0   5  895.21   53.89
   1   0  -5   32.90    3.90
   1   0  -5   34.10    3.50
  -1   0   5   28.60    5.40
   1   0  -5   30.90    3.90
   1   0  -5   31.80    3.20
   1   0  -5   35.00    3.20
  -1   0   5   28.80    4.30
   0   0   5    3.20    1.50
   0   0  -5    1.40    0.70
   0   0   5    1.80    1.10
   0   0   5   13.40    2.70
   0   0  -5    3.20    1.50
   0   0  -5    1.80    0.70
   0   0   5    4.50    1.20
   0   0  -5    1.90    1.20
   0   0  -5    7.30    1.70
   0   0  -5    4.00    1.30
  -1   0  -5    3.70    1.40
  -1   0  -5    1.20    0.70
   1   0   5    2.50    1.10
  -1   0  -5    1.20    1.00
   2   0   5 1290.37   72.99
  -2   0  -5 1263.97   71.49
  -2   0  -5 1293.87   72.09
  -3   0  -5   27.80    3.40
  -3   0  -5   31.50    4.70
   3   0   5   33.20    4.60
   4   0   5 1748.33  100.59
  -4   0  -5 1727.73   98.79
  -4   0  -5 1767.72  100.69
   5   0   5  102.39    9.80
  -5   0  -5  117.59    8.70
  -5   0  -5  119.59   10.40
   6   0   5 3283.77  190.68
  -6   0  -5 3439.06  188.48
  -6   0  -5 3321.27  190.78
   7   0   5    0.30    1.80
  -7   0  -5    2.20    2.30
  -7   0  -5    2.90    1.90
  -8   0  -5    2.80    2.80
  -8   0  -5    0.30    1.90
   8   0   5    1.60    2.50
  -9   0  -5   -1.10    2.40
  -9   0  -5    0.80    2.30
 -10   0  -5   12.60    4.50
 -11  -1   5    0.50    3.70
 -11  -1   5    4.80    4.40
 -11  -1   5    8.50    6.90
 -11   1   5    5.70    4.10
 -11   1   5    2.40    3.00
 -10  -1   5   44.40   10.50
 -10  -1   5   45.50   11.60
 -10  -1   5   44.90    8.50
 -10   1   5   39.50    8.10
 -10   1   5   53.39   11.60
 -10   1   5   61.69    9.30
  -9  -1   5   25.60    8.50
  -9  -1   5   25.90    6.10
  -9  -1   5   21.60    7.00
  -9   1   5   29.80    8.40
  -9   1   5   15.70    5.20
  -8  -1   5 1341.57   79.09
  -8  -1   5 1352.56   85.29
  -8  -1   5 1345.97   81.99
  -8   1   5 1272.67   79.19
  -8   1   5 1344.97   83.99
  -7  -1   5   40.40    7.30
  -7  -1   5   50.39    6.90
  -7  -1   5   48.40   10.20
  -7   1   5   36.00    6.20
  -7   1   5   47.60    8.30
  -7   1   5   36.70    8.20
  -6  -1   5  683.83   41.80
  -6  -1   5  692.63   40.40
  -6  -1   5  678.93   45.40
  -6   1   5  700.43   44.50
  -6   1   5  691.33   41.00
  -6   1   5  544.65   41.90
  -5  -1   5   49.80    9.10
   5  -1  -5   61.29    5.20
  -5  -1   5   59.29    7.50
   5  -1  -5   51.09    3.70
  -5  -1   5   49.99    5.20
  -5   1   5   40.90    5.90
  -5   1   5   36.60    7.20
  -5   1   5   44.00    4.90
  -5   1   5   44.80    7.70
  -5   1   5   44.80    3.90
  -4  -1   5  104.59    8.60
   4  -1  -5  109.19    6.60
  -4  -1   5  106.89   10.50
  -4  -1   5   77.49    7.50
   4  -1  -5  107.89    7.50
  -4   1   5   99.39    9.50
   4   1  -5   96.69    6.80
   4   1  -5   95.19    6.20
  -4   1   5   90.79    6.30
  -4   1   5   74.09   10.20
  -3  -1   5   71.29    6.40
  -3  -1   5   74.49    7.70
  -3  -1   5   70.39    6.30
   3  -1  -5   70.99    5.00
   3  -1  -5   72.19    5.60
  -3  -1   5   74.29    4.80
   3  -1  -5   71.69    6.10
   3   1  -5   71.79    5.10
  -3   1   5   56.99    6.50
   3   1  -5   76.19    6.30
  -3   1   5   63.79    5.10
   3   1  -5   64.29    4.90
  -3   1   5   60.49    6.80
  -3   1   5   64.09    4.70
  -2  -1   5 1154.18   70.19
  -2  -1   5 1220.58   71.39
   2  -1  -5 1204.78   69.99
   2  -1  -5 1224.48   69.09
   2  -1  -5 1218.98   69.19
  -2  -1   5 1211.48   68.49
  -2   1   5 1251.17   71.39
   2   1  -5 1151.28   69.19
  -2   1   5 1284.97   68.89
   2   1  -5 1279.77   68.09
   2   1  -5 1167.48   68.89
  -2   1   5 1256.17   68.69
   2   1  -5 1230.48   68.89
  -1  -1   5   38.30    4.00
   1  -1  -5   40.50    3.40
  -1  -1   5   37.10    4.30
   1  -1  -5   39.00    3.90
   1  -1  -5   43.10    4.20
  -1  -1   5   37.10    4.10
   1   1  -5   39.40    4.40
   1   1  -5   33.10    4.80
   1   1  -5   41.50    4.20
  -1   1   5   38.80    4.20
   1   1  -5   41.90    3.40
   1   1  -5   41.00    4.10
   1   1  -5   29.60    3.70
  -1   1   5   29.30    5.20
   1   1  -5   38.00    2.90
   0  -1   5 3034.10  171.98
   0  -1   5 3192.78  171.98
   0  -1   5 2985.20  171.48
   0  -1  -5 3123.19  172.18
   0  -1  -5 2620.04  170.78
   0  -1  -5 3370.06  171.58
   0  -1  -5 3402.46  171.68
   0  -1  -5 2991.80  170.58
   0  -1  -5 3164.78  170.28
   0   1   5 2998.20  170.98
   0   1  -5 3022.50  171.28
   0   1  -5 2890.91  170.48
   0   1   5 3241.48  172.28
   0   1  -5 3012.60  170.78
   0   1   5 3252.77  171.18
   0   1  -5 3123.79  170.28
   0   1  -5 2661.33  170.58
   0   1  -5 2868.11  170.58
   0   1   5 3253.97  170.68
   1  -1   5  108.69    6.70
  -1  -1  -5  104.59    7.10
  -1  -1  -5  106.39    7.50
   1  -1   5  103.89    8.20
  -1   1  -5  119.39    7.80
  -1   1  -5  103.49    7.20
   1   1   5  115.59    8.10
  -1   1  -5  117.19    7.50
  -2  -1  -5 1473.15   80.19
   2  -1   5 1354.96   80.59
  -2  -1  -5 1437.36   80.09
   2  -1   5 1412.06   81.19
  -2   1  -5 1405.16   81.19
  -2   1  -5 1522.55   81.39
   2   1   5 1452.55   82.19
  -2   1  -5 1422.66   80.69
  -2   1  -5 1422.16   80.49
  -2   1  -5 1442.46   81.19
  -3  -1  -5   67.89    6.80
  -3  -1  -5   65.49    5.10
   3  -1   5   67.39    6.20
   3  -1   5   66.79    5.60
  -3   1  -5   71.79    5.80
   3   1   5   73.49    6.90
  -3   1  -5   71.99    5.40
  -3   1  -5   65.09    4.80
  -3   1  -5   70.29    5.50
   4  -1   5  822.62   47.00
  -4  -1  -5  769.82   45.70
  -4  -1  -5  801.02   48.60
   4   1   5  792.42   48.40
  -4   1  -5  827.62   47.10
  -4   1  -5  760.42   45.30
  -4   1  -5  737.13   46.10
  -4   1  -5  819.02   44.90
  -5  -1  -5   35.80    4.60
  -5  -1  -5   33.50    6.30
   5  -1   5   35.60    5.50
  -5   1  -5   45.70    6.30
  -5   1  -5   38.80    3.60
  -5   1  -5   45.20    3.30
   5   1   5   39.80    6.70
  -5   1  -5   38.50    5.00
  -6  -1  -5  613.44   42.10
   6  -1   5  647.44   40.90
  -6  -1  -5  641.84   39.20
  -6   1  -5  662.93   39.70
   6   1   5  664.33   42.50
  -6   1  -5  664.33   41.10
  -6   1  -5  678.13   38.30
  -6   1  -5  659.13   37.50
  -7  -1  -5    3.20    2.60
   7  -1   5    9.50    3.60
  -7  -1  -5    6.40    2.40
   7   1   5    7.50    3.60
  -7   1  -5    9.10    1.90
  -7   1  -5    8.20    2.90
  -7   1  -5    9.40    3.40
  -7   1  -5    7.90    2.20
  -8  -1  -5   44.90    8.80
  -8  -1  -5   48.30    6.90
  -8   1  -5   50.79    7.20
  -8   1  -5   30.60    7.40
  -8   1  -5   39.80    4.00
   8   1   5   42.10    8.50
  -9  -1  -5   21.00    6.70
  -9  -1  -5   21.70    4.80
  -9   1  -5   10.20    4.00
   9   1   5   15.80    5.90
  -9   1  -5   14.40    2.80
 -10  -1  -5  300.27   22.40
 -10   1  -5  315.27   20.10
 -10   1  -5  338.57   23.50
 -10  -2   5  200.88   23.20
 -10  -2   5  216.58   18.70
 -10  -2   5  224.18   21.70
 -10   2   5  232.68   18.60
 -10   2   5  247.78   19.70
  -9  -2   5   19.40    5.20
  -9  -2   5   18.40    6.00
  -9  -2   5   26.60    8.90
  -9   2   5   23.50    7.50
  -9   2   5   17.60    4.90
  -9   2   5   16.00    4.90
  -8  -2   5  339.07   28.90
  -8  -2   5  329.47   24.50
  -8  -2   5  325.97   23.30
  -8   2   5  299.97   26.20
  -8   2   5  367.76   24.30
  -8   2   5  309.57   23.40
  -7  -2   5  135.59   11.90
  -7  -2   5  109.29   16.20
  -7   2   5  116.09   13.10
  -7   2   5  126.59   11.20
  -7   2   5  127.79   11.70
   6  -2  -5 1484.75   83.19
  -6  -2   5 1524.65   91.39
  -6  -2   5 1480.85   86.39
  -6   2   5 1543.85   83.89
  -6   2   5 1442.26   88.59
  -6   2   5 1431.86   85.79
  -6   2   5 1408.66   86.29
  -5  -2   5    6.60    2.70
  -5  -2   5    4.30    3.10
   5  -2  -5    5.20    1.90
  -5  -2   5    5.60    2.30
   5  -2  -5    7.70    1.70
  -5   2   5    7.90    1.80
   5   2  -5    7.70    1.10
  -5   2   5    3.50    2.30
  -5   2   5   10.60    2.80
  -5   2   5   10.40    2.90
  -4  -2   5  304.87   20.80
   4  -2  -5  310.87   19.80
  -4  -2   5  298.87   23.30
   4  -2  -5  317.17   19.10
   4   2  -5  295.87   18.60
   4   2  -5  358.66   19.10
  -4   2   5  313.97   21.80
  -4   2   5  299.87   19.00
  -4   2   5  311.67   20.10
   4   2  -5  313.07   18.00
  -3  -2   5   42.40    7.00
   3  -2  -5   45.40    4.40
  -3  -2   5   47.20    5.20
  -3  -2   5   45.90    3.50
   3  -2  -5   50.49    5.30
   3  -2  -5   49.80    4.30
  -3   2   5   36.00    3.80
   3   2  -5   49.00    3.30
  -3   2   5   48.30    5.60
   3   2  -5   52.59    4.20
   3   2  -5   44.80    3.90
  -3   2   5   41.80    5.70
   3   2  -5   36.40    5.40
   3   2  -5   40.20    3.90
   2  -2  -5  256.47   16.90
   2  -2  -5  245.98   17.70
  -2  -2   5  253.87   18.90
  -2  -2   5  257.67   17.90
   2  -2  -5  261.07   17.50
   2   2  -5  272.97   16.00
  -2   2   5  273.87   16.70
   2   2  -5  276.27   17.60
   2   2  -5  272.37   16.70
  -2   2   5  282.97   17.80
   2   2  -5  272.37   17.20
   2   2  -5  295.57   19.70
   2   2  -5  249.97   17.90
  -2   2   5  261.37   18.80
  -1  -2   5  139.19   10.20
   1  -2  -5   98.69    8.70
   1  -2  -5  131.29    9.60
   1  -2  -5  143.59    8.80
  -1  -2   5  135.29    9.90
  -1   2   5  142.29    8.80
   1   2  -5  104.89    8.80
  -1   2   5  106.79   10.40
   1   2  -5  136.69    9.00
  -1   2   5  140.39    9.40
   1   2  -5  105.39   11.40
   1   2  -5  141.09    8.40
   1   2  -5  152.68    8.90
   0  -2  -5   19.60    2.00
   0  -2  -5   18.30    2.40
   0  -2  -5   19.00    2.20
   0  -2   5   20.50    3.80
   0  -2  -5   19.90    3.30
   0  -2   5   21.10    3.20
   0  -2   5   21.40    3.70
   0  -2  -5   21.20    2.60
   0   2  -5   19.20    2.80
   0   2   5   19.40    2.50
   0   2   5   18.50    2.10
   0   2  -5   20.90    2.80
   0   2  -5   18.70    2.80
   0   2   5   17.10    2.90
   0   2   5   20.70    3.10
   0   2  -5   15.00    2.20
   0   2  -5   16.20    2.40
   1  -2   5   25.40    2.60
  -1  -2  -5   22.10    3.20
   1  -2   5   24.50    2.70
   1  -2   5   24.30    3.60
   1  -2   5   23.40    2.20
   1   2   5   21.40    2.10
  -1   2  -5   26.90    4.50
   1   2   5   20.10    2.10
   1   2   5   21.50    3.50
   1   2   5   22.40    2.80
  -1   2  -5   19.50    2.10
  -1   2  -5   21.50    2.90
  -1   2  -5   19.30    2.90
  -1   2  -5   21.30    3.00
   2  -2   5  698.93   41.10
  -2  -2  -5  726.13   41.70
  -2  -2  -5  725.53   40.50
   2  -2   5  693.93   41.60
  -2  -2  -5  752.82   43.80
  -2  -2  -5  720.73   41.40
  -2   2  -5  691.63   41.90
  -2   2  -5  737.33   41.10
  -2   2  -5  736.83   41.90
   2   2   5  744.13   43.50
  -2   2  -5  716.43   42.50
   3  -2   5   47.60    3.70
  -3  -2  -5   47.80    3.70
  -3  -2  -5   44.90    3.70
   3  -2   5   43.70    4.20
  -3  -2  -5   48.40    3.90
  -3  -2  -5   47.50    6.80
  -3   2  -5   55.59    4.80
  -3   2  -5   56.69    4.60
  -3   2  -5   43.80    4.60
  -3   2  -5   48.10    4.30
   3   2   5   52.19    7.20
  -4  -2  -5 1340.37   80.29
   4  -2   5 1356.16   76.89
   4  -2   5 1341.47   77.79
  -4  -2  -5 1322.17   76.49
  -4  -2  -5 1399.66   75.99
  -4  -2  -5 1321.57   75.69
  -4   2  -5 1344.47   77.49
   4   2   5 1370.86   80.29
  -4   2  -5 1411.26   77.49
  -4   2  -5 1340.87   76.79
  -4   2  -5 1330.07   77.49
  -5  -2  -5   15.10    4.40
  -5  -2  -5   21.90    3.30
   5  -2   5   23.90    3.90
  -5   2  -5   18.00    3.70
  -5   2  -5   22.70    3.80
   5   2   5   19.10    4.80
  -5   2  -5   21.50    3.70
  -5   2  -5   21.70    3.20
  -5   2  -5   20.10    3.80
   6  -2   5 1659.33   91.89
  -6  -2  -5 1516.15   90.49
  -6  -2  -5 1602.24   95.09
  -6   2  -5 1527.95   89.99
   6   2   5 1522.65   94.69
  -6   2  -5 1652.63   91.69
  -6   2  -5 1611.74   91.19
  -6   2  -5 1611.54   91.79
  -7  -2  -5    4.60    2.30
  -7  -2  -5    4.40    3.40
   7   2   5    8.70    4.10
  -7   2  -5   10.00    3.20
  -7   2  -5    3.90    1.80
  -8  -2  -5  351.76   23.90
  -8  -2  -5  344.27   28.10
  -8   2  -5  391.36   25.30
  -8   2  -5  372.86   23.10
   8   2   5  370.66   28.70
  -9  -2  -5    2.90    2.40
  -9  -2  -5    0.80    2.80
  -9   2  -5    0.90    1.60
   9   2   5    0.10    2.70
  -9   2  -5   -1.10    2.50
 -10  -2  -5   57.49    8.30
 -10  -2  -5   57.89   11.70
 -10   2  -5   60.69    7.30
  10   2   5   48.70   10.80
 -10   2  -5   63.89    9.60
 -10  -3   5   51.49   13.20
 -10  -3   5   79.39   11.10
 -10  -3   5   82.09   13.10
 -10   3   5   76.49   10.60
 -10   3   5   98.79   12.90
  -9  -3   5   27.10    8.90
  -9  -3   5   28.90    6.20
  -9  -3   5   29.80    7.10
  -9   3   5   27.80    6.20
  -9   3   5   18.40    5.80
  -8  -3   5  329.67   24.60
  -8  -3   5  333.47   29.50
  -8   3   5  332.77   23.90
  -8   3   5  322.77   24.00
  -8   3   5  358.36   27.20
  -7  -3   5  112.29   16.50
  -7  -3   5   99.99   10.10
  -7   3   5  101.09    8.20
  -7   3   5   96.29   13.10
  -7   3   5   81.59    9.10
  -7   3   5   99.39   11.30
   6  -3  -5  875.01   49.00
  -6  -3   5  803.62   55.79
  -6  -3   5  851.91   51.59
  -6   3   5  833.92   49.20
  -6   3   5  819.52   52.79
  -6   3   5  864.21   51.29
  -6   3   5  801.12   50.69
  -5  -3   5   97.59   13.90
   5  -3  -5  119.39    8.50
  -5  -3   5  109.59    9.50
  -5  -3   5  104.99    9.80
   5  -3  -5  106.09    8.90
  -5   3   5  104.89    9.10
  -5   3   5  114.89    9.70
  -5   3   5  107.59    8.30
  -5   3   5  100.39   10.10
   5   3  -5   99.89    7.10
   4  -3  -5  968.20   53.89
  -4  -3   5  865.21   54.29
  -4  -3   5  963.40   58.59
   4  -3  -5  853.71   53.69
  -4  -3   5  887.01   55.09
   4  -3  -5  937.51   55.29
  -4   3   5  910.91   55.39
  -4   3   5  910.81   53.89
  -4   3   5  917.91   53.39
   4   3  -5  916.01   52.19
  -4   3   5  931.61   54.79
   4   3  -5  899.11   53.09
   4   3  -5  913.61   52.69
   4   3  -5 1000.90   53.69
  -3  -3   5  152.78   13.40
   3  -3  -5  150.18   11.80
  -3  -3   5  134.19    9.70
  -3  -3   5  147.69    9.40
   3  -3  -5  138.79   11.20
   3  -3  -5  130.39   10.40
  -3  -3   5  149.79   11.70
   3   3  -5  151.38   10.60
  -3   3   5  154.48    9.20
   3   3  -5  154.48   13.10
  -3   3   5  154.58   10.50
  -3   3   5  149.88   11.20
  -3   3   5  141.89    9.10
   3   3  -5  140.59    9.90
   3   3  -5  126.39   11.10
   3   3  -5  142.09    9.40
  -3   3   5  144.89   11.90
  -3   3   5  144.79   10.20
   3   3  -5  133.89   11.00
  -2  -3   5  289.97   20.80
   2  -3  -5  339.77   21.50
  -2  -3   5  343.17   19.80
   2  -3  -5  345.67   20.90
  -2  -3   5  294.97   21.80
   2  -3  -5  316.67   19.90
   2   3  -5  278.27   19.80
   2   3  -5  316.77   19.00
   2   3  -5  315.87   19.90
   2   3  -5  302.77   24.30
  -2   3   5  327.37   20.50
   2   3  -5  288.87   19.30
  -2   3   5  322.17   19.10
  -2   3   5  297.67   19.60
  -1  -3   5  148.29   11.20
   1  -3  -5  117.99   10.80
   1  -3  -5  146.69   11.20
   1  -3  -5  151.88   10.00
  -1  -3   5  153.38   11.40
   1  -3  -5  105.09    9.50
  -1  -3   5  138.19   11.30
   1   3  -5  136.89   10.00
  -1   3   5  150.38   11.40
  -1   3   5  139.29    9.70
   1   3  -5  132.89    9.70
   1   3  -5  150.28    9.60
  -1   3   5  133.59    8.80
   1   3  -5  150.28    9.80
  -1   3   5  151.08   10.10
  -1   3   5  135.99   10.20
   0  -3  -5 1035.30   68.89
   0  -3  -5 1227.18   69.89
   0  -3   5 1225.38   70.09
   0  -3   5 1155.18   69.09
   0  -3  -5 1207.28   67.99
   0  -3   5 1261.47   70.39
   0   3  -5 1190.78   68.69
   0   3  -5 1220.78   68.49
   0   3   5 1182.28   68.79
   0   3   5 1211.08   68.99
   0   3  -5 1235.58   68.09
   0   3  -5 1242.78   68.89
   0   3   5 1199.68   68.09
   0   3   5 1187.38   69.19
   0   3  -5 1246.68   68.59
   0   3   5 1201.48   66.99
   1  -3   5  240.98   16.20
   1  -3   5  256.17   14.70
   1  -3   5  251.47   15.00
  -1  -3  -5  234.58   13.70
  -1  -3  -5  218.38   15.70
   1  -3   5  243.28   15.80
  -1  -3  -5  211.98   13.90
  -1  -3  -5  251.07   15.30
  -1   3  -5  229.38   14.70
   1   3   5  233.38   15.30
  -1   3  -5  238.98   14.20
   1   3   5  221.68   14.30
  -1   3  -5  227.78   13.70
   1   3   5  233.18   15.00
   1   3   5  230.98   15.60
  -1   3  -5  232.98   14.20
  -1   3  -5  249.48   15.40
   1   3   5  236.38   16.10
  -1   3  -5  225.68   15.30
  -2  -3  -5 1174.58   67.49
  -2  -3  -5 1134.29   65.09
   2  -3   5 1154.88   65.39
   2  -3   5 1163.48   64.39
  -2  -3  -5 1090.39   65.59
  -2   3  -5 1111.89   66.59
  -2   3  -5 1091.89   65.29
   2   3   5 1135.89   67.09
  -2   3  -5 1167.08   65.59
  -3  -3  -5   93.99    6.20
  -3  -3  -5   93.89    7.20
  -3  -3  -5  102.39    7.80
  -3  -3  -5   94.99    9.50
  -3   3  -5  105.39    7.60
  -3   3  -5   88.69    7.60
   3   3   5   89.19    9.20
  -3   3  -5   94.99    8.50
  -3   3  -5  105.79    8.00
  -4  -3  -5 2008.20  116.89
  -4  -3  -5 2006.80  111.99
  -4  -3  -5 2040.10  112.39
   4  -3   5 1998.00  111.39
  -4  -3  -5 1985.10  113.09
   4  -3   5 1979.40  111.99
  -4   3  -5 2023.90  113.49
  -4   3  -5 2036.30  113.39
   4   3   5 1946.01  116.59
  -4   3  -5 2041.60  114.69
  -4   3  -5 1908.61  113.49
  -5  -3  -5  268.07   21.00
  -5  -3  -5  262.57   17.10
  -5  -3  -5  255.87   16.50
   5  -3   5  266.47   16.40
  -5  -3  -5  272.87   16.40
   5   3   5  244.88   20.40
  -5   3  -5  271.07   17.90
  -5   3  -5  253.17   18.50
  -5   3  -5  272.37   17.90
  -5   3  -5  268.87   17.60
  -6  -3  -5  439.96   33.80
  -6  -3  -5  492.65   28.60
  -6  -3  -5  513.45   29.70
  -6  -3  -5  478.95   29.30
   6   3   5  476.35   34.30
  -6   3  -5  491.45   30.10
  -6   3  -5  501.05   30.90
  -6   3  -5  473.95   30.50
  -7  -3  -5   33.90    5.00
  -7  -3  -5   33.50    7.90
  -7  -3  -5   29.50    4.40
  -7  -3  -5   33.10    3.30
   7   3   5   34.70    8.10
  -7   3  -5   36.50    6.10
  -7   3  -5   33.10    5.10
  -7   3  -5   29.90    5.20
  -8  -3  -5   48.00   10.10
  -8  -3  -5   57.29    5.70
  -8  -3  -5   54.89    6.90
  -8   3  -5   49.10    6.70
  -8   3  -5   51.79    7.90
   8   3   5   59.39   11.20
  -9  -3  -5   71.79   13.10
  -9   3  -5  113.69   12.50
  -9   3  -5   95.59    8.90
   9   3   5   88.29   14.50
 -10  -3  -5   94.69   15.70
  10   3   5  128.39   18.60
 -10   3  -5  133.49   14.50
 -10   3  -5  112.59   10.30
 -10  -4   5  488.55   36.70
 -10  -4   5  549.05   35.20
 -10   4   5  507.95   35.60
 -10   4   5  510.45   35.20
  -9  -4   5   20.20    6.00
  -9  -4   5   23.40    8.70
  -9  -4   5   21.60    5.50
  -9   4   5   14.90    4.80
  -9   4   5   29.10    6.40
  -8  -4   5  227.28   22.90
  -8  -4   5  210.88   18.10
  -8   4   5  216.38   17.50
  -8   4   5  230.78   17.90
  -7  -4   5   95.09   15.70
  -7  -4   5   99.59   10.50
  -7   4   5   96.19    8.60
  -7   4   5  108.39   11.80
  -7   4   5  101.19   11.30
  -7   4   5   99.29   10.00
  -6  -4   5  209.78   17.40
  -6  -4   5  220.68   21.10
   6  -4  -5  251.77   16.70
  -6   4   5  211.08   17.70
  -6   4   5  214.88   16.50
  -6   4   5  218.18   16.90
  -6   4   5  228.88   15.70
  -5  -4   5  131.59   14.10
   5  -4  -5  141.19   11.10
  -5  -4   5  129.49   11.50
   5  -4  -5  118.99   10.10
  -5   4   5  125.49   10.70
  -5   4   5  106.79    9.80
   5   4  -5  109.79    8.70
   5   4  -5  133.99   12.30
  -5   4   5  122.69   11.10
  -5   4   5  107.69    9.30
   5   4  -5  108.39    8.40
  -4  -4   5  248.08   18.50
   4  -4  -5  247.08   18.70
   4  -4  -5  223.78   16.90
  -4  -4   5  259.37   21.10
   4  -4  -5  199.98   17.60
  -4   4   5  236.28   16.60
   4   4  -5  250.07   20.90
  -4   4   5  267.67   18.00
   4   4  -5  254.77   16.20
  -4   4   5  273.17   18.60
  -4   4   5  248.68   16.80
   4   4  -5  277.57   18.00
   4   4  -5  248.98   15.70
  -3  -4   5  115.89    8.40
   3  -4  -5  119.59    9.70
  -3  -4   5  124.29    8.90
  -3  -4   5  129.19   12.40
   3  -4  -5  121.29   11.00
   3  -4  -5  127.29   10.60
  -3  -4   5  107.39   10.50
   3   4  -5  123.69    8.70
   3   4  -5  113.29   13.60
  -3   4   5  120.59    9.00
   3   4  -5  131.49   10.00
  -3   4   5  126.99   10.30
  -3   4   5  128.79    9.70
  -3   4   5  121.79    8.40
  -3   4   5  145.89   11.50
   3   4  -5   94.39    9.20
   3   4  -5  116.39    9.00
   2  -4  -5  196.68   16.30
   2  -4  -5  189.28   14.30
  -2  -4   5  208.98   14.30
  -2  -4   5  194.58   15.60
   2  -4  -5  171.98   14.40
  -2  -4   5  209.98   16.60
   2  -4  -5  219.78   16.20
  -2   4   5  223.98   15.20
   2   4  -5  216.48   13.70
  -2   4   5  213.38   13.40
  -2   4   5  225.88   14.70
   2   4  -5  226.28   14.30
   2   4  -5  206.58   14.00
  -2   4   5  197.18   16.40
   2   4  -5  224.78   14.70
   2   4  -5  210.98   19.70
   1  -4  -5  124.29   10.10
   1  -4  -5  116.69   11.20
   1  -4  -5  133.69   10.10
  -1  -4   5  141.39   12.20
  -1  -4   5  139.79   11.60
  -1  -4   5  152.38   11.80
   1  -4  -5  141.19   11.80
  -1   4   5  142.19   11.00
   1   4  -5  132.59   10.10
   1   4  -5  141.99   10.10
  -1   4   5  134.59    9.80
   1   4  -5  138.99    9.90
  -1   4   5  141.49    8.90
   1   4  -5  141.29   10.20
  -1   4   5  143.29   10.80
  -1   4   5  125.49   10.30
   0  -4  -5  410.66   27.10
   0  -4   5  394.36   26.80
   0  -4  -5  341.97   25.80
   0  -4  -5  421.16   24.90
   0  -4   5  440.76   27.60
   0  -4   5  419.86   25.90
   0   4  -5  423.46   25.40
   0   4   5  404.96   25.80
   0   4   5  409.36   24.70
   0   4   5  406.06   23.30
   0   4   5  412.06   25.70
   0   4   5  412.36   25.80
   0   4  -5  436.96   25.50
   0   4  -5  428.26   25.00
   0   4  -5  412.66   25.60
   1  -4   5  125.99   10.40
   1  -4   5  123.79    9.10
  -1  -4  -5  131.49   10.50
   1  -4   5  123.49    8.40
  -1  -4  -5  119.79    7.80
  -1  -4  -5  105.49    8.00
   1  -4   5  119.99   10.00
  -1   4  -5  116.59    8.00
   1   4   5  112.19    9.00
   1   4   5  127.59   10.20
   1   4   5  117.39    9.30
   1   4   5  115.99    8.30
  -1   4  -5  114.49    7.90
  -1   4  -5  121.79    9.30
   1   4   5  123.49    9.40
  -1   4  -5  123.89    8.80
  -1   4  -5  118.09    9.40
   2  -4   5 1403.96   78.49
  -2  -4  -5 1410.06   79.59
   2  -4   5 1401.96   76.59
   2  -4   5 1357.76   77.89
  -2  -4  -5 1332.77   78.29
   2   4   5 1413.66   79.39
  -2   4  -5 1340.77   77.59
  -2   4  -5 1167.78   75.89
   2   4   5 1315.97   75.79
   2   4   5 1319.77   77.39
  -2   4  -5 1281.57   77.29
   2   4   5 1372.56   76.99
  -3  -4  -5  531.75   31.70
   3  -4   5  533.95   31.00
  -3  -4  -5  531.55   32.80
  -3  -4  -5  526.55   34.70
  -3  -4  -5  515.05   29.40
   3  -4   5  525.65   32.20
   3   4   5  512.55   34.40
   3   4   5  533.45   30.50
  -3   4  -5  506.55   32.30
   3   4   5  503.65   32.50
  -3   4  -5  525.75   32.10
  -3   4  -5  522.65   33.70
  -3   4  -5  504.85   31.20
   3   4   5  508.15   32.10
  -4  -4  -5  254.37   15.50
   4  -4   5  245.48   16.40
  -4  -4  -5  271.47   17.20
  -4  -4  -5  272.37   20.90
  -4  -4  -5  247.28   17.90
  -4   4  -5  266.07   17.30
   4   4   5  258.47   20.50
  -4   4  -5  244.38   17.60
  -4   4  -5  282.07   18.20
  -5  -4  -5   39.80    7.90
  -5  -4  -5   46.30    4.70
  -5  -4  -5   37.60    5.80
  -5  -4  -5   41.00    4.40
  -5   4  -5   55.09    6.60
  -5   4  -5   35.70    5.40
  -5   4  -5   43.40    6.10
   5   4   5   34.40    7.30
  -6  -4  -5  257.77   21.10
  -6  -4  -5  233.68   16.90
  -6  -4  -5  232.28   16.00
   6   4   5  236.18   20.60
  -6   4  -5  239.38   17.10
  -6   4  -5  233.28   16.80
  -6   4  -5  231.28   16.90
  -7  -4  -5   86.29    8.40
  -7  -4  -5   80.29   12.70
  -7   4  -5   81.89    9.50
  -7   4  -5   94.19    8.70
  -7   4  -5   93.39   10.40
   7   4   5   74.39   12.30
  -8  -4  -5  738.73   51.69
  -8  -4  -5  734.63   45.80
  -8   4  -5  758.52   46.30
  -8   4  -5  755.82   46.70
   8   4   5  770.92   52.39
  -8   4  -5  751.62   46.90
  -9  -4  -5   28.90    5.20
  -9  -4  -5   19.80    6.90
   9   4   5   19.50    7.10
  -9   4  -5   22.10    5.00
  -9   4  -5   18.80    5.40
 -10  -5   5   50.19   10.20
 -10   5   5   67.49   11.00
  10   5  -5   62.89   12.20
 -10   5   5   63.39   10.30
  -9  -5   5  170.88   14.50
  -9  -5   5  162.08   16.00
  -9  -5   5  179.38   24.60
   9   5  -5  161.18   16.60
  -9   5   5  146.89   14.70
  -9   5   5  163.88   14.90
  -8  -5   5   54.89   12.60
  -8  -5   5   35.70    7.80
  -8   5   5   35.10    7.10
  -8   5   5   47.50    8.30
   8   5  -5   54.99   10.60
  -7  -5   5   63.59   10.40
  -7  -5   5   69.69   14.00
   7  -5  -5   68.49   10.50
  -7   5   5   81.69   10.10
  -7   5   5   71.49    8.50
  -7   5   5   82.09   10.90
   7   5  -5   85.39   11.00
   6  -5  -5  439.06   35.90
  -6  -5   5  541.65   37.10
  -6  -5   5  538.75   40.80
  -6   5   5  581.74   36.40
  -6   5   5  579.64   34.80
   6   5  -5  576.54   40.40
  -6   5   5  596.84   35.40
  -6   5   5  559.94   36.80
  -5  -5   5   64.79   11.40
   5  -5  -5   57.19    7.90
  -5  -5   5   50.49    8.70
  -5   5   5   56.69    8.00
  -5   5   5   59.59    8.10
   5   5  -5   43.40    6.10
   5   5  -5   63.19    5.60
  -5   5   5   56.29    7.10
  -5   5   5   64.59    7.60
   4  -5  -5 1183.48   68.79
  -4  -5   5 1279.77   71.19
  -4  -5   5 1229.58   73.49
   4   5  -5 1146.39   67.49
  -4   5   5 1172.18   68.39
   4   5  -5 1036.80   68.19
  -4   5   5 1166.48   69.39
   4   5  -5 1206.68   67.19
  -4   5   5 1169.08   67.59
  -4   5   5 1279.67   70.19
   4   5  -5  954.70   74.59
  -3  -5   5  145.39   12.90
  -3  -5   5  133.09   10.40
   3  -5  -5  132.29   11.20
  -3  -5   5  156.28   14.30
   3  -5  -5  116.99   12.90
   3  -5  -5  105.59   11.00
  -3  -5   5  146.49   10.60
   3  -5  -5  159.38   13.60
   3   5  -5  146.69   10.50
  -3   5   5  158.58   13.10
   3   5  -5  138.89   11.20
  -3   5   5  150.28   10.10
   3   5  -5  156.18   17.40
  -3   5   5  146.99   11.50
  -3   5   5  146.29   10.30
  -3   5   5  145.19   11.90
   3   5  -5  138.49   10.70
   2  -5  -5  464.45   34.30
  -2  -5   5  494.45   33.90
  -2  -5   5  449.76   31.80
  -2  -5   5  554.04   32.50
   2  -5  -5  433.86   32.10
   2  -5  -5  541.75   34.70
  -2  -5   5  536.85   34.80
   2  -5  -5  518.45   32.30
   2   5  -5  551.04   32.40
  -2   5   5  565.64   33.30
  -2   5   5  474.45   34.40
  -2   5   5  510.05   30.60
   2   5  -5  543.85   31.90
   2   5  -5  534.15   31.90
  -2   5   5  535.45   32.60
  -2   5   5  595.24   32.50
   2   5  -5  522.75   31.50
  -1  -5   5  131.29   11.10
   1  -5  -5   91.09    9.20
   1  -5  -5  129.79    9.90
  -1  -5   5  112.19   10.90
   1  -5  -5  125.09   11.60
  -1  -5   5  119.49   11.80
   1  -5  -5  122.39   11.40
   1   5  -5  132.09    9.90
  -1   5   5  128.39    9.30
   1   5  -5  135.59    9.80
  -1   5   5  115.89    9.90
  -1   5   5  117.89   10.20
  -1   5   5  115.19    7.90
   1   5  -5  116.19    9.50
   1   5  -5  132.69    9.70
  -1   5   5  109.69    9.90
   0  -5  -5  514.85   30.60
   0  -5  -5  499.35   33.30
   0  -5   5  493.35   32.90
   0  -5   5  516.55   31.50
   0  -5   5  544.05   33.90
   0   5   5  509.15   30.30
   0   5   5  463.45   31.40
   0   5   5  501.95   31.50
   0   5  -5  503.15   30.50
   0   5   5  480.15   31.40
   0   5  -5  514.25   31.10
   0   5  -5  486.35   31.00
   0   5  -5  498.25   31.30
   1  -5   5  549.05   32.80
  -1  -5  -5  533.95   32.40
  -1  -5  -5  557.84   36.10
  -1  -5  -5  482.05   32.70
   1  -5   5  553.94   35.70
   1  -5   5  591.64   35.90
   1   5   5  550.74   34.40
  -1   5  -5  585.34   34.40
  -1   5  -5  562.44   32.90
  -1   5  -5  562.24   32.60
   1   5   5  532.55   34.00
  -1   5  -5  576.74   34.70
  -1   5  -5  580.84   33.70
   1   5   5  535.45   32.90
   1   5   5  590.74   35.40
   2  -5   5  667.93   40.80
   2  -5   5  674.23   38.70
  -2  -5  -5  637.34   40.80
   2  -5   5  645.84   40.20
  -2   5  -5  641.94   39.70
   2   5   5  640.04   39.40
  -2   5  -5  685.23   39.60
  -2   5  -5  592.84   38.10
   2   5   5  622.84   37.70
   2   5   5  636.14   40.90
   3  -5   5   69.09    7.40
  -3  -5  -5   66.29   10.00
  -3  -5  -5   79.59    8.20
   3  -5   5   73.49    6.50
  -3   5  -5   65.89    7.70
   3   5   5   62.39    7.70
  -3   5  -5   64.09    7.20
   3   5   5   80.09    9.10
   4  -5   5 1150.58   71.59
   4  -5   5 1280.47   70.49
  -4  -5  -5 1188.28   72.39
  -4  -5  -5 1197.48   74.89
  -4   5  -5 1271.47   72.09
   4   5   5 1137.09   71.19
  -4   5  -5 1198.48   71.39
  -4   5  -5 1242.98   70.49
   4   5   5 1253.67   73.29
   4   5   5 1215.78   74.79
  -5  -5  -5  284.77   20.50
  -5  -5  -5  298.97   23.50
   5   5   5  267.47   19.50
  -5   5  -5  281.77   19.60
   5   5   5  294.57   23.30
  -5   5  -5  293.67   19.20
   5   5   5  247.38   19.50
  -5   5  -5  288.17   20.10
  -6  -5  -5  148.79   16.10
  -6  -5  -5  167.08   13.80
   6   5   5  162.28   13.20
  -6   5  -5  164.18   12.80
  -6   5  -5  153.38   13.30
   6   5   5  177.48   17.20
  -6   5  -5  148.49   12.80
  -7  -5  -5   50.29    7.90
  -7  -5  -5   48.30   10.40
  -7   5  -5   49.80    7.10
  -7   5  -5   56.59    8.00
   7   5   5   43.80    7.10
   7   5   5   44.60   10.00
  -7   5  -5   74.29    8.80
  -8  -5  -5  108.19   16.40
  -8  -5  -5  129.89   11.80
  -8   5  -5   96.29   11.80
   8   5   5  105.09   16.30
  -8   5  -5  127.79   11.50
   8   5   5  146.49   19.00
  -8   5  -5  123.39   11.70
  -9  -5  -5   40.60   10.60
  -9  -5  -5   31.50    6.40
  -9   5  -5   26.50    6.20
   9   5   5   31.70    9.70
  -9   5  -5   29.80    6.60
  -9  -6   5   81.09   12.80
  -9   6   5   80.09   11.80
  -9   6   5   82.89   11.70
   9   6  -5   73.69   15.80
  -8  -6   5  274.07   26.70
  -8  -6   5  271.27   22.20
   8   6  -5  219.28   24.90
  -8   6   5  261.27   20.00
  -8   6   5  272.97   21.30
  -7  -6   5   32.50    7.50
   7  -6  -5   26.70    7.10
  -7  -6   5   31.60    9.60
  -7   6   5   41.90    7.30
  -7   6   5   29.60    5.80
  -7   6   5   32.50    6.80
   7   6  -5   32.10   10.30
  -6  -6   5   54.69    9.70
  -6  -6   5   47.40   11.00
   6  -6  -5   35.20    7.80
  -6   6   5   46.00    6.90
  -6   6   5   39.90    6.50
  -6   6   5   43.40    7.70
   6   6  -5   30.40   10.20
   5  -6  -5  200.58   16.70
  -5  -6   5  225.88   18.90
  -5  -6   5  225.98   21.00
   5   6  -5  222.98   15.90
   5   6  -5  200.18   23.30
  -5   6   5  221.98   15.90
  -5   6   5  221.38   17.60
  -5   6   5  227.98   16.80
   5   6  -5  218.88   15.40
   4  -6  -5  450.85   39.10
  -4  -6   5  641.04   39.90
   4  -6  -5  601.04   37.40
  -4  -6   5  573.84   33.60
  -4  -6   5  548.45   40.60
  -4   6   5  676.03   38.70
   4   6  -5  593.94   35.80
  -4   6   5  587.64   35.60
  -4   6   5  587.54   38.00
   4   6  -5  615.74   36.40
  -4   6   5  566.94   36.80
   4   6  -5  566.74   45.60
   3  -6  -5  175.98   15.70
  -3  -6   5  221.48   18.60
   3  -6  -5  218.88   16.00
  -3  -6   5  214.38   14.70
   3  -6  -5  181.68   17.90
  -3  -6   5  235.38   18.20
   3   6  -5  205.48   14.80
  -3   6   5  214.68   14.30
  -3   6   5  204.58   14.00
   3   6  -5  208.48   15.20
  -3   6   5  208.88   16.50
  -3   6   5  212.58   15.90
  -3   6   5  193.18   16.90
   3   6  -5  221.38   15.80
  -2  -6   5  197.58   16.40
   2  -6  -5  148.89   14.00
   2  -6  -5  178.38   16.40
  -2  -6   5  183.88   16.10
   2  -6  -5  171.88   14.20
   2  -6  -5  163.48   16.10
  -2  -6   5  201.98   14.60
  -2  -6   5  146.69   13.60
  -2   6   5  215.58   17.10
  -2   6   5  190.68   13.90
   2   6  -5  204.48   14.20
  -2   6   5  204.68   12.60
   2   6  -5  211.38   14.80
   2   6  -5  187.98   13.80
  -2   6   5  214.48   15.70
   2   6  -5  196.98   14.40
  -2   6   5  204.18   15.00
  -2   6   5  225.38   14.50
   1  -6  -5  113.09    9.40
  -1  -6   5   94.49   10.40
   1  -6  -5  117.59   11.80
  -1  -6   5  110.69   10.40
   1  -6  -5   93.59   10.50
  -1  -6   5  124.09   10.30
   1  -6  -5   91.99    9.00
  -1  -6   5   99.29   11.20
   1   6  -5  100.09    9.00
  -1   6   5   93.79    9.50
   1   6  -5   95.39    8.80
  -1   6   5   71.19    9.40
  -1   6   5  102.49    7.10
  -1   6   5  105.19    9.40
   1   6  -5  113.79    9.40
  -1   6   5  119.49    8.90
   1   6  -5   98.09    8.80
   0  -6   5  145.29   11.70
   0  -6  -5  149.69   11.10
   0  -6   5  136.39   13.00
   0  -6  -5  121.09   12.10
   0  -6  -5  160.58   14.20
   0  -6   5  169.58   14.60
   0   6   5  131.69   11.80
   0   6  -5  150.98   11.60
   0   6  -5  143.09   11.70
   0   6  -5  145.89   11.60
   0   6   5  132.49   11.70
   0   6  -5  153.38   11.10
   0   6   5  137.19   11.60
   0   6   5  149.88   10.90
   1  -6   5  103.79    8.10
  -1  -6  -5  101.59   11.00
   1  -6   5  116.79   11.20
   1  -6   5   95.09   10.40
  -1  -6  -5   96.19    7.80
  -1   6  -5  104.39    8.10
   1   6   5  111.49    9.80
  -1   6  -5  116.69    9.20
  -1   6  -5  107.79    9.80
   1   6   5   96.99    8.20
  -1   6  -5   99.69    7.90
  -1   6  -5  106.39    9.40
   1   6   5   98.39    9.70
   2  -6   5  666.63   40.80
  -2  -6  -5  603.04   36.00
  -2  -6  -5  590.14   40.80
   2  -6   5  668.73   38.90
  -2  -6  -5  627.84   35.40
   2   6   5  592.44   37.40
   2   6   5  611.44   40.50
  -2   6  -5  633.54   39.20
  -2   6  -5  661.73   39.80
   2   6   5  620.64   39.30
  -2   6  -5  618.84   38.00
  -3  -6  -5  699.93   43.60
   3  -6   5  670.93   42.50
   3  -6   5  646.14   40.30
  -3  -6  -5  674.33   44.00
   3   6   5  648.34   41.40
  -3   6  -5  667.93   41.90
  -3   6  -5  668.03   41.40
   3   6   5  632.54   43.40
   4  -6   5  468.75   29.10
  -4  -6  -5  454.35   31.70
  -4  -6  -5  459.65   33.30
   4  -6   5  446.76   30.80
   4   6   5  450.35   30.10
   4   6   5  479.45   33.50
  -4   6  -5  433.36   30.00
  -4   6  -5  468.45   30.80
   5  -6   5   16.20    4.80
  -5  -6  -5   19.10    6.00
   5  -6   5   18.70    4.00
  -5  -6  -5   17.30    5.20
   5   6   5   23.50    6.70
   5   6   5   14.80    4.20
  -5   6  -5   22.80    4.60
  -5   6  -5   26.90    5.40
  -5   6  -5   23.60    5.30
   6  -6   5  126.49   12.40
  -6  -6  -5  116.29   16.60
  -6  -6  -5  133.99   13.10
  -6   6  -5  137.09   11.40
   6   6   5  138.49   12.20
   6   6   5  145.89   15.90
  -6   6  -5  127.29   11.70
   6   6   5  131.09   13.70
  -6   6  -5  129.49   12.40
  -7  -6  -5  191.88   16.20
  -7  -6  -5  180.98   18.70
  -7   6  -5  174.08   14.30
  -7   6  -5  176.98   15.30
   7   6   5  180.98   18.80
  -7   6  -5  174.58   14.50
   7   6   5  157.88   15.90
   7   6   5  156.58   14.40
  -8  -6  -5  273.67   22.10
  -8  -6  -5  296.17   26.70
  -8   6  -5  289.77   21.30
   8   6   5  334.87   28.00
  -8   6  -5  267.37   21.60
  -8   6  -5  264.07   20.90
  -9  -6  -5   10.90    4.60
  -9   6  -5   10.20    4.40
  -9   6  -5    8.90    4.20
  -9   6  -5   10.30    4.10
   8  -7  -5   91.69   15.20
  -8  -7   5  182.88   17.20
  -8  -7   5  188.08   21.10
   8   7  -5  141.39   21.60
  -8   7   5  158.18   15.60
  -7  -7   5   44.80   11.20
   7  -7  -5   39.10    8.70
  -7  -7   5   48.70   10.00
  -7   7   5   37.10    8.10
  -7   7   5   40.10    7.10
  -7   7   5   35.60    6.50
   7   7  -5   42.30   13.40
  -6  -7   5   51.89   11.60
   6  -7  -5   58.89   12.80
  -6  -7   5   79.99   12.70
   6  -7  -5   43.50    8.60
   6   7  -5   66.49    9.00
  -6   7   5   52.79    9.50
  -6   7   5   61.99    8.70
   6   7  -5   72.99   17.70
  -6   7   5   78.19    9.20
   5  -7  -5  131.49   15.20
   5  -7  -5  105.19   13.80
   5  -7  -5  128.99   12.10
  -5  -7   5  107.19   16.00
  -5  -7   5   92.89   13.70
   5   7  -5  114.49   10.20
  -5   7   5  122.79   12.40
  -5   7   5  125.59   11.60
  -5   7   5  116.49   10.10
   5   7  -5  118.59   10.70
  -4  -7   5  533.75   37.70
  -4  -7   5  482.95   29.70
   4  -7  -5  448.56   36.70
  -4  -7   5  528.55   36.40
   4  -7  -5  505.95   33.70
  -4   7   5  498.35   31.40
  -4   7   5  522.05   34.70
  -4   7   5  530.85   33.80
   4   7  -5  522.65   32.90
   4   7  -5  528.35   32.40
   3  -7  -5  104.79   10.40
   3  -7  -5   84.89    9.90
  -3  -7   5  116.89    9.40
  -3  -7   5  109.49   12.40
   3  -7  -5  102.09   12.60
  -3  -7   5  111.39   14.60
  -3   7   5   91.89   10.90
   3   7  -5  111.19   10.20
   3   7  -5  116.29   10.10
  -3   7   5   90.99   11.00
  -3   7   5  109.19    8.40
   3   7  -5   86.99    9.00
  -3   7   5  116.49    9.00
  -3   7   5  106.29   11.00
   2  -7  -5  443.76   35.00
   2  -7  -5  574.94   35.80
   2  -7  -5  513.15   38.30
   2  -7  -5  574.24   38.90
  -2  -7   5  515.95   37.60
  -2  -7   5  555.54   37.70
  -2  -7   5  590.24   35.60
  -2   7   5  516.55   34.40
   2   7  -5  581.94   35.60
  -2   7   5  543.95   35.90
   2   7  -5  566.74   35.00
  -2   7   5  562.14   37.90
   2   7  -5  543.15   35.00
  -2   7   5  556.34   32.80
  -2   7   5  620.54   35.30
  -2   7   5  608.44   37.10
  -1  -7   5   92.29    9.90
   1  -7  -5   99.39    9.20
  -1  -7   5   94.99    9.70
  -1  -7   5   92.39   11.30
   1  -7  -5   78.89   10.40
   1  -7  -5  104.99   14.10
  -1  -7   5  109.29   14.00
  -1   7   5   90.19    9.70
  -1   7   5   96.59    8.50
   1   7  -5   92.79    8.80
  -1   7   5   85.19   10.30
   1   7  -5   92.79    8.90
  -1   7   5   86.29    8.90
   1   7  -5  102.29    9.30
   0  -7  -5  289.37   18.10
   0  -7   5  264.87   21.80
   0  -7  -5  285.37   21.90
   0  -7   5  253.47   19.40
   0  -7   5  267.57   18.40
   0  -7   5  264.37   20.70
   0   7  -5  248.68   18.20
   0   7   5  239.58   17.30
   0   7  -5  255.07   18.60
   0   7  -5  239.28   17.40
   0   7  -5  213.28   17.60
   0   7   5  256.77   19.10
   0   7  -5  247.68   18.40
   0   7   5  243.48   18.30
   1  -7   5  396.96   28.60
  -1  -7  -5  389.26   24.10
  -1  -7  -5  380.76   28.70
   1   7   5  378.26   26.50
  -1   7  -5  395.26   26.10
  -1   7  -5  371.66   25.30
   1   7   5  382.46   26.60
  -1   7  -5  371.66   26.20
   1   7   5  371.66   24.50
  -1   7  -5  414.06   26.30
  -1   7  -5  371.46   24.00
   2  -7   5  283.07   21.20
  -2  -7  -5  252.07   21.20
   2  -7   5  261.77   19.00
  -2  -7  -5  239.68   15.30
  -2   7  -5  245.38   15.50
  -2   7  -5  253.37   19.00
  -2   7  -5  297.57   20.10
   2   7   5  243.58   19.10
   2   7   5  250.37   20.10
  -2   7  -5  259.97   18.10
   3  -7   5   64.29    8.50
  -3  -7  -5   53.29    9.90
   3  -7   5   59.99    9.70
  -3  -7  -5   53.89    9.40
  -3   7  -5   58.89    7.30
  -3   7  -5   74.89   10.20
  -3   7  -5   52.79    7.80
   3   7   5   50.69    8.90
   3   7   5   46.20    7.60
   4  -7   5  118.99   12.20
   4  -7   5  112.89   10.30
  -4  -7  -5   99.69   14.30
  -4  -7  -5  126.69   15.70
  -4   7  -5  122.09   13.10
   4   7   5  117.59   13.20
   4   7   5   94.79   11.70
  -4   7  -5  104.99   11.30
   5  -7   5  166.08   13.80
  -5  -7  -5  181.58   16.80
  -5  -7  -5  181.18   18.10
   5  -7   5  183.68   16.20
  -5   7  -5  189.28   15.90
   5   7   5  176.48   15.00
   5   7   5  177.78   17.90
  -5   7  -5  157.48   14.50
  -6  -7  -5   66.49   11.40
  -6  -7  -5   72.79   12.90
   6  -7   5   76.69    9.90
   6   7   5  110.79   12.40
  -6   7  -5   68.09    9.80
   6   7   5   75.79   13.40
  -6   7  -5   88.49   11.80
  -7  -7  -5   10.60    5.20
   7  -7   5   18.80    5.50
  -7  -7  -5   11.80    5.90
   7   7   5    8.70    5.70
  -7   7  -5   28.40    5.50
  -7   7  -5   18.30    5.20
   7   7   5   17.40    5.00
  -7   7  -5   24.50    5.60
  -8  -7  -5   91.19   13.60
  -8   7  -5   98.79   13.40
  -8   7  -5   85.99   11.30
  -8   7  -5   86.79   11.20
   8   7   5   99.39   13.40
  -8  -8   5   98.59   15.60
   8  -8  -5   68.59   12.40
  -8   8   5  109.19   15.20
  -8   8   5   97.29   12.80
   8   8  -5  110.79   24.10
  -8   8   5  100.29   12.00
  -7  -8   5   88.29   16.30
   7  -8  -5   77.49   15.20
   7  -8  -5   55.79   11.00
  -7  -8   5   99.09   15.50
  -7   8   5   92.89   12.30
  -7   8   5   79.79   10.40
  -7   8   5  105.79   14.20
   6  -8  -5  127.79   19.90
  -6  -8   5  148.29   18.80
  -6  -8   5  144.09   20.70
   6  -8  -5  100.39   14.80
  -6   8   5  143.49   13.50
  -6   8   5  138.79   12.00
   6   8  -5  152.08   13.20
  -6   8   5  146.39   14.90
   5  -8  -5  137.09   17.20
   5  -8  -5  149.88   14.50
  -5  -8   5  153.28   16.50
   5  -8  -5  115.39   13.80
  -5  -8   5  156.78   17.70
  -5   8   5  176.58   12.70
   5   8  -5  164.28   13.80
  -5   8   5  154.18   15.30
   5   8  -5  171.08   15.20
  -5   8   5  162.98   14.40
   4  -8  -5   88.89   15.60
   4  -8  -5   64.49   11.10
   4  -8  -5   84.29   11.60
  -4  -8   5   72.19   12.70
  -4  -8   5   87.39    6.40
  -4  -8   5   86.49   14.00
   4   8  -5   76.09   10.20
  -4   8   5   81.79   11.10
   4   8  -5   68.29    9.10
  -4   8   5   72.59   11.20
  -4   8   5   79.29    8.80
   3  -8  -5  122.89   13.50
   3  -8  -5  138.19   16.40
  -3  -8   5  151.08   12.30
  -3  -8   5  188.48   17.30
   3  -8  -5  159.88   14.20
  -3  -8   5  158.18   16.10
  -3   8   5  166.48   11.70
   3   8  -5  153.58   13.40
   3   8  -5  176.68   13.60
  -3   8   5  151.18   14.00
  -3   8   5  163.28   12.30
  -3   8   5  169.38   15.20
   3   8  -5  165.08   13.90
  -2  -8   5   55.99    8.10
  -2  -8   5   45.30    9.20
  -2  -8   5   53.39    9.20
   2  -8  -5   48.70   10.20
   2  -8  -5   34.80    6.90
   2  -8  -5   37.30    6.90
  -2   8   5   56.19    9.50
   2   8  -5   57.99    8.20
  -2   8   5   49.20    7.90
   2   8  -5   46.50    7.30
  -2   8   5   49.50    7.00
  -2   8   5   51.29    7.60
   2   8  -5   48.40    7.50
   1  -8  -5  335.37   23.40
  -1  -8   5  319.47   26.00
  -1  -8   5  319.27   24.20
   1  -8  -5  307.17   26.50
  -1  -8   5  321.27   23.90
  -1   8   5  335.57   22.60
  -1   8   5  359.16   24.70
  -1   8   5  357.06   24.10
   1   8  -5  335.67   24.30
  -1   8   5  317.67   23.10
   1   8  -5  321.57   23.40
   1   8  -5  329.17   23.00
   1   8  -5  343.97   23.60
   0  -8   5  256.67   20.30
   0  -8  -5  259.77   18.50
   0  -8  -5  267.17   22.80
   0  -8   5  281.07   23.70
   0   8   5  255.37   18.30
   0   8  -5  277.27   18.60
   0   8  -5  245.28   19.00
   0   8   5  257.17   19.40
   0   8  -5  227.08   18.90
   0   8   5  253.97   20.00
   1  -8   5   58.79   10.90
   1  -8   5   45.60    8.40
  -1  -8  -5   56.39    5.90
  -1  -8  -5   43.50    9.30
  -1   8  -5   53.69    6.80
  -1   8  -5   52.79    7.60
  -1   8  -5   46.80    7.70
   1   8   5   52.99    7.00
   1   8   5   65.79    9.50
  -1   8  -5   54.59    8.40
   1   8   5   59.69    8.90
  -2  -8  -5  140.29   17.90
   2  -8   5  147.19   14.80
   2  -8   5  122.09   12.90
  -2  -8  -5  139.39    8.80
   2   8   5  114.79   13.40
   2   8   5  109.29   12.30
  -2   8  -5  131.39   11.40
  -2   8  -5  132.79   12.80
  -2   8  -5   98.29   12.30
  -3  -8  -5  351.06   28.30
   3  -8   5  376.76   25.60
   3  -8   5  378.36   27.90
  -3   8  -5  389.26   26.20
  -3   8  -5  316.37   23.70
   3   8   5  340.17   27.00
  -3   8  -5  363.16   26.30
   3   8   5  350.86   25.80
   4  -8   5  300.17   24.60
   4  -8   5  313.47   22.50
  -4  -8  -5  299.27   25.50
  -4  -8  -5  277.77   25.20
   4   8   5  322.47   23.50
  -4   8  -5  313.97   23.30
   4   8   5  331.57   26.00
  -4   8  -5  321.97   24.10
   5  -8   5   10.10    3.80
   5  -8   5   25.00    6.90
  -5  -8  -5   18.80    6.70
  -5  -8  -5   18.30    6.90
   5   8   5   12.10    5.60
   5   8   5   13.60    4.90
  -5   8  -5   18.50    5.60
  -5   8  -5    7.60    3.90
  -6  -8  -5  291.37   24.00
  -6  -8  -5  242.98   23.90
   6  -8   5  247.08   19.50
   6  -8   5  273.27   22.60
   6   8   5  240.68   20.50
  -6   8  -5  266.07   21.70
   6   8   5  255.57   24.20
  -6   8  -5  273.87   21.00
  -7  -8  -5  141.09   18.10
  -7   8  -5  121.79   13.50
   7   8   5  129.19   14.90
  -7   8  -5  104.69   13.30
  -7  -9   5   76.79   13.60
  -7   9   5   44.70    7.80
  -7   9   5   65.99   10.70
  -7   9   5   71.59   12.50
   6  -9  -5   14.80    5.90
  -6  -9   5   21.30    8.60
   6  -9  -5   22.10    8.80
  -6  -9   5   30.90    8.90
  -6   9   5   27.50    6.90
  -6   9   5   28.40    8.00
   6   9  -5   20.50    6.10
  -6   9   5   36.80    6.30
   5  -9  -5  132.59   14.00
  -5  -9   5  120.99   18.30
   5  -9  -5  103.89   18.00
  -5  -9   5  145.39   19.20
   5  -9  -5  103.99   15.00
  -5   9   5  119.59   11.00
   5   9  -5  156.38   13.60
  -5   9   5  138.89   15.70
  -5   9   5  154.08   15.50
   4  -9  -5  226.78   18.80
  -4  -9   5  233.08   21.50
  -4  -9   5  234.48   21.70
   4  -9  -5  199.68   21.60
  -4  -9   5  220.58   13.80
   4  -9  -5  169.38   17.80
   4   9  -5  204.98   17.40
  -4   9   5  188.08   17.80
   4   9  -5  247.68   17.80
  -3  -9   5  156.28   12.70
   3  -9  -5  138.39   17.20
  -3  -9   5  141.99   16.00
   3  -9  -5  175.88   15.30
  -3  -9   5  179.28   18.10
   3  -9  -5  133.29   14.70
   3   9  -5  158.68   16.30
   3   9  -5  146.69   13.70
   3   9  -5  177.38   15.00
  -3   9   5  147.19   14.60
   3   9  -5  162.18   14.30
  -3   9   5  172.78   12.70
  -2  -9   5  493.75   33.10
  -2  -9   5  475.55   35.20
  -2  -9   5  532.55   37.70
   2  -9  -5  528.65   34.10
   2   9  -5  474.35   35.00
   2   9  -5  505.55   33.50
  -2   9   5  461.05   34.20
  -2   9   5  494.65   32.60
  -2   9   5  473.55   32.70
   2   9  -5  554.24   34.40
   2   9  -5  484.45   33.10
   1  -9  -5   88.59   11.00
  -1  -9   5   72.69   10.40
  -1   9   5   76.19   10.90
   1   9  -5   81.39   10.60
   1   9  -5   72.69    9.90
  -1   9   5   68.89    9.10
   1   9  -5   81.09   11.10
  -1   9   5   71.79   10.50
  -1   9   5   78.09   10.70
   0  -9  -5  179.18   18.90
   0  -9  -5  176.58   14.50
   0  -9   5  177.48   16.40
   0   9   5  172.08   16.20
   0   9  -5  202.98   15.80
   0   9  -5  191.88   16.00
   0   9   5  187.98   15.70
   0   9  -5  191.18   14.60
   0   9   5  169.48   14.40
   0   9   5  172.28   15.40
   1  -9   5  248.48   23.70
  -1  -9  -5  258.47   17.90
  -1  -9  -5  289.37   24.60
   1  -9   5  247.38   21.10
   1   9   5  260.47   20.90
  -1   9  -5  260.67   19.80
   1   9   5  237.68   18.60
  -1   9  -5  268.67   20.60
  -1   9  -5  281.27   18.20
   1   9   5  259.07   20.50
   2  -9   5  204.28   19.50
  -2  -9  -5  186.88   12.10
  -2  -9  -5  176.58   18.90
   2  -9   5  194.98   17.60
  -2   9  -5  201.38   17.10
  -2   9  -5  171.58   16.10
   2   9   5  183.58   16.60
   2   9   5  192.48   17.10
  -2   9  -5  161.78   14.70
  -3  -9  -5    8.10    5.20
   3  -9   5    4.70    4.10
   3  -9   5   11.70    5.00
  -3   9  -5    5.70    3.40
  -3   9  -5    7.20    3.50
   3   9   5    4.80    3.90
   3   9   5   10.30    4.80
  -3   9  -5    8.60    4.20
   4  -9   5   96.59   12.50
  -4  -9  -5   88.79   14.80
   4  -9   5  111.99   13.60
   4   9   5  113.39   15.70
   4   9   5  110.29   14.10
  -4   9  -5  108.19   13.40
  -4   9  -5  114.89   15.40
   5  -9   5  168.78   17.00
   5  -9   5  144.29   14.10
  -5  -9  -5  157.58   20.70
   5   9   5  144.19   16.60
  -5   9  -5  166.08   15.30
   5   9   5  140.59   16.40
  -5   9  -5  153.48   15.70
  -6  -9  -5   45.70   10.80
   6  -9   5   50.69    8.40
  -6   9  -5   59.89    9.90
   6   9   5   38.30    8.40
  -6   9  -5   55.09   10.70
   5 -10  -5    9.10    6.90
  -5 -10   5   11.70    6.60
  -5 -10   5    7.60    5.90
   5 -10  -5    3.20    4.20
   5 -10  -5    4.00    4.30
  -5  10   5   12.40    5.30
   5  10  -5   10.40    4.50
   5  10  -5    8.20    5.80
   4 -10  -5    6.30    7.00
  -4 -10   5    4.10    4.20
  -4 -10   5    4.90    4.50
   4 -10  -5    6.40    4.30
   4 -10  -5    2.50    4.00
   4  10  -5    4.80    3.40
  -4  10   5    6.10    4.20
   4  10  -5    8.60    4.20
   4  10  -5    9.30    5.80
  -3 -10   5   52.19    7.40
   3 -10  -5   44.80    9.10
  -3 -10   5   45.00   11.10
   3  10  -5   58.79    9.30
   3  10  -5   52.49    9.20
   3  10  -5   58.39    9.50
   3  10  -5   57.89   11.60
  -3  10   5   55.89    9.80
   2 -10  -5   24.00    6.00
  -2 -10   5   16.70    4.80
  -2  10   5   12.90    4.20
  -2  10   5    9.00    3.60
   2  10  -5   10.60    4.40
  -2  10   5   15.30    5.80
   2  10  -5    7.40    4.30
   2  10  -5    9.00    4.40
  -1 -10   5  205.08   17.90
   1 -10  -5  216.28   17.50
  -1  10   5  215.68   19.00
   1  10  -5  201.28   17.70
   1  10  -5  214.08   17.80
  -1  10   5  203.98   16.70
  -1  10   5  207.98   17.20
   1  10  -5  200.18   16.80
   0 -10   5  108.99   13.80
   0 -10  -5   98.09   10.00
   0  10   5   75.89   11.90
   0  10  -5   91.89    9.60
   0  10   5   91.59   11.90
   0  10  -5  108.49   13.50
   0  10  -5  118.79   14.00
   0  10   5   98.49   10.30
  -1 -10  -5   40.30   11.10
  -1 -10  -5   51.29    6.60
   1 -10   5   40.40    8.80
  -1  10  -5   50.29    9.20
   1  10   5   34.80    7.50
  -1  10  -5   39.60    6.10
  -1  10  -5   55.29    9.40
   1  10   5   41.80    7.30
   1  10   5   45.70    8.90
   1  10   5   45.60    8.70
  -2 -10  -5  173.38   22.30
   2 -10   5  188.28   20.00
   2 -10   5  158.18   16.80
  -2 -10  -5  178.38   11.30
  -2  10  -5  196.08   16.90
   2  10   5  163.18   16.20
   2  10   5  156.68   17.80
  -2  10  -5  150.98   14.50
  -3 -10  -5  129.29   19.00
   3 -10   5  108.99   16.80
   3 -10   5  101.09   14.90
   3  10   5   89.89   13.40
   3  10   5  109.29   15.60
  -3  10  -5  102.89   10.80
  -3  10  -5   96.99   13.60
   4 -10   5  110.49   17.10
  -4 -10  -5  126.19   19.00
  -4  10  -5  124.99   16.20
  -4  10  -5   93.49   13.30
   4  10   5   99.19   14.10
   4  10   5  130.69   17.60
   5 -10   5   22.80    7.50
   5  10   5   22.30    6.90
  -5  10  -5   28.20    8.20
  -5  10  -5   21.30    6.30
  -3 -11   5   67.29    8.60
   3 -11  -5   68.39   11.40
   3  11  -5   98.19   12.70
  -3  11   5   79.49   12.60
  -2 -11   5  202.38   17.90
   2 -11  -5  240.88   19.90
   2  11  -5  234.18   20.00
  -2  11   5  237.38   19.50
  -2  11   5  227.78   20.70
   2  11  -5  236.28   19.20
   2  11  -5  232.08   19.80
  -2  11   5  222.78   18.00
  -1 -11   5   56.79    9.70
   1 -11  -5   55.09    9.30
   1  11  -5   65.69    9.60
   1  11  -5   66.79   11.00
  -1  11   5   64.39    9.80
   1  11  -5   56.39   10.10
  -1  11   5   46.70   10.20
  -1  11   5   57.79    9.00
   0 -11  -5   83.19   10.10
   0 -11   5   61.79   11.00
   0  11   5   59.49   11.20
   0  11  -5   55.49    8.60
   0  11   5   65.99   10.60
   0  11  -5   77.49   11.70
   0  11   5   63.49    9.50
   0  11  -5   70.29   11.40
   1 -11   5  156.18   16.60
  -1 -11  -5  160.58   12.50
  -1  11  -5  181.48   16.50
   1  11   5  155.08   15.40
   1  11   5  134.79   13.90
   1  11   5  177.58   19.50
  -1  11  -5  163.58   15.50
   2 -11   5   95.89   14.70
  -2 -11  -5  113.39   18.80
  -2  11  -5  106.99   14.10
   2  11   5   95.29   13.70
   2  11   5  112.59   15.10
   2  11   5   72.29   12.30
  -2  11  -5   95.99   12.60
   3 -11   5   13.00    6.30
  -3 -11  -5    3.50    5.70
   3  11   5    2.20    3.80
  -3  11  -5   -1.60    3.00
   3  11   5    3.10    3.80
   3  11   5    2.20    5.90
 -11   0   6    3.30    4.90
 -11   0   6    1.80    3.80
 -10   0   6  271.57   20.70
 -10   0   6  208.78   21.10
 -10   0   6  274.27   25.70
  -9   0   6   21.00    7.70
  -9   0   6   14.30    4.60
  -9   0   6    7.50    4.70
  -8   0   6  677.03   53.39
  -8   0   6  946.81   57.89
  -8   0   6  882.11   51.59
  -7   0   6   45.80    9.60
  -7   0   6   58.99    7.90
  -7   0   6   42.50    9.30
  -6   0   6   69.49   11.10
   6   0  -6   94.89    6.60
  -6   0   6  116.69   12.20
  -5   0   6  145.69   12.80
  -5   0   6  106.89    9.60
   5   0  -6  139.19    8.70
  -5   0   6  129.29   12.80
   5   0  -6  145.49    9.60
  -4   0   6   18.30    3.20
  -4   0   6   18.90    4.50
  -4   0   6   11.50    3.70
   4   0  -6   15.70    2.60
   4   0  -6   16.80    2.40
   3   0  -6   10.70    2.10
  -3   0   6   11.40    2.10
   3   0  -6   12.10    2.80
   3   0  -6   12.90    2.10
  -3   0   6   11.90    3.60
  -3   0   6    7.10    2.70
   2   0  -6  132.69    7.90
  -2   0   6  102.59    7.60
   1   0  -6    4.60    2.00
  -1   0   6    5.90    2.40
  -1   0   6    7.40    2.70
   1   0  -6    5.50    1.30
   1   0  -6    4.80    1.50
   1   0  -6    5.60    1.40
   1   0  -6    3.90    1.70
   0   0   6 4795.52  279.17
   0   0   6 4527.25  278.37
   0   0  -6 5402.06  280.07
   0   0  -6 4547.04  278.47
   0   0  -6 5160.48  277.17
   0   0  -6 4802.02  277.57
   0   0  -6 5373.66  278.27
   0   0  -6 5361.16  279.87
   1   0   6  212.88   13.90
  -1   0  -6  217.78   13.40
  -1   0  -6  246.28   15.30
  -1   0  -6  175.48   13.90
   2   0   6 4351.76  241.88
  -2   0  -6 4362.46  241.18
  -2   0  -6 4287.47  240.48
  -3   0  -6   50.19    4.40
  -3   0  -6   50.59    3.60
   3   0   6   57.09    5.40
  -4   0  -6  139.29   10.00
  -4   0  -6  144.49   11.50
   4   0   6  152.48   11.60
  -5   0  -6    8.50    3.00
   5   0   6   12.00    3.50
  -5   0  -6   12.90    2.80
  -6   0  -6  978.90   59.49
   6   0   6 1048.80   61.99
  -6   0  -6 1027.40   61.99
  -7   0  -6   17.00    3.80
   7   0   6   20.60    5.20
  -7   0  -6   19.00    5.10
   8   0   6   67.99   10.60
  -8   0  -6   80.59   11.30
  -8   0  -6   76.89    9.00
  -9   0  -6   47.00    7.40
 -10   0  -6   39.20    7.00
 -11  -1   6   13.80    5.80
 -11  -1   6    9.90    5.40
 -11  -1   6   20.10    8.50
 -11   1   6   24.00    6.60
 -11   1   6   25.30    7.20
 -10  -1   6  110.89   13.60
 -10  -1   6   95.59   15.60
 -10  -1   6   72.99   15.60
 -10   1   6   94.79   12.80
 -10   1   6   97.89   16.70
 -10   1   6   91.59   12.70
  -9  -1   6   46.60   11.30
  -9  -1   6   53.99    8.50
  -9  -1   6   37.60    9.40
  -9   1   6   40.50   10.10
  -9   1   6   56.09    8.80
  -8  -1   6  147.39   13.70
  -8  -1   6  182.28   17.00
  -8  -1   6  137.79   19.70
  -8   1   6  178.28   18.00
  -8   1   6  179.88   14.70
  -7  -1   6   41.80    9.40
  -7  -1   6   47.00    8.30
  -7   1   6   51.79   10.00
  -7   1   6   35.90    7.50
  -7   1   6   31.00    5.80
  -6  -1   6 1601.74   91.19
  -6  -1   6 1611.14   94.79
   6  -1  -6 1580.14   86.89
  -6   1   6 1468.85   89.29
  -6   1   6 1565.84   93.39
  -6   1   6 1441.96   86.89
   5  -1  -6   72.29    5.60
  -5  -1   6   77.09    7.10
  -5  -1   6   78.09    7.90
   5  -1  -6   71.49    6.30
  -5  -1   6   74.79   11.30
   5   1  -6   72.19    5.40
  -5   1   6   61.69    9.60
  -5   1   6   82.69    5.40
  -5   1   6   87.39    9.40
   5   1  -6   74.39    5.90
  -4  -1   6   16.90    4.90
   4  -1  -6   22.00    3.00
   4  -1  -6   27.50    3.80
  -4  -1   6   34.90    5.60
   4   1  -6   24.10    2.60
  -4   1   6   31.90    6.00
   4   1  -6   27.40    2.80
  -4   1   6   19.70    2.40
   3  -1  -6   36.10    5.10
   3  -1  -6   35.20    3.30
  -3  -1   6   30.80    5.90
  -3  -1   6   33.00    3.10
  -3  -1   6   42.00    6.00
   3  -1  -6   31.60    3.50
  -3   1   6   32.70    2.90
   3   1  -6   46.00    4.50
   3   1  -6   30.50    3.10
  -3   1   6   38.70    6.40
   3   1  -6   36.30    3.40
  -3   1   6   35.70    5.80
   2   1  -6    0.90    1.10
  -1  -1   6   78.59    6.70
  -1  -1   6   65.39    6.20
   1  -1  -6   94.69    6.80
   1  -1  -6   86.59    5.60
  -1  -1   6   91.39    7.40
   1   1  -6   90.39    5.40
   1   1  -6   64.59    6.10
   1   1  -6   73.39    6.80
   1   1  -6   82.79    5.60
  -1   1   6   70.49    6.50
   1   1  -6   79.39    8.10
  -1   1   6   52.59    6.80
   0  -1  -6 1142.79   59.99
   0  -1   6 1087.69   60.09
   0  -1   6 1006.30   60.29
   0  -1  -6 1087.39   60.19
   0  -1   6 1050.89   60.59
   0  -1  -6 1036.30   58.99
   0  -1  -6  912.41   58.09
   0  -1  -6  902.01   58.89
   0  -1  -6 1109.89   58.59
   0   1  -6 1107.09   58.79
   0   1  -6 1029.20   59.19
   0   1  -6 1019.20   59.79
   0   1  -6 1091.19   58.79
   0   1   6 1083.29   59.59
   0   1   6  961.20   59.29
   0   1  -6 1061.09   58.49
   0   1   6 1042.10   60.89
   0   1  -6  979.40   59.49
   1  -1   6  191.98   13.00
  -1  -1  -6  150.98   11.60
  -1  -1  -6  185.58   11.30
   1  -1   6  187.38   11.00
  -1   1  -6  174.48   11.30
   1   1   6  177.78   11.20
   1   1   6  191.98   12.30
  -1   1  -6  179.78   12.10
  -2  -1  -6 3022.30  165.98
   2  -1   6 2840.72  167.08
   2  -1   6 2961.00  166.68
  -2  -1  -6 2643.94  166.38
  -2   1  -6 2942.71  167.18
  -2   1  -6 2998.00  166.28
   2   1   6 3113.49  168.08
  -2   1  -6 3265.67  167.78
  -2   1  -6 3079.89  167.08
  -3  -1  -6   95.69    8.60
  -3  -1  -6   88.39    5.90
  -3  -1  -6   95.29    6.60
   3  -1   6   93.59    7.20
  -3  -1  -6   93.49    6.20
  -3   1  -6   96.59    7.30
  -3   1  -6   94.79    7.00
  -3   1  -6   95.39    6.50
   3   1   6  109.69    8.70
   4  -1   6  996.90   58.59
  -4  -1  -6 1048.10   60.59
  -4  -1  -6  969.20   57.49
  -4   1  -6 1027.10   58.19
   4   1   6  993.40   60.29
  -4   1  -6 1016.70   57.69
  -4   1  -6  998.80   56.99
  -5  -1  -6   85.49    8.90
   5  -1   6   77.19    7.50
  -5  -1  -6   75.39    6.50
  -5   1  -6   75.99    6.90
  -5   1  -6   88.89    8.00
  -5   1  -6   83.49    5.80
  -5   1  -6   81.79    6.20
   5   1   6   89.09    8.90
  -6  -1  -6 1752.72  103.69
  -6  -1  -6 1760.32  100.19
   6  -1   6 1797.72  102.09
  -6   1  -6 1765.12   99.29
  -6   1  -6 1746.43  100.79
  -6   1  -6 1767.32  102.19
   6   1   6 1733.93  103.59
  -6   1  -6 1750.82   98.69
  -7  -1  -6    4.60    3.10
  -7  -1  -6    6.30    2.30
   7  -1   6    3.00    2.10
  -7   1  -6    3.70    1.60
   7   1   6    0.90    2.40
  -7   1  -6    6.10    2.90
  -7   1  -6    3.60    1.40
  -7   1  -6    2.80    2.30
  -8  -1  -6  100.29    9.20
  -8  -1  -6   96.89   11.60
  -8   1  -6  110.99    7.80
  -8   1  -6  111.79   10.00
   8   1   6  107.49   12.10
  -9  -1  -6    4.00    3.50
  -9  -1  -6    2.50    2.40
   9   1   6    5.60    3.90
  -9   1  -6    2.40    1.60
  -9   1  -6    4.90    3.10
 -10  -1  -6   16.10    4.90
 -10   1  -6   24.70    3.80
 -10   1  -6   24.00    5.70
 -10  -2   6  264.67   20.40
 -10  -2   6  272.37   26.60
 -10  -2   6  245.88   23.50
 -10   2   6  226.58   19.70
 -10   2   6  223.18   20.00
  -9  -2   6   16.80    5.20
  -9  -2   6   21.30    6.60
  -9  -2   6   26.50    9.10
  -9   2   6   28.40    6.50
  -9   2   6   23.30    5.80
  -9   2   6   26.90    8.30
  -8  -2   6  496.95   35.10
  -8  -2   6  482.45   39.10
  -8   2   6  544.75   34.50
  -8   2   6  555.44   35.10
  -8   2   6  484.15   37.30
  -7  -2   6   59.69    8.90
  -7  -2   6   49.70   10.80
  -7   2   6   58.19    8.10
  -7   2   6   53.99    8.40
  -7   2   6   41.10    8.80
  -6  -2   6  506.75   38.20
  -6  -2   6  512.75   34.40
   6  -2  -6  538.25   31.50
  -6   2   6  520.55   34.70
  -6   2   6  524.35   33.70
  -6   2   6  571.84   31.70
  -6   2   6  531.25   36.50
  -5  -2   6    8.10    2.90
  -5  -2   6    7.40    3.70
  -5  -2   6    4.50    2.20
   5  -2  -6    8.20    2.40
   5  -2  -6    7.70    1.90
  -5   2   6   15.40    3.80
   5   2  -6   10.90    2.00
   5   2  -6   18.60    2.80
  -5   2   6   12.30    2.20
  -5   2   6    9.60    3.60
  -5   2   6   13.60    3.50
  -5   2   6   13.60    3.30
   4  -2  -6  126.69   10.20
   4  -2  -6  151.68    9.90
  -4  -2   6  152.18   12.10
  -4  -2   6  142.89   11.50
   4  -2  -6  146.99   11.40
  -4  -2   6  128.59   13.20
  -4   2   6  178.98   12.40
   4   2  -6  126.69    9.40
  -4   2   6  138.09   12.20
   4   2  -6  157.88    9.80
  -4   2   6  136.69    9.50
   4   2  -6  139.49    8.40
   3  -2  -6    8.70    2.20
   3  -2  -6   12.70    3.10
  -3  -2   6    9.60    2.70
  -3  -2   6    5.60    2.90
   3  -2  -6   13.10    2.60
  -3  -2   6   10.60    1.90
  -3   2   6    9.90    1.60
  -3   2   6    5.50    1.50
   3   2  -6    7.90    1.90
  -3   2   6    9.40    2.80
   3   2  -6   11.90    1.40
  -3   2   6   10.80    1.70
  -3   2   6    8.10    2.90
   3   2  -6    6.20    2.30
   3   2  -6    9.00    2.10
   3   2  -6    9.00    2.10
  -2  -2   6  182.08   14.40
   2  -2  -6  188.18   13.40
   2  -2  -6  172.38   12.30
  -2  -2   6  170.68   13.30
   2  -2  -6  207.78   13.40
   2   2  -6  183.38   11.40
   2   2  -6  172.28   12.10
  -2   2   6  177.38   12.00
   2   2  -6  212.78   14.10
  -2   2   6  208.68   15.10
   1  -2  -6  175.38   12.90
   1  -2  -6  189.18   11.90
  -1  -2   6  183.28   13.50
  -1  -2   6  185.98   13.20
   1  -2  -6  171.08   12.30
   1   2  -6  144.39   12.00
   1   2  -6  203.88   12.00
  -1   2   6  207.78   12.20
   1   2  -6  186.88   12.40
  -1   2   6  193.48   14.90
   1   2  -6  204.48   11.60
   1   2  -6  175.68   15.70
  -1   2   6  203.28   13.00
   0  -2  -6 2803.22  183.28
   0  -2   6 3322.37  184.98
   0  -2   6 3379.66  185.28
   0  -2  -6 3359.66  185.08
   0  -2  -6 3385.06  183.38
   0  -2   6 3488.45  185.98
   0  -2  -6 2848.01  184.08
   0   2   6 3493.75  184.58
   0   2  -6 3321.77  184.38
   0   2  -6 3112.19  183.98
   0   2  -6 3390.16  183.88
   0   2   6 3416.56  183.68
   0   2   6 3400.06  185.28
   0   2  -6 3410.86  184.18
   0   2  -6 3334.47  183.38
   1  -2   6   45.60    4.20
   1  -2   6   45.00    3.60
  -1  -2  -6   42.20    4.40
   1  -2   6   44.70    4.50
   1  -2   6   42.20    4.20
   1   2   6   47.10    3.40
  -1   2  -6   47.30    4.10
  -1   2  -6   42.40    4.00
  -1   2  -6   44.40    3.50
  -1   2  -6   46.50    4.40
   1   2   6   47.60    3.60
   1   2   6   36.60    3.50
   1   2   6   46.30    4.70
   2  -2   6 1790.42   97.09
  -2  -2  -6 1798.52   96.89
   2  -2   6 1705.43   96.09
  -2  -2  -6 1763.42   96.29
  -2   2  -6 1606.64   96.69
   2   2   6 1726.53   98.29
  -2   2  -6 1691.03   96.19
  -2   2  -6 1692.43   96.59
  -2   2  -6 1606.44   97.39
   3  -2   6   54.59    4.40
  -3  -2  -6   62.99    6.80
  -3  -2  -6   65.39    4.80
  -3  -2  -6   53.29    4.30
  -3  -2  -6   57.59    4.20
   3  -2   6   52.19    4.90
  -3   2  -6   56.39    4.90
   3   2   6   58.89    7.90
  -3   2  -6   43.50    5.30
  -3   2  -6   47.60    5.10
  -3   2  -6   51.19    4.80
  -4  -2  -6 1636.04   93.59
  -4  -2  -6 1630.14   93.09
  -4  -2  -6 1711.03   97.79
   4  -2   6 1631.64   93.99
  -4  -2  -6 1775.12   93.59
  -4   2  -6 1618.24   94.79
  -4   2  -6 1613.34   94.79
  -4   2  -6 1652.23   94.59
   4   2   6 1697.43   97.49
  -4   2  -6 1670.33   94.19
  -5  -2  -6  163.08   14.50
   5  -2   6  176.68   12.00
  -5  -2  -6  154.28   11.20
   5   2   6  172.48   14.70
  -5   2  -6  180.68   11.50
  -5   2  -6  168.98   12.40
  -5   2  -6  153.98   11.90
  -5   2  -6  172.88   12.30
   6  -2   6  388.36   24.10
  -6  -2  -6  341.97   22.80
  -6  -2  -6  364.56   26.90
  -6   2  -6  353.36   22.60
  -6   2  -6  373.06   24.00
   6   2   6  384.66   27.10
  -6   2  -6  359.76   23.60
  -6   2  -6  378.06   24.10
  -7  -2  -6   -0.50    1.90
  -7  -2  -6    0.40    1.40
  -7   2  -6    1.50    2.00
  -7   2  -6    2.90    1.60
   7   2   6    0.60    2.30
  -8  -2  -6  143.99   14.70
  -8  -2  -6  135.19   10.80
  -8   2  -6  128.09    9.90
   8   2   6  124.79   14.00
  -8   2  -6  127.19   11.50
  -9  -2  -6   47.40    9.70
  -9  -2  -6   60.49    7.80
  -9   2  -6   49.40    7.70
  -9   2  -6   46.20    6.00
   9   2   6   58.69   11.00
 -10  -2  -6   11.20    5.30
 -10   2  -6   19.80    5.20
  10   2   6   19.00    6.90
 -10   2  -6   24.10    4.10
 -10  -3   6  326.97   33.50
 -10  -3   6  446.46   32.20
 -10  -3   6  383.86   28.30
 -10   3   6  399.16   29.10
 -10   3   6  414.46   29.00
  -9  -3   6   -0.10    2.30
  -9  -3   6    1.10    3.50
  -9  -3   6    4.10    3.20
  -9   3   6    1.80    3.10
  -9   3   6    2.90    3.00
  -8  -3   6  425.66   29.20
  -8  -3   6  387.96   33.40
  -8   3   6  411.36   28.20
  -8   3   6  408.86   28.00
  -8   3   6  368.26   30.30
  -7  -3   6   52.69    8.20
  -7  -3   6   35.30    9.10
  -7   3   6   49.60    7.60
  -7   3   6   71.79    9.40
  -7   3   6   45.30    8.80
  -6  -3   6  638.04   45.50
  -6  -3   6  642.64   41.20
   6  -3  -6  667.73   38.70
  -6   3   6  691.23   41.30
  -6   3   6  654.13   40.30
  -6   3   6  617.64   38.40
  -6   3   6  610.24   42.20
  -5  -3   6   17.20    5.60
   5  -3  -6   25.20    4.10
   5  -3  -6   18.30    3.70
  -5  -3   6   13.30    3.80
  -5   3   6   23.70    4.70
   5   3  -6   19.50    3.10
  -5   3   6   18.30    4.70
   5   3  -6   16.20    2.10
  -5   3   6   16.90    3.00
  -5   3   6   22.40    4.50
   4  -3  -6  668.43   38.10
  -4  -3   6  624.84   42.00
   4  -3  -6  621.34   39.20
  -4  -3   6  626.04   39.30
   4  -3  -6  591.54   37.60
   4   3  -6  723.83   40.50
   4   3  -6  589.84   35.80
   4   3  -6  569.74   36.60
   4   3  -6  615.04   37.30
  -4   3   6  621.94   39.80
  -4   3   6  665.53   39.10
   4   3  -6  684.33   37.90
  -4   3   6  585.54   37.00
  -4   3   6  586.44   37.50
   3  -3  -6  112.99    9.10
   3  -3  -6  112.89   10.20
   3  -3  -6  133.89   10.30
  -3  -3   6  111.99    8.30
  -3  -3   6  118.49   11.70
  -3  -3   6  120.69   10.40
   3   3  -6  119.89    7.90
   3   3  -6  104.99    9.50
  -3   3   6  112.09    8.70
   3   3  -6  108.49    8.50
   3   3  -6  130.79   12.30
   3   3  -6  123.49   10.20
  -3   3   6  123.39   10.00
  -3   3   6  124.69    8.30
  -3   3   6  121.79    8.90
  -3   3   6  132.19   11.30
   2  -3  -6  291.57   19.90
  -2  -3   6  303.37   22.20
   2  -3  -6  315.47   21.50
  -2  -3   6  368.86   20.70
  -2  -3   6  311.57   21.40
  -2   3   6  243.08   21.50
   2   3  -6  302.47   19.70
  -2   3   6  367.16   21.20
  -2   3   6  330.07   19.40
  -2   3   6  287.27   19.70
   2   3  -6  308.47   19.10
   2   3  -6  350.16   20.60
   1  -3  -6  130.09    8.70
  -1  -3   6  116.09    9.90
   1  -3  -6   96.39    8.40
   1  -3  -6   97.99    9.50
   1  -3  -6  114.09    9.70
  -1  -3   6  120.79   10.20
  -1  -3   6  126.49   10.10
  -1   3   6  104.29    8.50
  -1   3   6  128.19   10.70
   1   3  -6  114.69    8.60
  -1   3   6  127.29    8.70
   1   3  -6  121.99    8.50
   1   3  -6  111.69    8.80
  -1   3   6  114.79    7.60
   1   3  -6  118.59    8.20
  -1   3   6  123.39    9.30
   0  -3   6  992.60   56.09
   0  -3  -6  901.01   55.19
   0  -3  -6  945.41   53.29
   0  -3  -6  805.12   54.19
   0  -3   6  938.21   54.79
   0  -3  -6  939.61   53.39
   0  -3   6 1004.40   55.79
   0   3  -6  923.81   53.29
   0   3  -6  918.81   53.99
   0   3  -6  940.51   54.19
   0   3   6  935.71   54.79
   0   3   6  927.81   54.29
   0   3   6  957.60   53.49
   0   3  -6  961.10   53.99
   0   3  -6  948.11   54.19
   0   3   6  949.31   54.49
  -1  -3  -6  381.16   24.10
   1  -3   6  406.56   23.90
  -1  -3  -6  339.17   22.70
   1  -3   6  415.46   25.40
   1  -3   6  395.66   23.80
  -1  -3  -6  401.36   25.00
  -1  -3  -6  386.66   22.50
   1  -3   6  391.76   24.80
  -1   3  -6  394.26   24.30
   1   3   6  411.36   24.10
   1   3   6  394.76   23.20
  -1   3  -6  407.06   24.20
  -1   3  -6  422.46   23.60
  -1   3  -6  398.16   23.70
   1   3   6  393.06   25.20
   2  -3   6  811.12   44.00
   2  -3   6  805.52   44.30
  -2  -3  -6  757.32   45.70
  -2  -3  -6  795.72   45.10
   2  -3   6  789.22   45.30
  -2   3  -6  761.52   45.50
  -2   3  -6  730.33   45.30
  -2   3  -6  742.73   46.50
  -2   3  -6  745.93   43.70
   2   3   6  772.92   47.10
   3  -3   6  106.29    7.90
  -3  -3  -6  127.09    9.40
  -3  -3  -6  125.49    8.90
  -3  -3  -6  125.69   11.40
  -3  -3  -6  118.39    7.70
   3  -3   6  125.59    7.90
  -3   3  -6  135.99    9.70
  -3   3  -6  136.89    9.70
   3   3   6  141.89   11.70
  -3   3  -6  138.29   10.60
  -3   3  -6  132.89    9.20
  -4  -3  -6  300.17   18.30
   4  -3   6  288.87   18.10
  -4  -3  -6  312.77   22.30
  -4  -3  -6  303.97   17.80
   4  -3   6  300.67   17.60
  -4  -3  -6  290.77   18.80
  -4   3  -6  293.97   19.20
  -4   3  -6  285.87   19.10
  -4   3  -6  301.47   19.40
   4   3   6  281.97   21.70
  -4   3  -6  287.27   20.20
   5  -3   6  125.79    8.90
  -5  -3  -6  143.79    9.30
  -5  -3  -6  137.89    9.90
  -5  -3  -6  137.49    9.20
  -5  -3  -6  125.39   12.80
  -5   3  -6  136.19   10.60
  -5   3  -6  132.09   11.20
  -5   3  -6  135.29   10.50
  -5   3  -6  130.79   10.20
   5   3   6  144.39   13.40
  -6  -3  -6  758.92   45.10
  -6  -3  -6  798.22   45.50
  -6  -3  -6  742.83   44.50
  -6  -3  -6  766.72   50.49
   6   3   6  797.72   50.69
  -6   3  -6  769.62   46.00
  -6   3  -6  810.32   46.90
  -6   3  -6  758.52   46.70
  -7  -3  -6   78.69    5.80
  -7  -3  -6   63.39   10.70
  -7  -3  -6   71.69    6.50
  -7  -3  -6   70.49    6.50
   7   3   6   73.19   11.50
  -7   3  -6   67.49    8.50
  -7   3  -6   74.19    7.10
  -8  -3  -6  386.26   30.40
  -8  -3  -6  407.06   24.70
  -8   3  -6  367.26   25.20
   8   3   6  398.76   30.80
  -8   3  -6  413.26   26.90
  -9  -3  -6    5.50    4.40
   9   3   6    7.60    4.80
  -9   3  -6    8.90    3.10
  -9   3  -6   14.90    4.70
 -10  -3  -6   69.49   13.20
 -10   3  -6   74.89   10.50
  10   3   6   71.69   13.60
 -10   3  -6   73.19    7.80
 -10  -4   6   59.59    9.70
 -10  -4   6   65.69   11.40
 -10   4   6   58.09    9.80
 -10   4   6   39.00    8.40
  -9  -4   6  141.29   14.90
  -9  -4   6  120.89   19.90
  -9  -4   6  147.69   14.60
  -9   4   6  143.99   13.60
  -9   4   6  113.49   14.60
  -8  -4   6   49.20   12.10
  -8  -4   6   53.79    9.50
  -8   4   6   50.39    8.20
  -8   4   6   61.89    9.30
   7  -4  -6   63.89    8.40
  -7  -4   6   53.49    9.00
  -7  -4   6   62.49   12.40
  -7   4   6   62.59    8.90
  -7   4   6   82.69    8.70
  -7   4   6   51.29    9.30
  -7   4   6   74.69    6.90
   6  -4  -6  381.56   25.60
  -6  -4   6  374.46   27.00
  -6  -4   6  375.26   30.80
  -6   4   6  386.06   26.40
   6   4  -6  417.36   27.90
  -6   4   6  388.46   24.60
  -6   4   6  358.56   27.10
  -6   4   6  363.46   25.40
  -5  -4   6  201.68   15.70
  -5  -4   6  178.48   17.70
   5  -4  -6  175.08   13.80
   5  -4  -6  185.38   14.60
  -5   4   6  190.28   13.90
   5   4  -6  220.48   17.30
  -5   4   6  189.38   15.40
   5   4  -6  165.08   11.80
  -5   4   6  180.98   13.20
   5   4  -6  177.88   12.70
  -5   4   6  175.38   14.50
  -4  -4   6  217.68   17.60
   4  -4  -6  207.48   17.10
   4  -4  -6  216.78   16.20
  -4  -4   6  224.28   19.80
   4  -4  -6  242.98   18.80
  -4  -4   6  231.38   14.10
  -4  -4   6  233.88   13.90
   4   4  -6  198.28   14.40
  -4   4   6  233.88   16.00
   4   4  -6  252.97   21.00
   4   4  -6  232.68   15.50
  -4   4   6  275.87   17.80
  -4   4   6  263.37   18.50
  -4   4   6  244.68   16.10
  -3  -4   6  138.89   10.50
  -3  -4   6  167.98   14.70
   3  -4  -6  167.88   13.50
   3  -4  -6  158.58   12.60
   3  -4  -6  142.49   11.50
  -3  -4   6  157.48   11.20
  -3  -4   6  157.88   13.20
   3   4  -6  159.68   16.80
  -3   4   6  166.68   12.60
   3   4  -6  163.68   12.30
  -3   4   6  152.38   11.60
   3   4  -6  151.08   10.50
   3   4  -6  134.79   11.60
  -3   4   6  160.18   10.70
   3   4  -6  154.98   11.20
  -3   4   6  160.28   13.70
  -3   4   6  168.78   11.20
  -2  -4   6  394.66   26.70
  -2  -4   6  376.46   25.70
   2  -4  -6  368.86   26.30
  -2  -4   6  383.76   24.40
   2  -4  -6  358.66   25.60
   2  -4  -6  372.46   24.00
   2   4  -6  363.56   23.10
   2   4  -6  380.06   24.20
   2   4  -6  324.57   23.30
  -2   4   6  397.96   24.90
  -2   4   6  397.36   24.20
  -2   4   6  356.36   26.50
   2   4  -6  436.76   24.20
  -2   4   6  396.56   23.00
   1  -4  -6  290.57   18.40
  -1  -4   6  272.47   20.60
  -1  -4   6  284.17   20.20
   1  -4  -6  276.77   20.20
  -1  -4   6  276.37   20.00
  -1   4   6  273.57   18.00
   1   4  -6  293.97   18.20
   1   4  -6  310.37   18.40
  -1   4   6  285.97   17.00
  -1   4   6  278.57   19.10
   1   4  -6  272.17   18.30
  -1   4   6  263.27   18.60
   1   4  -6  278.87   18.60
  -1   4   6  303.67   20.10
   0  -4   6  829.32   49.70
   0  -4  -6  817.32   50.79
   0  -4   6  799.02   50.69
   0  -4  -6  849.12   48.40
   0  -4   6  864.81   51.39
   0   4  -6  842.12   49.30
   0   4   6  852.71   49.70
   0   4   6  864.21   48.50
   0   4   6  802.32   49.30
   0   4   6  840.22   49.80
   0   4   6  813.12   46.80
   0   4  -6  851.41   49.10
   0   4  -6  834.42   49.10
   0   4  -6  842.22   48.40
   1  -4   6  216.68   15.80
  -1  -4  -6  187.98   13.40
   1  -4   6  232.38   14.90
  -1  -4  -6  216.58   13.10
   1  -4   6  225.58   14.20
  -1  -4  -6  222.58   16.10
   1  -4   6  225.88   16.20
   1   4   6  203.98   14.70
   1   4   6  218.38   15.10
  -1   4  -6  211.68   14.80
   1   4   6  222.38   15.00
  -1   4  -6  232.38   13.90
  -1   4  -6  214.38   13.20
  -1   4  -6  221.38   15.10
   1   4   6  207.78   13.80
   1   4   6  222.58   15.80
  -1   4  -6  235.98   14.60
  -1   4  -6  208.58   13.60
  -2  -4  -6  725.03   47.00
   2  -4   6  840.22   47.60
   2  -4   6  789.72   46.70
   2  -4   6  802.42   45.50
   2   4   6  787.72   46.60
  -2   4  -6  707.63   44.80
   2   4   6  791.22   48.00
  -2   4  -6  795.42   46.60
   2   4   6  822.62   45.80
  -2   4  -6  759.22   46.20
   2   4   6  752.22   44.70
   3  -4   6  178.88   11.90
   3  -4   6  170.98   13.00
  -3  -4  -6  172.78   12.60
  -3  -4  -6  186.28   15.40
  -3  -4  -6  179.08   13.60
   3   4   6  189.38   11.80
  -3   4  -6  179.38   13.30
  -3   4  -6  152.18   13.90
   3   4   6  184.78   11.20
   3   4   6  187.08   15.20
  -3   4  -6  200.78   13.40
  -4  -4  -6 2969.00  166.78
  -4  -4  -6 3007.80  171.18
  -4  -4  -6 3039.40  164.98
  -4  -4  -6 2993.40  167.98
   4  -4   6 2900.21  165.98
  -4   4  -6 3048.29  167.88
   4   4   6 3080.89  171.18
  -4   4  -6 2792.52  167.48
  -4   4  -6 2840.92  166.88
  -5  -4  -6  131.69   14.40
  -5  -4  -6  150.38   12.20
  -5  -4  -6  161.38   11.70
  -5  -4  -6  156.68   10.40
  -5   4  -6  156.88   12.10
  -5   4  -6  182.68   12.90
   5   4   6  162.98   15.30
  -5   4  -6  170.38   12.50
  -6  -4  -6   31.90    7.50
  -6  -4  -6   36.60    5.80
  -6   4  -6   18.60    4.00
  -6   4  -6   41.80    6.20
  -6   4  -6   22.50    4.70
   6   4   6   34.00    8.00
  -7  -4  -6   16.40    5.60
  -7  -4  -6   20.80    4.40
   7   4   6   18.60    6.00
  -7   4  -6   16.70    4.20
  -7   4  -6   18.30    4.20
  -7   4  -6   24.20    5.00
  -8  -4  -6  152.58   12.50
  -8  -4  -6  141.89   16.40
  -8   4  -6  168.38   13.20
   8   4   6  172.28   17.70
  -8   4  -6  141.99   13.20
  -9  -4  -6   79.29    8.30
  -9  -4  -6   73.99   13.60
  -9   4  -6   93.39   11.30
  -9   4  -6   96.09    9.40
   9   4   6   96.59   15.40
 -10  -5   6  346.47   29.20
  10   5  -6  410.16   31.60
 -10   5   6  352.36   28.00
  -9  -5   6    5.80    4.00
  -9  -5   6    3.40    5.10
  -9   5   6    4.60    3.60
  -9   5   6    4.80    3.50
   9   5  -6    3.20    3.80
  -8  -5   6  415.76   30.10
  -8   5   6  394.66   28.10
  -8   5   6  390.26   28.80
   8   5  -6  410.66   31.50
  -7  -5   6  231.38   19.80
   7  -5  -6  236.38   19.60
  -7  -5   6  265.17   24.40
  -7   5   6  229.08   17.30
   7   5  -6  253.17   22.20
  -7   5   6  244.48   19.30
  -7   5   6  226.78   18.10
   6  -5  -6  116.79   12.20
  -6  -5   6  119.29   17.20
  -6  -5   6  133.29   12.80
  -6   5   6  134.69   12.40
   6   5  -6  118.09   14.50
   6   5  -6  109.89    9.60
  -6   5   6   88.79   10.90
  -6   5   6  131.09   10.60
  -6   5   6  132.79   12.10
  -5  -5   6  175.98   17.60
  -5  -5   6  180.08   15.30
   5  -5  -6  164.78   14.40
   5  -5  -6  163.98   13.40
   5   5  -6  158.68   11.50
   5   5  -6  176.88   12.50
  -5   5   6  156.98   14.10
  -5   5   6  154.78   12.70
   5   5  -6  158.58   18.10
  -5   5   6  161.18   14.00
  -5   5   6  191.28   13.30
  -4  -5   6  584.84   38.60
  -4  -5   6  571.74   31.30
  -4  -5   6  540.25   35.80
   4  -5  -6  445.36   34.00
  -4  -5   6  593.64   31.20
   4  -5  -6  529.65   33.80
   4   5  -6  530.55   32.80
  -4   5   6  614.44   36.30
  -4   5   6  541.95   33.60
  -4   5   6  536.75   34.70
  -4   5   6  517.45   32.70
   4   5  -6  434.16   33.10
   4   5  -6  521.45   32.00
   4   5  -6  482.95   40.50
  -3  -5   6  479.95   32.50
   3  -5  -6  351.56   30.60
  -3  -5   6  458.25   30.80
  -3  -5   6  460.45   28.20
   3  -5  -6  489.05   31.50
   3  -5  -6  377.56   28.80
   3  -5  -6  444.76   28.80
  -3   5   6  413.26   30.60
   3   5  -6  453.75   28.20
  -3   5   6  463.25   27.60
  -3   5   6  456.75   27.60
   3   5  -6  459.45   29.00
   3   5  -6  467.25   27.70
  -3   5   6  457.65   28.90
  -3   5   6  477.15   29.90
   3   5  -6  538.85   38.20
   2  -5  -6  300.87   23.60
  -2  -5   6  323.37   23.70
   2  -5  -6  265.37   21.20
   2  -5  -6  314.07   23.50
   2  -5  -6  357.96   21.80
  -2  -5   6  309.37   23.10
  -2  -5   6  262.87   21.10
   2   5  -6  323.97   21.00
   2   5  -6  315.37   20.60
  -2   5   6  336.67   22.40
  -2   5   6  344.57   19.90
   2   5  -6  356.76   21.80
  -2   5   6  330.67   24.30
  -2   5   6  332.57   21.70
  -2   5   6  370.36   21.70
   2   5  -6  335.97   21.10
  -1  -5   6  220.68   17.10
   1  -5  -6  148.09   14.80
   1  -5  -6  199.98   14.00
   1  -5  -6  196.18   16.10
   1  -5  -6  150.88   13.50
  -1  -5   6  184.88   15.60
  -1  -5   6  196.88   15.40
   1   5  -6  201.68   14.10
   1   5  -6  195.78   13.80
  -1   5   6  201.78   13.60
   1   5  -6  208.88   13.90
  -1   5   6  190.38   14.40
   1   5  -6  224.08   14.60
  -1   5   6  196.78   12.10
  -1   5   6  223.88   15.40
  -1   5   6  207.78   15.00
   0  -5   6  469.85   29.90
   0  -5  -6  421.56   30.10
   0  -5   6  508.65   32.40
   0  -5   6  478.75   31.50
   0  -5  -6  464.45   31.60
   0  -5  -6  510.05   28.90
   0   5  -6  480.75   28.80
   0   5   6  471.25   30.00
   0   5  -6  474.45   29.50
   0   5   6  486.65   28.80
   0   5  -6  464.75   29.40
   0   5   6  475.45   30.10
   0   5  -6  455.25   29.60
   0   5   6  457.55   30.00
  -1  -5  -6   87.69   10.50
   1  -5   6   53.89    5.10
  -1  -5  -6   48.20    4.90
   1  -5   6   61.09    8.70
  -1  -5  -6   57.89    4.70
   1  -5   6   67.09    7.40
  -1   5  -6   56.79    5.00
   1   5   6   47.00    7.00
   1   5   6   50.59    6.90
  -1   5  -6   64.99    7.30
  -1   5  -6   65.09    8.00
   1   5   6   54.59    5.20
  -1   5  -6   62.59    5.80
   1   5   6   53.99    5.90
  -1   5  -6   57.49    4.70
   2  -5   6  523.65   33.30
   2  -5   6  537.45   32.80
  -2  -5  -6  485.85   33.00
   2  -5   6  542.05   31.20
   2   5   6  488.55   33.10
   2   5   6  472.05   30.00
  -2   5  -6  485.35   30.50
   2   5   6  498.05   31.90
  -2   5  -6  510.95   31.70
  -2   5  -6  502.95   32.00
  -3  -5  -6  176.68   15.60
  -3  -5  -6  179.18   14.60
   3  -5   6  181.28   12.60
   3  -5   6  185.78   14.10
   3   5   6  168.58   13.60
   3   5   6  187.38   15.70
  -3   5  -6  179.28   13.90
  -3   5  -6  169.28   13.40
  -4  -5  -6   82.99    9.20
   4  -5   6   99.19    7.80
   4  -5   6   99.69    9.10
  -4  -5  -6   81.09   11.80
   4   5   6   83.99    9.70
  -4   5  -6   96.49    9.20
   4   5   6   93.09   10.90
  -4   5  -6   97.29    8.90
  -5  -5  -6   39.00    8.40
   5  -5   6   40.50    6.40
  -5  -5  -6   36.30    6.50
  -5   5  -6   34.60    5.60
  -5   5  -6   37.40    6.30
   5   5   6   36.90    8.10
  -5   5  -6   35.50    5.70
   5   5   6   40.90    6.50
   5   5   6   35.10    6.20
  -6  -5  -6   64.19   11.50
  -6  -5  -6   72.79    9.80
  -6   5  -6   53.89    7.70
  -6   5  -6   65.19    8.00
   6   5   6   74.59    9.30
   6   5   6   77.89   12.40
  -6   5  -6   56.69    8.40
  -7  -5  -6  111.59   15.90
  -7  -5  -6  120.89   11.30
  -7   5  -6  117.99   10.80
  -7   5  -6  118.69   11.10
   7   5   6  108.99   12.40
   7   5   6  114.69   16.60
  -7   5  -6  116.39   12.50
  -8  -5  -6  344.67   28.90
  -8  -5  -6  349.17   24.40
  -8   5  -6  346.37   24.20
   8   5   6  323.97   28.60
   8   5   6  328.97   24.40
  -8   5  -6  333.77   24.10
  -8   5  -6  341.07   24.20
  -9  -5  -6    5.50    5.40
  -9  -5  -6    3.80    2.80
  -9   5  -6    0.90    2.80
  -9   5  -6    7.40    3.60
   9   5   6    9.20    6.00
  -9  -6   6  139.09   18.10
  -9   6   6  124.69   14.90
  -9   6   6  143.59   14.70
   9   6  -6  139.59   19.00
  -8  -6   6  167.28   16.60
   8  -6  -6  141.49   18.30
  -8  -6   6  198.98   26.10
  -8   6   6  179.78   15.00
  -8   6   6  162.78   15.70
   8   6  -6  147.79   19.80
  -7  -6   6   11.60    5.90
  -7  -6   6   16.00    5.50
   7  -6  -6   29.30    6.80
  -7   6   6   23.60    5.50
  -7   6   6   23.70    6.00
   7   6  -6   20.20    7.70
  -6  -6   6   65.79   10.60
  -6  -6   6   54.29   11.60
   6  -6  -6   57.09    9.80
   6   6  -6   58.59    7.80
  -6   6   6   59.69    9.20
   6   6  -6   49.20   13.20
  -6   6   6   62.79    8.30
  -6   6   6   49.10    7.60
   5  -6  -6  180.28   15.50
  -5  -6   6  201.98   19.70
   5  -6  -6  177.78   16.20
  -5  -6   6  211.18   18.00
   5   6  -6  198.58   14.80
  -5   6   6  200.58   15.50
  -5   6   6  196.38   16.40
   5   6  -6  182.28   14.80
   5   6  -6  246.68   24.80
  -5   6   6  191.28   16.40
  -5   6   6  203.78   14.80
  -4  -6   6  225.48   20.30
   4  -6  -6  232.98   17.20
   4  -6  -6  161.38   18.40
  -4  -6   6  224.68   14.40
  -4  -6   6  224.78   18.90
  -4   6   6  239.98   17.10
  -4   6   6  233.28   18.50
  -4   6   6  226.58   15.60
   4   6  -6  237.38   24.80
  -4   6   6  227.58   17.80
   4   6  -6  223.88   16.10
  -4   6   6  220.58   13.70
   4   6  -6  207.48   16.70
   4   6  -6  233.78   15.50
   3  -6  -6   68.49    8.70
  -3  -6   6   54.39    6.90
   3  -6  -6   40.60    7.30
   3  -6  -6   29.80    7.70
  -3  -6   6   61.69    9.80
  -3  -6   6   55.29    9.50
  -3   6   6   69.29    8.40
  -3   6   6   53.69    5.60
   3   6  -6   61.59    6.90
   3   6  -6   54.69    7.50
   3   6  -6   63.39    6.40
  -3   6   6   65.49    5.60
  -3   6   6   56.09    8.50
  -3   6   6   41.80    8.20
   2  -6  -6  437.76   34.80
  -2  -6   6  605.74   38.20
  -2  -6   6  591.44   37.90
   2  -6  -6  591.74   38.40
  -2  -6   6  597.24   35.80
   2  -6  -6  491.95   37.50
   2  -6  -6  601.24   35.50
   2   6  -6  549.85   35.30
   2   6  -6  611.24   35.70
  -2   6   6  535.95   36.10
   2   6  -6  566.34   34.90
  -2   6   6  618.94   35.30
  -2   6   6  562.34   35.70
   2   6  -6  571.14   34.60
  -2   6   6  564.54   33.10
  -2   6   6  497.35   37.50
   1  -6  -6  301.97   22.80
   1  -6  -6  257.87   21.60
   1  -6  -6  254.77   19.70
  -1  -6   6  308.47   23.20
  -1  -6   6  297.27   21.40
  -1  -6   6  291.17   22.10
   1  -6  -6  323.97   20.10
   1   6  -6  280.37   19.60
  -1   6   6  280.77   19.10
  -1   6   6  300.47   17.50
   1   6  -6  297.17   19.60
  -1   6   6  287.77   20.80
  -1   6   6  278.17   20.40
  -1   6   6  299.17   20.80
   1   6  -6  283.17   19.80
   1   6  -6  304.97   20.20
   0  -6  -6  342.37   22.10
   0  -6  -6  344.27   25.50
   0  -6   6  329.47   22.90
   0  -6   6  371.86   26.30
   0  -6   6  315.87   24.50
   0  -6  -6  338.77   23.90
   0   6   6  330.07   23.40
   0   6   6  343.37   23.30
   0   6  -6  353.16   22.20
   0   6  -6  378.56   23.60
   0   6   6  338.27   22.00
   0   6   6  315.77   23.30
   0   6  -6  350.36   23.00
   0   6  -6  358.76   23.00
   1  -6   6  203.58   17.10
   1  -6   6  207.48   14.30
  -1  -6  -6  207.18   17.60
  -1  -6  -6  213.18   13.80
   1  -6   6  221.58   17.60
  -1   6  -6  211.88   14.30
  -1   6  -6  220.28   16.20
  -1   6  -6  224.08   15.40
   1   6   6  215.98   16.20
   1   6   6  194.68   14.30
  -1   6  -6  219.08   14.00
   1   6   6  213.78   16.40
  -1   6  -6  213.48   15.80
   2  -6   6  710.93   43.90
  -2  -6  -6  729.63   46.60
   2  -6   6  735.53   45.90
   2   6   6  727.63   46.10
  -2   6  -6  706.53   44.40
  -2   6  -6  750.12   45.10
   2   6   6  750.72   45.00
   2   6   6  707.73   42.80
  -2   6  -6  691.73   43.20
   3  -6   6  262.47   17.70
  -3  -6  -6  279.87   20.70
   3  -6   6  266.67   19.70
  -3   6  -6  241.58   18.90
   3   6   6  229.48   18.40
   3   6   6  263.37   20.70
  -3   6  -6  247.48   18.60
  -4  -6  -6  811.12   50.29
   4  -6   6  769.32   45.20
   4  -6   6  745.93   47.10
  -4  -6  -6  764.32   48.20
   4   6   6  673.93   46.20
  -4   6  -6  707.93   46.10
  -4   6  -6  781.12   47.10
   4   6   6  728.23   49.20
  -5  -6  -6  176.08   16.70
  -5  -6  -6  144.79   14.00
   5  -6   6  150.78   11.80
   5  -6   6  162.68   13.70
  -5   6  -6  150.28   13.00
   5   6   6  142.59   15.40
   5   6   6  148.59   13.20
  -5   6  -6  147.09   13.30
  -6  -6  -6   41.00    7.80
  -6  -6  -6   34.20    8.30
   6  -6   6   30.40    6.40
  -6   6  -6   32.30    5.80
  -6   6  -6   37.60    7.00
   6   6   6   34.20    7.70
   6   6   6   36.50    6.60
   6   6   6   29.30    7.70
  -6   6  -6   31.70    5.90
  -7  -6  -6   72.19   12.90
  -7  -6  -6   84.29   11.50
   7  -6   6   70.69    8.90
  -7   6  -6   81.19   10.80
  -7   6  -6   90.69   10.60
  -7   6  -6   82.09   10.10
   7   6   6   84.79   13.80
   7   6   6   75.59   10.30
   7   6   6   73.99    9.80
  -8  -6  -6   53.89    9.40
  -8  -6  -6   77.49   14.00
  -8   6  -6   55.09    9.20
  -8   6  -6   57.59    8.80
  -8   6  -6   60.09    8.90
   8   6   6   66.09   13.10
   8   6   6   53.09   10.10
   8  -7  -6  111.79   16.40
  -8  -7   6  160.98   16.60
  -8  -7   6  149.49   22.30
   8   7  -6  143.59   26.30
  -8   7   6  145.39   15.20
  -8   7   6  142.79   15.20
  -7  -7   6   36.80   10.30
   7  -7  -6   36.70    8.60
  -7  -7   6   50.19   10.00
   7   7  -6   34.10   12.50
  -7   7   6   53.19    8.30
  -7   7   6   55.29   10.30
  -7   7   6   52.49    8.30
   6  -7  -6  204.48   23.70
  -6  -7   6  305.57   27.00
  -6  -7   6  292.87   24.20
   6   7  -6  308.07   20.90
  -6   7   6  340.27   21.10
   6   7  -6  291.27   31.20
  -6   7   6  270.47   22.40
  -6   7   6  281.97   21.20
  -5  -7   6   53.19   11.30
   5  -7  -6   47.00    8.00
   5  -7  -6   43.60    8.70
   5  -7  -6   46.80   11.00
  -5  -7   6   71.89   11.60
  -5   7   6   51.59    9.20
  -5   7   6   62.09    8.90
   5   7  -6   43.80    7.30
  -5   7   6   51.79    7.30
   4  -7  -6  157.38   15.80
   4  -7  -6  157.48   18.20
  -4  -7   6  217.88   13.60
  -4  -7   6  201.38   19.30
  -4  -7   6  219.78   18.80
   4  -7  -6  203.08   16.30
  -4   7   6  216.38   17.60
  -4   7   6  225.08   14.60
  -4   7   6  172.98   15.60
   4   7  -6  194.78   15.30
   4   7  -6  193.18   14.60
  -4   7   6  267.47   26.40
  -3  -7   6  318.07   22.20
  -3  -7   6  336.57   26.30
  -3  -7   6  361.86   26.30
   3  -7  -6  265.97   25.50
   3  -7  -6  352.06   23.70
   3   7  -6  361.36   23.70
  -3   7   6  270.57   24.50
  -3   7   6  340.97   24.70
   3   7  -6  335.17   22.90
   3   7  -6  335.47   22.40
  -3   7   6  349.96   21.20
  -3   7   6  351.26   24.00
  -3   7   6  344.07   22.00
  -2  -7   6  273.67   18.60
   2  -7  -6  179.98   17.40
  -2  -7   6  225.68   19.60
   2  -7  -6  271.37   21.60
   2  -7  -6  190.88   19.70
   2  -7  -6  246.28   18.10
  -2  -7   6  277.17   21.00
   2   7  -6  251.97   17.60
  -2   7   6  256.77   17.70
  -2   7   6  235.28   17.50
   2   7  -6  242.48   18.10
  -2   7   6  258.57   19.40
   2   7  -6  246.48   17.70
  -2   7   6  265.57   21.00
  -2   7   6  243.98   18.60
  -2   7   6  253.07   15.60
  -1  -7   6  116.59   12.80
   1  -7  -6  102.19   12.30
  -1  -7   6  144.89   14.40
  -1  -7   6  128.19   12.20
   1  -7  -6  120.69   13.60
  -1  -7   6  123.29   11.80
   1  -7  -6  121.29   10.90
  -1   7   6  142.39   10.80
  -1   7   6  148.79   12.40
   1   7  -6  130.49   11.10
  -1   7   6  128.19   11.70
   1   7  -6  134.89   11.50
   1   7  -6  142.69   14.60
   1   7  -6  134.29   11.00
   0  -7   6  101.19    9.50
   0  -7   6   98.89   13.20
   0  -7  -6  103.49   14.30
   0  -7  -6   98.29    8.80
   0  -7   6  105.69   12.40
   0   7   6   87.19   10.70
   0   7  -6  100.09    9.50
   0   7  -6  101.89    9.60
   0   7  -6  100.29    9.80
   0   7   6   96.59    8.70
   0   7  -6   96.59    8.70
   0   7   6  108.09    9.90
  -1  -7  -6  140.79   10.60
  -1  -7  -6  147.69   15.00
   1  -7   6  174.58   15.40
  -1   7  -6  147.69   10.80
   1   7   6  135.59   11.20
   1   7   6  135.89   12.80
  -1   7  -6  151.08   13.00
  -1   7  -6  169.98   13.10
  -1   7  -6  148.29   12.20
   1   7   6  157.58   13.30
  -2  -7  -6  261.77   20.60
   2  -7   6  271.17   20.00
   2   7   6  223.18   18.60
  -2   7  -6  204.98   17.10
   2   7   6  201.08   17.40
  -2   7  -6  216.78   16.40
  -2   7  -6  229.58   18.00
   3  -7   6  269.77   20.90
  -3  -7  -6  263.87   21.70
   3  -7   6  256.87   18.80
   3   7   6  258.77   19.70
  -3   7  -6  245.98   19.30
   3   7   6  249.48   21.00
  -3   7  -6  265.17   17.80
  -3   7  -6  258.07   20.00
   4  -7   6  101.09    9.90
  -4  -7  -6  119.79   12.90
   4  -7   6  100.19   11.50
  -4  -7  -6  141.19   14.40
   4   7   6  118.19   13.20
   4   7   6  108.29   12.50
  -4   7  -6  110.69   12.50
  -4   7  -6  130.29   12.10
  -5  -7  -6  129.29   17.40
   5  -7   6  132.79   13.10
  -5  -7  -6  123.79   13.50
   5  -7   6  132.19   11.20
  -5   7  -6  128.69   13.90
  -5   7  -6  125.69   12.60
   5   7   6  112.49   13.30
   5   7   6  129.89   17.40
  -6  -7  -6  136.99   15.90
  -6  -7  -6  115.79   15.70
   6  -7   6  123.79   13.10
  -6   7  -6  154.18   14.00
  -6   7  -6  126.99   12.40
   6   7   6  147.99   16.20
   6   7   6  148.99   13.50
  -7  -7  -6  188.18   17.50
   7  -7   6  182.18   16.80
  -7  -7  -6  163.18   18.90
  -7   7  -6  211.98   17.20
  -7   7  -6  160.78   15.30
   7   7   6  181.78   16.10
   7   7   6  187.18   19.80
  -8  -7  -6  116.69   15.20
  -8   7  -6  116.69   12.60
   8   7   6  109.59   13.80
  -8   7  -6  101.19   12.40
   8  -8  -6   39.80    9.60
  -8  -8   6   51.59   11.40
  -8   8   6   49.10    8.30
  -8   8   6   65.19   11.90
   8   8  -6   53.99   17.40
   7  -8  -6   40.90   11.40
  -7  -8   6   36.80    9.60
   7  -8  -6   29.30    7.60
  -7  -8   6   24.00    9.30
  -7   8   6   54.09    9.80
  -7   8   6   34.70    6.60
  -7   8   6   38.80    7.20
   6  -8  -6   14.70    5.40
  -6  -8   6    9.20    5.80
   6  -8  -6   13.20    6.60
  -6  -8   6   14.50    6.10
   6   8  -6   14.50    4.70
  -6   8   6   17.60    4.70
  -6   8   6    8.40    4.20
  -6   8   6   12.30    5.10
  -5  -8   6  104.79   15.60
   5  -8  -6   98.19   14.10
   5  -8  -6  134.49   16.50
   5  -8  -6  123.29   12.80
  -5  -8   6  125.49   18.10
   5   8  -6  130.99   12.00
  -5   8   6  139.89   14.10
  -5   8   6  116.69   13.60
  -5   8   6  124.69   10.70
  -4  -8   6  266.27   16.60
  -4  -8   6  272.97   22.90
   4  -8  -6  186.28   19.10
   4  -8  -6  273.77   20.30
   4  -8  -6  223.48   22.90
  -4  -8   6  252.37   23.00
   4   8  -6  266.57   19.30
   4   8  -6  256.17   18.60
  -4   8   6  255.07   17.40
  -4   8   6  248.78   19.90
  -4   8   6  264.47   21.30
   3  -8  -6   34.20    6.70
   3  -8  -6   17.10    5.40
  -3  -8   6   32.30    5.70
  -3  -8   6   39.50    9.10
   3  -8  -6   30.20    8.60
  -3  -8   6   42.80    9.20
  -3   8   6   26.30    5.00
  -3   8   6   23.70    5.70
   3   8  -6   33.70    6.90
  -3   8   6   32.70    9.50
   3   8  -6   34.20    6.20
   3   8  -6   22.70    5.00
  -2  -8   6  370.66   27.80
   2  -8  -6  280.47   26.60
  -2  -8   6  377.06   27.00
   2  -8  -6  373.36   24.80
  -2  -8   6  368.66   24.80
   2  -8  -6  258.67   23.70
  -2   8   6  353.26   23.90
  -2   8   6  346.37   23.90
   2   8  -6  369.86   25.00
  -2   8   6  378.56   25.80
   2   8  -6  373.16   24.40
  -2   8   6  327.37   26.90
   2   8  -6  355.56   24.10
  -1  -8   6  237.58   19.90
  -1  -8   6  254.17   20.10
   1  -8  -6  271.47   19.30
   1  -8  -6  263.27   22.90
  -1  -8   6  243.48   21.60
   1   8  -6  266.47   19.80
  -1   8   6  251.67   20.10
  -1   8   6  254.37   18.50
  -1   8   6  264.47   19.50
   1   8  -6  271.17   20.30
   1   8  -6  263.77   19.30
  -1   8   6  259.37   20.10
   1   8  -6  261.17   18.90
   0  -8  -6  328.47   27.20
   0  -8   6  340.67   28.10
   0  -8  -6  347.47   22.80
   0  -8   6  341.57   25.10
   0   8   6  306.57   24.30
   0   8   6  345.27   24.20
   0   8  -6  335.87   23.80
   0   8  -6  331.67   22.60
   0   8  -6  355.46   24.10
   0   8   6  334.87   22.80
   1  -8   6  204.78   19.00
  -1  -8  -6  188.98   13.60
   1  -8   6  195.48   17.10
  -1  -8  -6  208.38   19.20
   1   8   6  205.88   16.90
   1   8   6  200.08   16.50
  -1   8  -6  186.38   15.40
  -1   8  -6  207.38   14.00
  -1   8  -6  181.88   16.10
   1   8   6  192.28   14.70
  -1   8  -6  192.88   16.00
  -2  -8  -6  506.15   29.00
  -2  -8  -6  521.65   37.20
   2  -8   6  519.55   36.50
  -2   8  -6  524.05   34.50
   2   8   6  508.35   34.40
  -2   8  -6  449.66   32.20
  -2   8  -6  530.25   34.10
   2   8   6  498.15   34.90
  -3  -8  -6   71.59   12.10
   3  -8   6   89.99   11.10
   3  -8   6   86.89    9.30
  -3   8  -6   75.69   10.50
  -3   8  -6   77.79   11.00
   3   8   6   67.49   11.10
   3   8   6   58.69    9.40
  -3   8  -6   87.89    8.30
   4  -8   6   24.30    6.70
  -4  -8  -6   32.40    8.30
   4  -8   6   27.00    5.70
  -4   8  -6   30.40    6.60
   4   8   6   22.20    6.60
  -4   8  -6   33.40    6.80
   4   8   6   37.80    7.40
  -5  -8  -6   93.39   14.80
   5  -8   6  111.59   12.60
   5  -8   6   95.29   10.00
  -5  -8  -6   94.19   14.40
  -5   8  -6  109.49   14.30
   5   8   6  111.99   13.60
   5   8   6   95.59   14.40
  -5   8  -6  129.99   14.30
   6  -8   6  218.38   17.50
  -6  -8  -6  215.88   20.80
  -6  -8  -6  258.17   23.50
   6  -8   6  224.28   20.10
   6   8   6  227.58   22.30
  -6   8  -6  225.48   19.60
  -6   8  -6  221.78   18.70
   6   8   6  226.48   19.20
  -7  -8  -6   19.60    7.00
  -7   8  -6   18.20    5.40
  -7   8  -6   23.70    6.70
   7   8   6   14.80    5.10
  -7  -9   6   64.39   13.40
  -7   9   6   63.79   11.70
  -7   9   6   67.89   10.60
  -7   9   6   68.19    9.30
   7   9  -6   50.49    9.30
   6  -9  -6  218.48   23.70
   6  -9  -6  154.28   18.00
  -6  -9   6  246.98   24.10
  -6  -9   6  245.28   22.70
  -6   9   6  204.48   18.40
  -6   9   6  230.08   20.60
   6   9  -6  224.28   18.20
  -6   9   6  195.08   16.10
   5  -9  -6    6.70    4.30
   5  -9  -6    3.00    4.50
   5  -9  -6    4.30    3.60
  -5  -9   6    8.40    5.30
  -5  -9   6    5.90    4.90
  -5   9   6   10.90    4.80
   5   9  -6    4.10    3.00
   4  -9  -6   58.69   10.50
  -4  -9   6  101.19   15.60
  -4  -9   6   90.69    7.30
   4  -9  -6   86.59   15.90
  -4  -9   6   83.49   13.60
   4  -9  -6   93.79   12.40
  -4   9   6   87.09   12.20
   4   9  -6   80.89   10.50
   4   9  -6   75.09   11.10
   3  -9  -6  132.89   14.80
  -3  -9   6  174.28   17.90
   3  -9  -6  141.59   17.50
  -3  -9   6  167.68   13.50
  -3  -9   6  159.98   16.80
   3  -9  -6  172.08   15.20
   3   9  -6  164.98   14.40
  -3   9   6  159.08   13.00
  -3   9   6  166.28   15.50
   3   9  -6  171.08   14.30
   3   9  -6  189.58   15.60
   2  -9  -6  162.28   14.70
  -2  -9   6  139.79   15.70
  -2  -9   6  146.59   14.20
  -2  -9   6  173.48   18.40
  -2   9   6  163.28   15.70
   2   9  -6  156.38   14.20
  -2   9   6  179.18   14.30
   2   9  -6  180.38   16.50
   2   9  -6  192.88   15.80
   2   9  -6  162.68   14.30
  -2   9   6  192.28   14.90
  -1  -9   6   99.09   12.60
   1  -9  -6   78.49   10.50
  -1   9   6   96.39   10.80
  -1   9   6  110.59   13.70
   1   9  -6   95.59   11.50
  -1   9   6  102.29    9.80
   1   9  -6   95.89    9.70
   1   9  -6   81.39   10.80
  -1   9   6   91.99   10.10
   0  -9   6  214.28   18.40
   0  -9  -6  229.08   21.50
   0  -9  -6  186.08   15.50
   0   9  -6  206.48   17.20
   0   9  -6  202.18   16.90
   0   9   6  222.48   18.40
   0   9   6  210.58   17.40
   0   9  -6  213.48   16.00
   0   9   6  221.68   16.50
   1  -9   6  158.08   15.40
  -1  -9  -6  156.08   11.60
  -1  -9  -6  161.98   17.60
   1  -9   6  173.68   18.20
   1   9   6  158.78   14.40
   1   9   6  129.29   15.40
  -1   9  -6  133.49   13.20
   1   9   6  158.48   13.00
  -1   9  -6  146.49   14.00
  -1   9  -6  153.38   11.70
   2  -9   6   17.70    6.10
   2  -9   6   30.40    8.00
  -2  -9  -6   17.70    2.40
  -2  -9  -6    6.60    5.10
  -2   9  -6   10.10    3.60
   2   9   6   13.80    4.90
  -2   9  -6   14.70    4.90
  -2   9  -6   21.60    5.80
   2   9   6   14.00    5.00
   3  -9   6  180.88   18.10
   3  -9   6  158.18   16.40
  -3  -9  -6  159.18   17.90
   3   9   6  172.28   15.80
   3   9   6  175.38   16.80
  -3   9  -6  156.28   15.00
  -3   9  -6  164.98   13.90
  -3   9  -6  168.38   16.00
  -4  -9  -6  117.59   16.90
   4  -9   6   92.19   12.50
   4  -9   6  129.09   14.40
   4   9   6  108.79   15.40
   4   9   6  108.69   13.80
  -4   9  -6   98.29   13.90
  -4   9  -6  110.69   13.70
  -5  -9  -6   30.30    9.00
   5  -9   6   33.50    8.30
   5  -9   6   35.50    7.20
  -5   9  -6   34.00    7.80
   5   9   6   34.90    7.70
   5   9   6   30.40    8.60
  -5   9  -6   20.60    6.40
  -6  -9  -6   45.90   11.00
   6  -9   6   49.60    8.50
  -6   9  -6   42.40    9.50
   6   9   6   58.39   10.30
  -6   9  -6   55.39    9.40
   5 -10  -6  180.18   17.40
  -5 -10   6  202.88   20.90
   5 -10  -6  170.38   24.90
   5 -10  -6  114.39   19.50
  -5 -10   6  169.38   19.70
  -5  10   6  187.18   19.90
   5  10  -6  164.98   15.90
   5  10  -6  178.88   19.90
  -4 -10   6   49.30    5.20
   4 -10  -6   50.09    9.90
   4 -10  -6   35.40    8.90
  -4 -10   6   66.09   13.60
  -4 -10   6   49.90   11.10
   4  10  -6   62.29   10.00
  -4  10   6   57.69   10.50
   4  10  -6   51.49    8.80
   4  10  -6   70.89   12.90
   3 -10  -6   22.60    6.30
  -3 -10   6   22.70    5.00
  -3  10   6   10.40    5.00
   3  10  -6   19.20    5.70
   3  10  -6   17.60    6.10
   3  10  -6   16.40    5.10
   2 -10  -6  415.86   28.40
  -2 -10   6  360.06   27.20
  -2  10   6  386.36   27.00
   2  10  -6  401.76   28.20
   2  10  -6  393.76   27.60
  -2  10   6  376.46   27.40
   2  10  -6  380.76   28.50
  -2  10   6  377.86   29.10
   1 -10  -6  115.19   11.30
  -1 -10   6  110.89   13.90
  -1  10   6   98.89   12.10
   1  10  -6  112.19   10.90
   1  10  -6  114.69   13.60
  -1  10   6  100.09   11.10
  -1  10   6   99.99   14.00
   1  10  -6   93.79   12.70
   0 -10  -6  176.38   14.00
   0 -10   6  163.38   16.20
   0  10  -6  144.59   14.70
   0  10   6  151.68   15.20
   0  10   6  181.28   14.60
   0  10   6  164.58   18.50
   0  10  -6  167.48   13.70
   0  10  -6  170.18   15.50
   0  10   6  174.38   15.50
  -1 -10  -6   67.09    7.60
  -1 -10  -6   53.89   12.10
   1 -10   6   47.70    9.90
   1  10   6   58.49   10.10
   1  10   6   61.49   10.10
  -1  10  -6   54.89    9.80
   1  10   6   65.89    9.30
  -1  10  -6   81.69   11.20
  -2 -10  -6   77.99   14.80
   2 -10   6   74.29   13.90
   2 -10   6   82.29   13.30
  -2  10  -6   70.49   10.90
   2  10   6   79.19   12.00
  -2  10  -6   64.39    9.70
   2  10   6   80.19   12.10
  -3 -10  -6   23.50    8.50
   3 -10   6   39.80    9.60
   3 -10   6   47.30   11.00
  -3  10  -6   44.80    7.50
   3  10   6   30.30    8.30
  -3  10  -6   28.00    7.00
   3  10   6   22.60    6.50
  -4 -10  -6  174.08   23.00
   4 -10   6  178.78   19.90
   4  10   6  223.28   20.40
   4  10   6  182.38   17.90
  -4  10  -6  185.48   18.20
  -4  10  -6  203.98   18.10
  -5 -10  -6   62.09   13.60
  -5  10  -6   88.79   12.30
  -5  10  -6   81.09   12.60
   5  10   6   62.19   11.10
   3 -11  -6   93.79   13.40
  -3 -11   6   85.79    9.50
  -3  11   6  113.19   15.10
   3  11  -6  113.79   15.20
   3  11  -6  104.49   13.30
   2 -11  -6   50.19    9.10
  -2 -11   6   57.49    9.10
  -2  11   6   40.20    7.50
  -2  11   6   49.70   10.10
   2  11  -6   36.20    7.50
   2  11  -6   39.80    8.30
   2  11  -6   32.40    7.60
  -2  11   6   35.70    7.50
  -1 -11   6   77.19   11.70
   1 -11  -6   77.29   10.50
  -1  11   6   66.79   10.00
  -1  11   6   76.39   11.20
  -1  11   6   68.09   11.70
   1  11  -6   77.69   10.50
   1  11  -6   80.69   12.00
   1  11  -6   62.29   10.80
   0 -11  -6   25.00    5.60
   0 -11   6   23.20    7.10
   0  11  -6   25.40    5.60
   0  11   6   28.10    6.90
   0  11   6   20.70    5.40
   0  11  -6   16.90    5.70
   0  11   6   24.40    7.80
   0  11  -6   28.30    7.20
   1 -11   6   70.79   12.40
  -1 -11  -6   74.09    7.30
   1  11   6   73.79   11.90
  -1  11  -6   69.09   11.40
   1  11   6   64.49   11.90
  -1  11  -6   85.29   12.50
   2 -11   6   84.09   13.60
  -2 -11  -6   78.89   15.70
  -2  11  -6   89.99   13.00
  -2  11  -6   74.49   10.90
   2  11   6   80.89   12.80
   2  11   6   73.39   14.30
   2  11   6   92.69   13.80
  -3 -11  -6    8.50    6.10
   3 -11   6   10.40    9.00
   3 -11   6   10.50    6.10
 -11   0   7   -2.60    4.00
 -11   0   7    7.50    4.90
 -10   0   7   70.19   12.70
 -10   0   7   83.39   15.20
 -10   0   7   96.99   12.40
  -9   0   7   57.69    9.00
  -9   0   7   41.80    9.80
  -9   0   7   54.79   12.20
  -8   0   7    4.00    3.00
  -8   0   7    4.10    3.80
  -8   0   7   10.20    3.30
  -7   0   7    0.70    2.70
  -7   0   7    1.40    2.50
   6   0  -7  469.85   26.50
  -6   0   7  433.06   32.30
  -6   0   7  400.56   31.30
  -5   0   7   81.99    7.40
   5   0  -7   89.09    6.70
  -5   0   7   87.39   12.20
  -5   0   7  104.19   10.90
   5   0  -7   86.39    7.00
   4   0  -7 1370.66   77.89
  -4   0   7 1398.46   77.29
   4   0  -7 1367.36   77.59
  -4   0   7 1337.57   81.89
  -4   0   7 1372.86   81.79
  -3   0   7  115.29   10.60
  -3   0   7  100.39   10.00
   3   0  -7  104.19    7.80
   3   0  -7  106.79    7.70
  -3   0   7  107.49    6.90
  -3   0   7  119.09    6.90
   3   0  -7  133.59    9.30
  -2   0   7 1093.69   65.29
   2   0  -7 1010.00   62.09
   2   0  -7 1101.59   62.09
   2   0  -7 1194.18   64.09
   1   0  -7   58.09    4.40
   1   0  -7   52.49    4.30
   1   0  -7   41.60    4.80
  -1   0   7   50.29    5.00
  -1   0   7   59.69    6.50
  -1   0   7   55.79    6.20
   1   0  -7   51.99    5.60
   0   0  -7   13.30    2.20
   0   0  -7   27.10    4.10
   0   0   7   10.60    2.50
   0   0   7   15.90    3.40
   0   0   7   14.00    3.70
   0   0  -7   16.90    2.30
   0   0  -7   12.40    1.80
   0   0  -7   14.20    3.50
   1   0   7   -1.60    1.10
  -1   0  -7   -2.70    0.70
   1   0   7   -1.20    0.60
  -1   0  -7   -2.40    0.90
   2   0   7 3186.58  192.08
  -2   0  -7 3467.55  191.08
  -2   0  -7 3651.83  192.38
  -3   0  -7   22.40    3.00
   3   0   7   23.90    3.80
  -3   0  -7   25.00    2.20
  -3   0  -7   24.60    3.10
  -4   0  -7   20.80    3.30
   4   0   7   20.20    4.10
  -5   0  -7   37.80    6.30
  -5   0  -7   31.40    4.50
   5   0   7   34.50    5.80
  -6   0  -7 1240.08   72.49
   6   0   7 1243.68   74.79
  -6   0  -7 1280.27   75.09
   7   0   7   10.10    3.70
  -7   0  -7    9.60    3.70
  -7   0  -7   11.30    3.20
  -8   0  -7   54.79    7.40
  -8   0  -7   54.89    9.30
   8   0   7   53.29    9.00
  -9   0  -7   -0.70    2.00
 -10   0  -7    9.20    4.20
 -11  -1   7    8.60    6.80
 -11  -1   7    9.50    6.00
 -10  -1   7  460.15   40.10
 -10  -1   7  522.45   36.90
 -10  -1   7  557.44   43.70
 -10   1   7  622.44   43.70
 -10   1   7  591.74   37.90
 -10   1   7  517.15   37.90
  -9  -1   7    9.20    4.80
  -9  -1   7   15.10    4.90
  -9  -1   7   14.20    6.80
  -9   1   7   19.10    5.40
  -9   1   7   21.70    7.50
  -8  -1   7   67.59    9.40
  -8  -1   7   45.00   10.90
  -8  -1   7   64.99   11.40
  -8   1   7   44.90    9.20
  -8   1   7   62.99    8.90
  -8   1   7   50.29   10.60
  -7  -1   7   29.30    6.70
  -7  -1   7   31.00    8.40
  -7   1   7   25.60    7.30
  -7   1   7   37.50    6.40
  -7   1   7   26.00    6.60
  -6  -1   7  222.48   20.40
  -6  -1   7  254.87   18.80
   6  -1  -7  217.98   14.60
   6   1  -7  239.68   14.60
  -6   1   7  209.38   18.70
  -6   1   7  229.48   19.70
  -5  -1   7   93.59    9.00
  -5  -1   7  112.19   12.00
  -5  -1   7  107.79   10.20
   5  -1  -7  106.49    7.80
   5  -1  -7  112.79    8.60
  -5   1   7   99.69   13.10
  -5   1   7  109.39    9.60
   5   1  -7  106.69    8.00
   5   1  -7  107.99    7.80
  -5   1   7  113.39    7.10
  -5   1   7  109.89   11.40
   4  -1  -7   57.99    5.60
  -4  -1   7   57.59    4.60
   4  -1  -7   55.99    6.20
   4  -1  -7   63.99    5.30
  -4  -1   7   66.69    7.20
  -4  -1   7   49.20    8.60
  -4   1   7   66.19    7.80
   4   1  -7   69.99    5.40
  -4   1   7   72.59    5.40
   4   1  -7   69.19    5.40
  -4   1   7   72.99    4.70
  -4   1   7   83.09    8.70
  -3  -1   7   73.79    8.40
  -3  -1   7   80.49    7.80
   3  -1  -7   93.49    6.70
   3  -1  -7   81.29    6.20
   3  -1  -7   92.49    7.60
   3   1  -7   86.19    6.40
  -3   1   7   82.49    5.60
  -3   1   7   81.29    5.70
  -3   1   7   82.69    8.60
   3   1  -7   87.29    6.20
  -3   1   7   70.39    8.20
   3   1  -7   76.39    7.20
   2  -1  -7 1032.80   56.49
   2  -1  -7  909.31   56.09
   2  -1  -7 1066.99   57.89
  -2  -1   7  965.90   58.89
   2   1  -7  914.01   55.99
  -2   1   7  916.11   58.49
  -2   1   7  994.30   55.79
  -2   1   7 1188.68   60.59
   2   1  -7  913.61   57.49
  -1  -1   7   43.30    6.00
   1  -1  -7   45.30    3.60
   1  -1  -7   52.79    5.00
   1  -1  -7   50.29    4.40
  -1  -1   7   47.60    4.90
  -1  -1   7   34.80    4.30
   1   1  -7   39.40    3.50
   1   1  -7   33.60    6.40
   1   1  -7   38.70    4.20
   1   1  -7   45.60    6.00
  -1   1   7   35.10    5.10
  -1   1   7   37.60    6.50
   0  -1  -7 1813.62  110.69
   0  -1  -7 2148.39  110.59
   0  -1   7 1892.11  112.29
   0  -1  -7 1900.21  112.09
   0  -1  -7 2100.49  111.99
   0  -1   7 1680.53  112.29
   0  -1  -7 2014.20  109.69
   0  -1   7 2052.59  112.19
   0   1  -7 2075.69  110.19
   0   1   7 1970.80  111.39
   0   1   7 2068.29  113.49
   0   1  -7 2221.08  110.49
   0   1   7 1611.74  110.89
   0   1  -7 2055.89  111.29
   1  -1   7   63.49    4.60
   1  -1   7   59.79    4.00
   1  -1   7   64.99    6.30
  -1  -1  -7   53.09    4.60
  -1  -1  -7   49.30    5.00
   1   1   7   66.59    4.00
  -1   1  -7   59.29    3.70
  -1   1  -7   58.99    4.70
  -1   1  -7   51.79    5.30
  -1   1  -7   46.70    3.70
   1   1   7   57.49    5.40
   1   1   7   64.79    4.30
   1   1   7   47.30    5.10
  -2  -1  -7 4337.87  253.37
   2  -1   7 4653.03  253.87
  -2  -1  -7 4664.83  252.87
  -2   1  -7 4359.66  252.97
   2   1   7 4583.84  254.57
  -2   1  -7 4696.03  254.87
  -3  -1  -7   30.50    2.60
  -3  -1  -7   29.10    3.00
   3  -1   7   29.10    3.30
  -3  -1  -7   30.70    3.30
  -3   1  -7   31.60    4.50
   3   1   7   24.10    4.40
  -3   1  -7   30.40    3.80
  -3   1  -7   27.40    2.80
  -4  -1  -7  753.32   44.10
  -4  -1  -7  771.92   47.10
   4  -1   7  749.53   45.10
  -4   1  -7  796.72   44.90
   4   1   7  779.22   46.90
  -4   1  -7  755.32   43.70
  -4   1  -7  736.23   44.60
  -5  -1  -7   13.00    2.70
  -5  -1  -7    6.00    2.80
   5  -1   7    7.90    2.50
  -5   1  -7    3.80    1.80
  -5   1  -7    4.30    1.60
   5   1   7    5.20    2.50
  -5   1  -7    8.40    1.60
   6  -1   7  310.27   21.20
  -6  -1  -7  301.47   22.60
  -6  -1  -7  300.47   19.60
  -6   1  -7  311.97   21.40
  -6   1  -7  313.07   20.20
  -6   1  -7  298.07   18.30
  -6   1  -7  300.37   19.00
   6   1   7  301.27   22.50
   7  -1   7   12.00    3.70
  -7  -1  -7   15.80    3.50
  -7  -1  -7    7.30    3.40
  -7   1  -7   17.70    3.00
   7   1   7   11.60    4.40
  -7   1  -7   15.90    4.20
  -7   1  -7   10.50    3.20
  -7   1  -7   15.40    2.40
  -8  -1  -7  352.26   20.60
  -8  -1  -7  260.67   22.60
  -8   1  -7  297.07   20.40
   8   1   7  268.97   22.80
  -9  -1  -7    8.50    4.50
  -9  -1  -7   16.50    4.10
   9   1   7   11.80    5.00
  -9   1  -7    7.00    3.40
 -10  -1  -7  102.79   11.00
 -10   1  -7   85.59   10.80
 -10  -2   7  212.88   18.30
 -10  -2   7  211.78   22.00
 -10  -2   7  171.98   25.20
 -10   2   7  231.08   19.30
 -10   2   7  217.68   18.70
  -9  -2   7   28.40    9.00
  -9  -2   7   24.50    6.30
  -9  -2   7   29.00    8.10
  -9   2   7   21.70    7.20
  -9   2   7   26.80    6.50
  -9   2   7   29.00    6.70
  -8  -2   7  343.37   29.90
  -8  -2   7  352.16   26.20
  -8   2   7  350.86   25.60
  -8   2   7  351.46   24.70
  -8   2   7  303.17   27.20
  -7  -2   7  180.38   18.30
  -7  -2   7  175.88   15.00
  -7   2   7  160.58   14.70
  -7   2   7  158.48   16.20
  -7   2   7  163.18   13.70
   6  -2  -7  580.74   34.10
  -6  -2   7  604.44   41.50
  -6  -2   7  553.14   37.00
  -6   2   7  523.55   37.10
  -6   2   7  563.54   36.00
   6   2  -7  583.04   33.80
  -6   2   7  560.24   38.90
  -6   2   7  600.84   33.80
   5  -2  -7   31.90    4.00
   5  -2  -7   19.00    3.60
  -5  -2   7   16.20    5.40
  -5  -2   7   18.30    4.60
  -5  -2   7   31.40    5.40
  -5   2   7   30.20    3.40
  -5   2   7   23.80    5.60
  -5   2   7   29.50    4.90
  -5   2   7   37.30    6.30
  -4  -2   7 1135.99   70.19
   4  -2  -7 1136.69   65.19
   4  -2  -7 1102.59   65.69
  -4  -2   7 1144.49   64.09
  -4  -2   7 1106.09   67.39
   4  -2  -7 1090.89   66.89
   4   2  -7 1119.19   65.49
   4   2  -7 1135.49   65.09
  -4   2   7 1125.39   64.79
  -4   2   7 1181.68   68.99
  -4   2   7 1018.20   67.29
  -4   2   7 1187.08   65.29
   4   2  -7 1285.17   65.19
  -3  -2   7  155.68   13.60
   3  -2  -7  146.79   10.90
   3  -2  -7  176.18   11.20
   3  -2  -7  161.08   12.10
  -3  -2   7  139.19   11.90
  -3   2   7  157.48   13.40
   3   2  -7  155.08   10.80
   3   2  -7  149.49   10.60
   3   2  -7  163.78   12.90
   3   2  -7  154.18    9.30
  -3   2   7  142.59   10.20
  -3   2   7  153.28   12.30
   2  -2  -7  750.72   45.30
   2  -2  -7  827.52   46.60
  -2  -2   7  775.62   47.00
  -2  -2   7  715.83   47.70
  -2  -2   7  809.12   46.10
   2  -2  -7  719.63   46.50
  -2   2   7  775.42   45.10
   2   2  -7  743.93   45.10
  -2   2   7  935.71   47.50
   2   2  -7  818.82   49.70
   2   2  -7  742.03   44.20
   2   2  -7  862.31   47.50
  -2   2   7  696.03   48.10
  -1  -2   7   12.80    3.10
  -1  -2   7   17.80    3.80
   1  -2  -7   15.50    3.50
  -1  -2   7   15.30    3.50
   1  -2  -7   11.20    2.50
   1  -2  -7   17.10    2.60
   1   2  -7   12.70    2.70
  -1   2   7   19.80    4.80
  -1   2   7   22.40    3.10
   1   2  -7   20.20    3.40
   1   2  -7   17.50    5.30
   1   2  -7   20.40    2.40
  -1   2   7   23.90    4.00
   1   2  -7   19.30    2.70
   0  -2  -7 3445.46  188.28
   0  -2  -7 3280.27  188.08
   0  -2   7 3362.26  190.38
   0  -2  -7 3413.56  190.28
   0  -2  -7 3813.02  189.88
   0  -2   7 3494.85  191.18
   0  -2   7 3504.05  190.58
   0   2   7 3416.06  188.78
   0   2  -7 3169.18  189.08
   0   2   7 3442.96  189.68
   0   2  -7 3284.97  188.68
   0   2  -7 3381.06  188.28
   0   2  -7 2942.11  188.88
   0   2   7 3426.76  190.68
   1  -2   7  266.47   16.80
   1  -2   7  273.47   15.50
   1  -2   7  255.87   16.90
   1  -2   7  277.77   16.40
  -1  -2  -7  302.97   17.20
  -1   2  -7  238.58   15.80
   1   2   7  230.28   15.00
  -1   2  -7  231.48   15.70
   1   2   7  234.28   15.30
  -1   2  -7  236.18   15.20
   1   2   7  243.28   16.80
  -1   2  -7  258.37   16.70
   2  -2   7 1319.77   72.59
   2  -2   7 1228.98   70.79
  -2  -2  -7 1246.78   71.19
  -2  -2  -7 1354.06   72.19
  -2   2  -7 1243.48   71.89
   2   2   7 1198.28   73.09
  -2   2  -7 1245.78   71.59
  -2   2  -7 1272.97   71.59
  -2   2  -7 1200.68   72.79
   3  -2   7  125.69    9.40
  -3  -2  -7  149.29    9.50
   3  -2   7  127.49    9.00
  -3  -2  -7  126.09    8.60
  -3   2  -7  129.29    9.20
  -3   2  -7  122.09    9.90
   3   2   7  127.29   11.00
  -3   2  -7  124.59    9.50
  -4  -2  -7  116.49   10.80
  -4  -2  -7  118.99    7.80
   4  -2   7  117.49    8.10
  -4  -2  -7  109.39    7.40
  -4   2  -7  108.79    8.20
  -4   2  -7  102.09    8.70
  -4   2  -7  106.49    8.50
  -4   2  -7  109.59    8.90
   4   2   7  104.09   10.30
  -5  -2  -7  148.69   10.20
  -5  -2  -7  155.08    9.80
  -5  -2  -7  146.49   13.40
   5  -2   7  151.08   10.80
   5   2   7  134.49   13.00
  -5   2  -7  144.59   11.10
  -5   2  -7  148.19   10.40
  -5   2  -7  148.09   11.20
  -6  -2  -7  427.36   31.20
   6  -2   7  463.15   28.30
  -6  -2  -7  430.76   27.20
  -6   2  -7  438.66   28.10
   6   2   7  463.95   31.50
  -6   2  -7  450.75   27.20
  -6   2  -7  453.05   28.40
  -7  -2  -7   40.30    8.10
  -7  -2  -7   25.20    4.60
   7   2   7   44.90    8.50
  -7   2  -7   39.80    4.90
  -7   2  -7   38.40    6.20
  -8  -2  -7  126.49   10.70
  -8  -2  -7  122.09   13.90
  -8   2  -7  141.49   10.30
  -8   2  -7  140.79   11.90
   8   2   7  145.79   14.80
  -9  -2  -7   34.90    5.70
  -9  -2  -7   22.30    6.70
  -9   2  -7   35.30    5.00
   9   2   7   28.80    7.80
  -9   2  -7   38.50    6.70
 -10  -2  -7   40.60    9.60
 -10   2  -7   44.70    5.90
  10   2   7   58.49   15.30
 -10   2  -7   52.19    8.30
 -10  -3   7  191.28   19.10
 -10  -3   7  132.39   22.30
 -10  -3   7  173.98   18.20
 -10   3   7  182.08   16.80
 -10   3   7  192.38   19.70
  -9  -3   7    7.90    5.40
  -9  -3   7    5.50    4.20
  -9  -3   7   18.50    6.00
  -9   3   7   20.70    5.60
  -9   3   7   17.30    5.40
  -8  -3   7  214.28   17.80
  -8  -3   7  157.98   19.60
  -8   3   7  204.48   16.60
  -8   3   7  186.98   18.80
  -8   3   7  214.88   17.30
  -7  -3   7   36.60    7.10
  -7  -3   7   33.70    9.10
   7  -3  -7   40.00    5.60
  -7   3   7   34.70    6.60
  -7   3   7   43.40    8.70
  -7   3   7   45.10    7.50
  -6  -3   7   92.69    9.90
  -6  -3   7   81.99   13.70
   6  -3  -7   94.99    8.10
  -6   3   7  101.49   10.80
  -6   3   7  101.09   11.10
   6   3  -7   86.69    7.40
  -6   3   7  104.89   10.20
  -6   3   7   98.39    7.70
   5  -3  -7  113.49   10.00
  -5  -3   7   89.09   13.90
   5  -3  -7  125.29    9.90
  -5  -3   7  118.39   11.30
  -5   3   7  125.39    9.30
  -5   3   7  132.49   10.50
   5   3  -7  130.29    9.30
   5   3  -7  131.59   10.30
  -5   3   7  146.29   12.80
  -5   3   7  137.29   11.70
   4  -3  -7    8.30    2.50
  -4  -3   7   10.10    3.30
  -4  -3   7   12.00    2.10
  -4  -3   7   15.90    2.20
  -4  -3   7    7.40    3.60
   4  -3  -7    7.40    3.00
   4  -3  -7   15.80    3.50
   4   3  -7    7.00    2.10
   4   3  -7    4.80    1.30
  -4   3   7    7.20    2.10
  -3  -3   7    1.70    1.70
  -3  -3   7   -0.30    1.60
   3  -3  -7    2.80    1.80
   3  -3  -7    1.40    1.60
   3  -3  -7    0.10    1.10
   3   3  -7    3.20    1.20
  -3   3   7    7.30    2.50
   3   3  -7    3.20    2.50
  -3   3   7    0.00    1.00
  -3   3   7    4.30    2.50
  -3   3   7    1.90    1.30
   3   3  -7    0.80    1.20
  -2  -3   7  715.53   44.50
   2  -3  -7  701.43   41.70
  -2  -3   7  599.54   42.00
  -2  -3   7  707.53   43.50
   2  -3  -7  706.53   43.40
   2  -3  -7  843.22   43.10
  -2   3   7  738.93   43.00
   2   3  -7  710.03   42.30
   2   3  -7  706.53   47.80
  -2   3   7  687.93   41.60
   2   3  -7  757.82   42.60
   2   3  -7  734.03   41.60
   2   3  -7  720.93   40.80
  -2   3   7  579.14   44.10
   1  -3  -7  389.46   25.30
   1  -3  -7  312.17   24.70
  -1  -3   7  415.46   26.00
   1  -3  -7  412.56   23.60
  -1  -3   7  413.06   25.80
   1  -3  -7  359.16   23.70
  -1  -3   7  408.16   25.60
   1   3  -7  346.27   23.90
   1   3  -7  425.26   23.60
  -1   3   7  366.96   23.70
  -1   3   7  391.66   23.90
   1   3  -7  408.66   23.40
   1   3  -7  377.06   23.80
  -1   3   7  388.76   24.60
  -1   3   7  394.36   26.60
   0  -3  -7 1356.26   79.89
   0  -3  -7 1232.58   78.69
   0  -3   7 1437.36   80.39
   0  -3   7 1370.86   79.49
   0  -3  -7 1391.96   77.69
   0  -3   7 1486.65   81.09
   0   3  -7 1382.16   78.69
   0   3   7 1400.96   79.69
   0   3  -7 1431.66   78.49
   0   3   7 1420.26   79.19
   0   3   7 1353.76   78.89
   0   3   7 1381.36   77.99
   0   3  -7 1295.17   78.49
   0   3  -7 1367.46   77.79
   1  -3   7  128.49    9.80
  -1  -3  -7  113.69    7.70
   1  -3   7  129.79    9.10
  -1  -3  -7  132.19   10.10
   1  -3   7  136.49   10.30
  -1  -3  -7  121.39    7.60
   1  -3   7  137.39    9.00
  -1  -3  -7  130.89    9.20
  -1   3  -7  119.19    8.60
   1   3   7  122.89    8.30
  -1   3  -7  126.59    9.10
  -1   3  -7  126.49    8.90
   1   3   7  122.49    9.90
   1   3   7  114.99    8.80
  -1   3  -7  110.89    9.00
   2  -3   7 1426.06   80.09
   2  -3   7 1334.77   79.69
  -2  -3  -7 1439.76   80.69
  -2  -3  -7 1360.46   81.29
   2  -3   7 1338.67   80.69
  -2   3  -7 1489.25   81.19
   2   3   7 1433.16   82.69
   2   3   7 1464.75   79.49
  -2   3  -7 1364.16   80.89
  -2   3  -7 1511.65   79.79
  -2   3  -7 1380.46   82.29
   3  -3   7  303.77   18.40
  -3  -3  -7  303.57   19.30
  -3  -3  -7  301.57   18.60
   3  -3   7  301.37   17.90
   3   3   7  302.67   21.30
  -3   3  -7  282.17   19.10
  -3   3  -7  283.17   19.10
  -3   3  -7  280.27   20.10
   4  -3   7 2585.84  144.59
  -4  -3  -7 2533.75  144.59
  -4  -3  -7 2604.64  145.39
  -4  -3  -7 2693.13  149.29
  -4  -3  -7 2598.14  143.89
   4  -3   7 2531.75  144.69
  -4   3  -7 2649.73  145.59
  -4   3  -7 2469.25  145.79
  -4   3  -7 2520.25  146.89
   4   3   7 2609.14  148.89
  -4   3  -7 2581.44  145.69
   5  -3   7  150.08   10.60
  -5  -3  -7  152.08   11.00
  -5  -3  -7  147.39   10.20
  -5  -3  -7  175.08   15.00
  -5  -3  -7  155.68   10.40
  -5   3  -7  159.98   11.80
  -5   3  -7  161.18   11.60
  -5   3  -7  162.98   11.90
   5   3   7  126.69   13.50
  -6  -3  -7  109.29    8.20
  -6  -3  -7  115.29    7.90
  -6  -3  -7  108.39   11.90
  -6  -3  -7  111.49    8.50
  -6   3  -7  109.99    9.60
  -6   3  -7   99.79    8.90
   6   3   7  104.89   11.70
  -6   3  -7  100.29    9.40
  -7  -3  -7   58.79    5.80
  -7  -3  -7   63.89   10.70
  -7  -3  -7   69.69    7.10
  -7  -3  -7   65.59    5.60
  -7   3  -7   65.09    6.50
   7   3   7   49.80    9.50
  -7   3  -7   63.59    8.10
  -8  -3  -7  190.08   18.90
  -8   3  -7  220.88   15.20
   8   3   7  183.88   18.80
  -8   3  -7  227.98   16.50
  -9  -3  -7   58.59   11.40
  -9   3  -7   61.99    8.90
  -9   3  -7   61.59    6.90
   9   3   7   75.89   12.90
 -10  -3  -7   36.60    9.60
 -10  -4   7  307.57   24.00
 -10  -4   7  332.07   26.80
 -10   4   7  308.77   24.60
 -10   4   7  303.97   24.50
  -9  -4   7    4.00    3.30
  -9  -4   7    1.60    3.70
  -9   4   7    4.70    3.30
  -9   4   7    9.40    4.30
  -8  -4   7  271.87   26.50
  -8  -4   7  263.57   22.00
  -8   4   7  265.27   20.90
  -8   4   7  294.97   21.90
   7  -4  -7   90.79    8.70
  -7  -4   7   72.29   10.60
  -7  -4   7   54.79   12.40
  -7   4   7   68.39   11.00
  -7   4   7  102.39   11.20
  -7   4   7   79.79   10.60
  -6  -4   7  176.58   17.90
   6  -4  -7  189.68   13.60
  -6  -4   7  168.38   14.50
  -6   4   7  138.09   14.00
  -6   4   7  150.78   13.50
   6   4  -7  129.29   11.00
  -6   4   7  150.68   11.70
   6   4  -7  160.18   14.80
  -6   4   7  151.38   12.70
  -5  -4   7   59.79    9.10
  -5  -4   7   57.69   10.90
   5  -4  -7   52.09    8.10
   5  -4  -7   46.20    6.70
  -5   4   7   47.90    6.10
  -5   4   7   55.09    8.70
  -5   4   7   50.49    6.90
  -5   4   7   68.89    9.10
   5   4  -7   68.69    9.20
   5   4  -7   46.20    5.20
  -4  -4   7  568.04   37.50
   4  -4  -7  542.05   35.50
   4  -4  -7  620.04   40.40
  -4  -4   7  599.74   33.70
  -4  -4   7  580.04   40.10
   4  -4  -7  541.95   36.70
  -4  -4   7  580.94   34.00
  -4   4   7  626.24   37.20
   4   4  -7  530.65   36.00
  -4   4   7  569.64   35.30
   4   4  -7  566.54   41.10
  -4   4   7  571.84   35.20
   4   4  -7  557.04   34.80
   4   4  -7  574.54   33.70
  -4   4   7  657.63   39.10
   3  -4  -7  272.87   21.00
  -3  -4   7  276.47   21.00
  -3  -4   7  281.97   22.50
   3  -4  -7  265.77   19.20
   3  -4  -7  338.57   21.00
   3   4  -7  296.47   19.00
   3   4  -7  281.47   18.00
  -3   4   7  315.77   19.50
  -3   4   7  290.27   18.70
  -3   4   7  274.67   21.90
   3   4  -7  314.87   20.60
   3   4  -7  303.87   20.00
   3   4  -7  289.77   25.50
  -3   4   7  278.17   20.30
   2  -4  -7  644.94   39.00
   2  -4  -7  619.54   40.40
   2  -4  -7  559.54   40.40
  -2  -4   7  666.63   41.50
   2  -4  -7  603.64   38.20
  -2  -4   7  620.54   40.30
   2   4  -7  626.94   38.10
  -2   4   7  622.74   37.20
  -2   4   7  661.23   38.70
  -2   4   7  673.93   39.70
   2   4  -7  663.13   38.50
   2   4  -7  651.23   37.60
  -2   4   7  656.83   42.00
   2   4  -7  745.03   47.00
   2   4  -7  573.54   38.50
  -1  -4   7  108.79   10.10
   1  -4  -7   79.89    8.70
   1  -4  -7  101.09    9.50
  -1  -4   7   94.69    9.30
  -1  -4   7   95.49    9.30
   1  -4  -7   91.09    7.80
   1  -4  -7  102.49    7.80
   1   4  -7   78.39    7.60
   1   4  -7  101.59    7.60
   1   4  -7   99.79    7.70
  -1   4   7   90.79    8.40
  -1   4   7   87.69    7.40
  -1   4   7   95.99    8.10
  -1   4   7   94.99    6.50
   1   4  -7   94.89    7.80
  -1   4   7  100.69    9.50
   0  -4  -7 4360.26  252.57
   0  -4   7 4292.17  251.47
   0  -4  -7 4177.48  251.17
   0  -4  -7 4674.23  249.88
   0  -4   7 4866.81  253.87
   0  -4   7 4224.88  252.57
   0   4   7 4569.04  251.77
   0   4   7 4561.54  251.57
   0   4   7 4508.55  251.37
   0   4  -7 4556.04  250.97
   0   4  -7 4286.47  250.77
   0   4  -7 4595.94  249.97
   0   4   7 4538.35  250.17
   0   4  -7 4547.15  250.67
   0   4   7 4470.95  248.48
  -1  -4  -7  461.35   32.00
  -1  -4  -7  546.55   31.70
   1  -4   7  605.44   35.60
  -1  -4  -7  538.95   35.00
   1  -4   7  560.94   33.30
   1  -4   7  559.14   34.90
   1   4   7  596.34   38.00
  -1   4  -7  541.25   32.50
   1   4   7  560.44   34.80
  -1   4  -7  563.04   31.80
  -1   4  -7  549.74   33.70
   1   4   7  547.75   34.10
   1   4   7  543.85   32.60
  -1   4  -7  573.44   34.10
   1   4   7  573.94   33.90
  -1   4  -7  612.34   32.40
  -1   4  -7  532.25   33.20
   2  -4   7  482.65   29.80
   2  -4   7  470.45   28.40
   2  -4   7  517.05   30.70
   2  -4   7  480.55   27.20
  -2  -4  -7  470.55   30.30
   2   4   7  485.05   31.10
  -2   4  -7  493.95   29.80
  -2   4  -7  478.45   29.40
   2   4   7  484.45   28.70
   2   4   7  471.75   29.80
   2   4   7  446.96   27.80
  -2   4  -7  486.75   27.00
  -2   4  -7  395.66   27.60
  -3  -4  -7   98.19    8.10
   3  -4   7  105.89    8.50
  -3  -4  -7   96.49    8.90
   3  -4   7  105.59    7.50
   3   4   7  104.09    7.20
  -3   4  -7   86.49    9.40
  -3   4  -7   99.19    8.60
  -3   4  -7  101.19    8.70
   3   4   7   95.59    9.90
   3   4   7   93.69    6.80
  -4  -4  -7  124.59   12.60
   4  -4   7  117.69    8.50
  -4  -4  -7  133.39    7.90
  -4  -4  -7  121.79    9.50
  -4  -4  -7  130.39   10.50
   4  -4   7  124.69    9.60
   4   4   7  108.29   11.70
  -4   4  -7  113.49   10.00
  -4   4  -7  117.29   10.20
  -5  -4  -7  133.29   11.70
  -5  -4  -7  160.78   15.00
   5   4   7  172.68   15.30
  -5   4  -7  137.39   11.80
  -5   4  -7  161.78   12.30
  -5   4  -7  165.98   12.10
  -6  -4  -7   37.40    8.10
  -6  -4  -7   40.60    6.10
  -6   4  -7   26.20    4.90
  -6   4  -7   30.70    5.20
  -6   4  -7   33.60    5.70
   6   4   7   26.60    7.20
  -7  -4  -7   27.60    5.00
  -7  -4  -7   19.00    6.00
  -7   4  -7   26.40    5.10
  -7   4  -7   30.10    5.40
   7   4   7   23.50    7.00
  -7   4  -7   31.70    5.80
  -8  -4  -7   90.09   14.40
  -8  -4  -7  116.09   10.10
  -8   4  -7  120.89   10.60
   8   4   7   95.09   14.90
  -8   4  -7  138.29   13.80
  -9  -4  -7   73.09    7.50
  -9  -4  -7   56.79   11.90
  -9   4  -7   76.09   10.40
  -9   4  -7   67.39    9.00
   9   4   7   69.39   13.30
  -9  -5   7  148.99   22.80
  -9  -5   7  123.79   16.50
   9   5  -7  150.78   16.70
  -9   5   7  129.19   14.00
  -9   5   7  134.19   15.20
  -8  -5   7  220.68   23.90
   8  -5  -7  227.68   19.70
  -8  -5   7  229.78   20.00
  -8   5   7  211.18   18.90
  -8   5   7  238.98   18.50
   8   5  -7  228.58   21.50
  -7  -5   7   56.99   10.00
   7  -5  -7   58.19   10.20
  -7  -5   7   48.30   11.80
  -7   5   7   56.99    7.50
  -7   5   7   78.69   10.80
  -7   5   7   47.00    7.80
   7   5  -7   82.59   11.60
  -6  -5   7    4.30    3.30
   6  -5  -7    7.60    3.60
  -6  -5   7    0.10    3.10
  -6   5   7    9.10    3.60
   6   5  -7    7.40    4.60
  -6   5   7    7.10    3.60
   6   5  -7    5.00    2.50
  -6   5   7    7.20    3.40
  -6   5   7    6.30    2.60
   5  -5  -7  102.39   12.10
  -5  -5   7   79.99   11.50
  -5  -5   7   67.39   12.30
   5  -5  -7   82.79    8.50
  -5   5   7   90.99    9.60
  -5   5   7   90.29   10.00
   5   5  -7   83.29   16.00
  -5   5   7   83.39    9.30
  -5   5   7   89.49    8.20
   5   5  -7   66.29    7.20
   4  -5  -7   11.50    3.50
  -4  -5   7    7.50    2.10
  -4  -5   7   10.10    4.00
  -4  -5   7   12.50    5.40
  -4   5   7   20.90    4.10
   4   5  -7    8.40    2.70
   4   5  -7   10.50    2.50
   3  -5  -7   44.40    9.00
  -3  -5   7   44.70    8.30
  -3  -5   7   56.89    8.80
  -3  -5   7   59.59    7.10
   3  -5  -7   49.30    7.30
   3  -5  -7   51.99    8.80
   3  -5  -7   40.20    6.20
   3   5  -7   44.30    6.70
  -3   5   7   43.90    6.20
  -3   5   7   44.80    4.90
   3   5  -7   44.70    5.40
   3   5  -7   41.30    5.90
   3   5  -7   47.20   11.50
  -3   5   7   41.90    5.30
  -3   5   7   38.00    7.70
  -3   5   7   52.89    8.10
  -2  -5   7  627.34   39.60
   2  -5  -7  593.44   39.00
   2  -5  -7  589.74   36.50
   2  -5  -7  507.75   36.40
  -2  -5   7  572.84   38.50
   2   5  -7  633.04   36.40
   2   5  -7  599.34   36.20
   2   5  -7  563.34   36.70
   2   5  -7  602.24   35.70
  -2   5   7  595.84   37.60
  -2   5   7  605.04   34.90
  -2   5   7  608.54   36.90
  -2   5   7  623.84   40.30
   1  -5  -7  624.04   35.10
  -1  -5   7  617.84   37.70
   1  -5  -7  594.34   37.80
  -1  -5   7  604.64   38.40
   1  -5  -7  490.95   34.70
  -1  -5   7  608.94   37.20
   1  -5  -7  462.95   36.30
   1   5  -7  590.24   34.80
  -1   5   7  548.85   34.50
  -1   5   7  604.04   35.90
   1   5  -7  570.04   35.10
  -1   5   7  555.54   33.00
   1   5  -7  569.44   34.80
   1   5  -7  582.84   35.50
  -1   5   7  581.84   36.20
  -1   5   7  603.04   37.00
   0  -5  -7   75.39    6.30
   0  -5  -7   83.89    7.80
   0  -5  -7   74.39    9.80
   0  -5   7   90.89    7.90
   0  -5   7   80.19    8.60
   0   5  -7   72.39    6.90
   0   5  -7   68.99    6.10
   0   5  -7   61.29    6.60
   0   5   7   68.39    6.30
   0   5  -7   69.09    7.00
   0   5   7   65.89    7.10
   0   5   7   66.09    7.80
   0   5   7   68.89    4.60
   0   5   7   75.29    7.50
  -1  -5  -7   60.79    4.80
  -1  -5  -7   53.69    5.10
  -1  -5  -7   51.89    8.00
   1  -5   7   57.39    8.30
   1  -5   7   66.89    7.60
   1  -5   7   59.29    5.60
  -1   5  -7   63.19    5.30
  -1   5  -7   69.09    5.00
  -1   5  -7   66.99    6.20
   1   5   7   58.59    6.90
  -1   5  -7   61.09    6.60
  -1   5  -7   73.59    6.80
   1   5   7   50.89    5.30
   1   5   7   72.09    8.30
   1   5   7   73.09    6.80
   2  -5   7  611.24   35.20
  -2  -5  -7  555.64   37.10
   2  -5   7  577.24   36.60
   2   5   7  565.64   36.10
  -2   5  -7  544.55   34.30
  -2   5  -7  581.64   35.80
   2   5   7  566.54   37.20
  -2   5  -7  598.94   36.20
   2   5   7  576.74   34.20
  -3  -5  -7  343.47   24.10
   3  -5   7  336.57   21.70
   3  -5   7  356.16   23.50
   3   5   7  332.67   24.90
  -3   5  -7  343.57   23.00
  -3   5  -7  345.37   23.30
   3   5   7  340.97   23.30
   4  -5   7 1534.75   93.49
   4  -5   7 1635.94   91.99
  -4  -5  -7 1533.55   94.39
[truncated: 485,530 more chars]
