# Supplementary material for: A two-dimensional copper(I) coordination polymer based on 1-[2-(cyclo­hexyl­sulfan­yl)eth­yl]pyridin-2(1H)-one
Source: Acta Crystallogr E Crystallogr Commun. 2017 Oct 27;73(Pt 11):1782–5. doi: 10.1107/S2056989017015377 (PMC5683513; doi:10.1107/S2056989017015377)
Supplement: Supplementary file 2 [file e-73-01782-Isup2.hkl]

data_I                                                                          
_shelx_title ' JK809_a.res in P2(1)'                                            
_shelx_refln_list_code          4                                               
_shelx_F_calc_maximum      466.81                                               
_exptl_crystal_F_000      1168.00                                               
_reflns_d_resolution_high  0.7708                                               
                                                                                
loop_                                                                           
 _space_group_symop_operation_xyz                                               
 'x, y, z'                                                                      
 '-x, y+1/2, -z'                                                                
                                                                                
_cell_length_a     8.5922                                                       
_cell_length_b     9.1285                                                       
_cell_length_c    21.5629                                                       
_cell_angle_alpha  90.000                                                       
_cell_angle_beta   96.754                                                       
_cell_angle_gamma  90.000                                                       
                                                                                
_shelx_F_squared_multiplier     1.000                                           
                                                                                
loop_                                                                           
 _refln_index_h                                                                 
 _refln_index_k                                                                 
 _refln_index_l                                                                 
 _refln_F_squared_calc                                                          
 _refln_F_squared_meas                                                          
 _refln_F_squared_sigma                                                         
 _refln_observed_status                                                         
   1 -11   0       2028.91       2078.73       174.78 o                         
   2 -11   0       1399.57       1352.82       143.04 o                         
   3 -11   0        623.99        784.97       146.83 o                         
   4 -11   0        235.74        167.26        70.39 o                         
   0 -10   0       2021.51       2051.50       272.26 o                         
   1 -10   0       2713.39       2631.54       238.50 o                         
   2 -10   0       5176.40       5277.54       253.28 o                         
   3 -10   0       2422.23       2336.89       119.57 o                         
   4 -10   0       5391.05       5425.03       224.41 o                         
   5 -10   0       2553.47       2714.07       185.71 o                         
   1  -9   0       2184.25       2100.78       138.12 o                         
   2  -9   0       6939.69       6697.11       238.21 o                         
   3  -9   0       4536.09       4757.26       164.61 o                         
   4  -9   0       4537.65       4712.85       197.22 o                         
   5  -9   0        823.82        731.79        91.01 o                         
   6  -9   0       1105.91       1160.87       122.52 o                         
   7  -9   0       3722.33       3378.07       271.38 o                         
   0  -8   0      26965.83      27612.37      2036.25 o                         
   1  -8   0       6944.88       6556.09       226.38 o                         
   2  -8   0       1304.41       1227.87        80.96 o                         
   3  -8   0       2395.29       2373.43       101.98 o                         
   4  -8   0       5452.21       5185.02       200.29 o                         
   5  -8   0       4741.20       5037.98       226.93 o                         
   6  -8   0       1923.96       1990.48       150.82 o                         
   7  -8   0        259.06        316.05        63.86 o                         
   8  -8   0        122.40        104.55        91.48 o                         
   1  -7   0       3424.01       3310.53       121.65 o                         
   2  -7   0       3076.31       2986.20       112.44 o                         
   3  -7   0       9073.52       9175.84       251.86 o                         
   4  -7   0       6818.31       7092.51       236.51 o                         
   5  -7   0        962.84        978.54        95.56 o                         
   6  -7   0       3807.13       3884.06       182.07 o                         
   7  -7   0       3820.38       3711.55       193.31 o                         
   8  -7   0       4161.99       4310.32       341.95 o                         
   0  -6   0      16999.72      16651.40       529.20 o                         
   1  -6   0       7376.78       7301.97       192.58 o                         
   2  -6   0      18111.06      18638.39       425.57 o                         
   3  -6   0       4172.01       4285.29       157.40 o                         
   4  -6   0       8734.48       8467.86       264.50 o                         
   5  -6   0       9537.24       9372.74       337.83 o                         
   6  -6   0       2091.30       2095.20       149.56 o                         
   7  -6   0        376.61        386.29       145.93 o                         
   8  -6   0         79.22         79.85        55.99 o                         
   9  -6   0       4423.06       3876.48       363.73 o                         
   1  -5   0       4686.61       4792.74       130.63 o                         
   2  -5   0      27017.35      26682.64       595.88 o                         
   3  -5   0       3985.60       4008.54       116.09 o                         
   4  -5   0       2810.83       2487.15       120.07 o                         
   5  -5   0       4338.52       4051.27       316.11 o                         
   6  -5   0       4950.07       4687.85       210.66 o                         
   7  -5   0       3028.73       2921.69       164.67 o                         
   8  -5   0       3018.13       2721.26       222.72 o                         
   9  -5   0         62.79         32.67        56.63 o                         
  10  -5   0       7213.22       8103.62       585.89 o                         
   0  -4   0       1504.22       1459.43        69.83 o                         
   1  -4   0       5219.88       5185.77       131.73 o                         
   2  -4   0      58930.58      59643.62      1128.03 o                         
   3  -4   0       3203.58       3162.45       107.63 o                         
   4  -4   0       5766.55       5780.08       201.37 o                         
   5  -4   0       3176.64       3280.39       172.21 o                         
   6  -4   0       3947.23       3841.20       181.37 o                         
   7  -4   0        710.93        908.02        85.89 o                         
   8  -4   0        689.84        846.47        96.33 o                         
   9  -4   0       2908.59       2991.61       182.42 o                         
  10  -4   0       1286.88       1146.74       160.60 o                         
   1  -3   0       5724.55       5898.93       130.42 o                         
   2  -3   0      55255.59      53651.75      1503.91 o                         
   3  -3   0      10267.57      10282.07       362.30 o                         
   4  -3   0      12946.66      13378.06       346.90 o                         
   5  -3   0       1232.31       1314.84        78.29 o                         
   6  -3   0      12745.74      12601.58       388.82 o                         
   7  -3   0       5855.05       5858.58       243.56 o                         
   8  -3   0        466.22        540.26        70.99 o                         
   9  -3   0        171.44        159.27        47.50 o                         
  10  -3   0       6785.17       8189.54       401.17 o                         
   0  -2   0     188329.42     177574.25      5238.02 o                         
   1  -2   0       9680.78       9445.43       187.06 o                         
   2  -2   0      38562.03      37462.76       801.86 o                         
   3  -2   0        544.59        569.03        33.54 o                         
   4  -2   0       2836.53       3162.76       128.93 o                         
   5  -2   0       1194.81       1265.67        63.56 o                         
   6  -2   0       2782.10       2456.10       148.53 o                         
   7  -2   0        323.48        473.77        47.53 o                         
   8  -2   0       7270.30       7095.21       299.11 o                         
   9  -2   0        196.52        207.83        51.51 o                         
  10  -2   0        739.71        757.64        99.60 o                         
   1  -1   0        187.47        149.69        11.85 o                         
   2  -1   0      85556.27      84060.41      2683.58 o                         
   3  -1   0       1306.41       1365.41        52.47 o                         
   4  -1   0      51620.96      52661.62      1482.85 o                         
   5  -1   0        768.99        823.77        44.42 o                         
   6  -1   0      23272.80      23003.27       673.87 o                         
   7  -1   0        794.01        849.74        58.57 o                         
   8  -1   0       2883.13       3580.70       202.37 o                         
   9  -1   0        902.53        755.34       114.59 o                         
  10  -1   0       1362.10       1283.19       125.52 o                         
   1   0   0        264.71        280.01        18.23 o                         
   2   0   0        274.84        276.10        27.83 o                         
   3   0   0       3610.88       3721.49       118.39 o                         
   4   0   0      13996.26      14264.80       419.78 o                         
   5   0   0         34.78         63.24        14.99 o                         
   6   0   0       3039.59       2983.83       117.49 o                         
   7   0   0         45.24         35.28        18.74 o                         
   8   0   0       9368.74       8796.68       636.37 o                         
   9   0   0         42.75         64.76        34.88 o                         
  10   0   0         15.62        242.74        87.12 o                         
  11   0   0        101.51        192.54        55.99 o                         
   1   1   0        186.19        164.45        11.55 o                         
   2   1   0      82498.23      83241.31      1895.82 o                         
   3   1   0       1256.43       1211.40        52.23 o                         
   4   1   0      51773.46      52858.42      1326.90 o                         
   5   1   0        796.43        830.03        52.11 o                         
   6   1   0      23507.95      22832.73       784.50 o                         
   7   1   0        836.31        842.95        77.51 o                         
   8   1   0       2814.68       2857.50       282.06 o                         
   9   1   0        918.35        937.78        89.15 o                         
  10   1   0       1246.57       1573.88       127.59 o                         
   0   2   0     188101.42     189105.92      4295.77 o                         
   1   2   0       9567.10       9573.42       176.66 o                         
   2   2   0      39634.21      38065.25       946.28 o                         
   3   2   0        475.08        424.59        29.61 o                         
   4   2   0       2855.66       2831.23        95.39 o                         
   5   2   0       1191.47       1240.59        55.59 o                         
   6   2   0       2532.76       2519.19        91.93 o                         
   7   2   0        303.18        509.29        84.28 o                         
   8   2   0       7353.05       7349.89       308.40 o                         
   9   2   0        190.29        142.43        46.05 o                         
  10   2   0        683.09       1050.08       191.56 o                         
   1   3   0       5599.00       5569.56       106.34 o                         
   2   3   0      55727.70      53331.92      1282.63 o                         
   3   3   0      10310.59       9913.36       247.36 o                         
   4   3   0      12854.34      12371.11       313.78 o                         
   5   3   0       1153.73       1169.97        50.81 o                         
   6   3   0      12836.83      12333.40       383.10 o                         
   7   3   0       5894.72       5476.98       198.20 o                         
   8   3   0        354.88        396.57        66.01 o                         
   9   3   0        115.19        149.73        49.54 o                         
  10   3   0       6899.85       8194.01       414.92 o                         
   0   4   0       1463.90       1345.51        55.36 o                         
   1   4   0       5182.98       4911.36       102.69 o                         
   2   4   0      58403.90      60562.43       993.69 o                         
   3   4   0       3171.27       3162.70        85.44 o                         
   4   4   0       5869.31       5944.69       138.80 o                         
   5   4   0       3131.33       3478.64       113.23 o                         
   6   4   0       3939.75       3858.42       144.56 o                         
   7   4   0        667.27        788.26        73.18 o                         
   8   4   0        728.55        813.12        78.38 o                         
   9   4   0       2847.32       2600.54       192.42 o                         
  10   4   0       1382.68       1442.38       146.78 o                         
   1   5   0       4627.54       4570.10       113.44 o                         
   2   5   0      27292.38      26804.13       489.35 o                         
   3   5   0       3871.83       3984.15        99.63 o                         
   4   5   0       2973.59       2864.92       113.31 o                         
   5   5   0       4402.56       3947.49       140.98 o                         
   6   5   0       4699.79       4338.15       151.58 o                         
   7   5   0       3039.01       3071.67       151.68 o                         
   8   5   0       3124.07       2769.79       151.32 o                         
   9   5   0         74.80        108.90        50.82 o                         
  10   5   0       6892.72       7409.04       564.11 o                         
   0   6   0      17638.26      17692.25       463.19 o                         
   1   6   0       7227.90       7280.82       160.98 o                         
   2   6   0      17726.32      17935.53       386.97 o                         
   3   6   0       4229.82       4286.41       119.33 o                         
   4   6   0       8664.45       7989.86       272.48 o                         
   5   6   0       9460.83       9705.39       290.01 o                         
   6   6   0       1961.01       1932.00       110.02 o                         
   7   6   0        374.46        464.37        58.90 o                         
   8   6   0         80.87        151.18        37.72 o                         
   9   6   0       4402.83       4231.06       277.84 o                         
   1   7   0       3481.93       3297.03        89.39 o                         
   2   7   0       3177.25       3151.86        91.88 o                         
   3   7   0       8952.50       8708.29       273.13 o                         
   4   7   0       6624.16       6482.10       218.16 o                         
   5   7   0       1038.92       1091.30        88.85 o                         
   6   7   0       3547.64       3416.72       134.22 o                         
   7   7   0       3921.72       3923.55       164.24 o                         
   8   7   0       4224.62       4038.14       175.07 o                         
   0   8   0      27444.27      27965.16       824.77 o                         
   1   8   0       7011.51       6781.23       159.81 o                         
   2   8   0       1415.10       1546.79        92.05 o                         
   3   8   0       2352.03       2500.36       117.81 o                         
   4   8   0       5181.54       5193.33       213.47 o                         
   5   8   0       4881.02       5096.73       184.82 o                         
   6   8   0       1683.78       1635.76       106.47 o                         
   7   8   0        260.41        505.39        72.62 o                         
   8   8   0        146.29        223.97        55.63 o                         
   1   9   0       2121.13       2058.12        84.52 o                         
   2   9   0       7123.08       6985.34       190.31 o                         
   3   9   0       4399.99       4557.91       159.96 o                         
   4   9   0       4735.57       4814.58       184.68 o                         
   5   9   0        791.87        689.37        83.39 o                         
   6   9   0       1141.04       1213.94       105.15 o                         
   7   9   0       3679.69       3529.36       190.31 o                         
   0  10   0       2362.78       2592.41       172.31 o                         
   1  10   0       2683.31       2608.01       110.90 o                         
   2  10   0       5430.74       5319.20       160.20 o                         
   3  10   0       2380.58       2455.47       148.50 o                         
   4  10   0       5082.61       5294.87       229.07 o                         
   5  10   0       2537.43       2807.20       152.43 o                         
   1  11   0       2022.72       1906.46       107.80 o                         
   2  11   0       1555.96       1596.57       108.60 o                         
   3  11   0        681.76        621.71        90.54 o                         
   4  11   0        193.99        100.35        64.63 o                         
  -4 -11   1        745.00        710.59       135.66 o                         
  -3 -11   1         57.68         27.50        29.70 o                         
  -2 -11   1       2354.81       2113.95       170.72 o                         
  -1 -11   1       1365.59       1420.80       156.73 o                         
   0 -11   1        751.90        968.38       127.38 o                         
   1 -11   1        513.96        515.33        94.70 o                         
   2 -11   1       1412.80       1749.79       146.74 o                         
   3 -11   1       1587.35       1612.50       211.66 o                         
   4 -11   1       6518.55       7112.23       378.39 o                         
  -5 -10   1          0.25         84.24        47.92 o                         
  -4 -10   1       1279.28       1340.88       115.33 o                         
  -3 -10   1       3551.64       3667.70       153.71 o                         
  -2 -10   1       2458.56       2817.82       180.73 o                         
  -1 -10   1        687.01        599.76        99.11 o                         
   0 -10   1       2032.19       2269.90       180.15 o                         
   1 -10   1       3842.11       4059.52       240.28 o                         
   2 -10   1       2090.79       2200.15       145.08 o                         
   3 -10   1        685.34        815.10       116.97 o                         
   4 -10   1        118.69        180.53        49.87 o                         
   5 -10   1       1048.00       1005.11       119.68 o                         
  -7  -9   1         62.90        171.41        72.73 o                         
  -6  -9   1       1434.59       1527.30       141.99 o                         
  -5  -9   1       1879.00       2006.40       160.15 o                         
  -4  -9   1       1591.58       1515.28       116.39 o                         
  -3  -9   1        296.33        335.14        45.25 o                         
  -2  -9   1       1815.82       2042.21       117.30 o                         
  -1  -9   1       2873.29       3004.43       173.15 o                         
   0  -9   1       8517.52       8737.14       383.76 o                         
   1  -9   1         19.23         30.31        32.12 o                         
   2  -9   1       1969.68       2226.81       152.48 o                         
   3  -9   1       7130.13       7563.83       264.96 o                         
   4  -9   1       7155.87       7185.49       260.46 o                         
   5  -9   1        864.08       1010.93       110.81 o                         
   6  -9   1       3196.73       3367.98       277.21 o                         
   7  -9   1       1963.66       1838.62       203.56 o                         
  -8  -8   1       3865.07       3636.87       469.26 o                         
  -7  -8   1       2373.98       2387.43       173.64 o                         
  -6  -8   1       1724.20       1671.89       142.23 o                         
  -5  -8   1        457.43        553.43        77.96 o                         
  -4  -8   1      11281.77      11144.56       358.13 o                         
  -3  -8   1       3742.50       3685.17       135.93 o                         
  -2  -8   1       1597.96       1650.91        90.25 o                         
  -1  -8   1        668.41        705.82        63.57 o                         
   0  -8   1       2459.47       2644.21       168.61 o                         
   1  -8   1       5305.75       5625.50       217.38 o                         
   2  -8   1       2351.49       2426.72       101.79 o                         
   3  -8   1        478.98        488.82        58.50 o                         
   4  -8   1       1225.45       1321.89       100.97 o                         
   5  -8   1       6246.74       6259.89       263.06 o                         
   6  -8   1        428.59        545.89        77.51 o                         
   7  -8   1        967.38        999.08       108.91 o                         
   8  -8   1       3007.11       2990.23       394.23 o                         
  -8  -7   1        933.27       1167.62       176.34 o                         
  -7  -7   1        317.46        372.60        63.93 o                         
  -6  -7   1        607.07        656.05        82.82 o                         
  -5  -7   1       5343.85       5443.43       243.58 o                         
  -4  -7   1       3795.90       3954.64       156.62 o                         
  -3  -7   1        244.23        280.66        33.43 o                         
  -2  -7   1       2244.66       2380.11        94.60 o                         
  -1  -7   1      11348.98      11290.69       304.86 o                         
   0  -7   1      16446.73      16056.27       434.76 o                         
   1  -7   1       2356.82       2281.30        96.49 o                         
   2  -7   1       6086.82       6248.40       184.79 o                         
   3  -7   1       6731.31       6900.76       226.45 o                         
   4  -7   1      14054.99      13936.99       414.37 o                         
   5  -7   1       3427.13       3829.08       177.76 o                         
   6  -7   1       4250.79       4211.84       196.28 o                         
   7  -7   1       2459.24       2311.46       182.23 o                         
   8  -7   1       1609.85       1610.08       174.10 o                         
  -9  -6   1       1135.62        927.85       189.49 o                         
  -8  -6   1       4590.54       4018.27       286.22 o                         
  -7  -6   1       2926.43       2886.58       237.22 o                         
  -6  -6   1       5212.01       4804.83       301.23 o                         
  -5  -6   1       1175.56       1423.87       109.91 o                         
  -4  -6   1      15050.30      14804.03       434.65 o                         
  -3  -6   1      11762.10      12212.11       289.28 o                         
  -2  -6   1      14937.70      15580.48       335.42 o                         
  -1  -6   1        344.60        322.45        31.27 o                         
   0  -6   1       5032.97       4911.64       141.55 o                         
   1  -6   1       8344.61       8467.90       213.09 o                         
   2  -6   1       1993.38       2161.00        78.44 o                         
   3  -6   1       2565.58       2620.92       113.79 o                         
   4  -6   1       2933.65       2809.39       121.43 o                         
   5  -6   1       3923.24       3967.89       173.97 o                         
   6  -6   1       3245.05       3361.75       181.75 o                         
   7  -6   1        574.01        603.55       111.36 o                         
   8  -6   1       2358.46       2285.83       207.10 o                         
   9  -6   1        517.51        474.81       135.04 o                         
 -10  -5   1       1731.63       1687.76       250.47 o                         
  -9  -5   1       2033.77       2092.34       228.69 o                         
  -8  -5   1       1229.21       1308.58       361.45 o                         
  -7  -5   1        654.12        816.84       116.55 o                         
  -6  -5   1       3130.27       2976.64       215.52 o                         
  -5  -5   1       7395.45       7833.69       388.23 o                         
  -4  -5   1       2916.51       2702.20       155.14 o                         
  -3  -5   1        444.33        415.11        34.06 o                         
  -2  -5   1      20436.04      19605.52       454.35 o                         
  -1  -5   1      19507.03      19527.87       439.94 o                         
   0  -5   1      11792.16      12035.08       284.86 o                         
   1  -5   1       1583.31       1505.96        59.54 o                         
   2  -5   1      37560.82      38788.63       837.02 o                         
   3  -5   1       1855.49       1981.63        77.56 o                         
   4  -5   1      11849.82      11664.35       428.44 o                         
   5  -5   1       1384.17       1960.23       297.29 o                         
   6  -5   1       7220.00       7201.45       290.96 o                         
   7  -5   1       1458.04       1469.37       166.40 o                         
   8  -5   1       1005.70       1037.66       144.92 o                         
   9  -5   1       1248.40       1083.88       210.07 o                         
 -10  -4   1       3359.53       4327.74       469.37 o                         
  -9  -4   1        236.64        186.75        53.01 o                         
  -8  -4   1       2612.49       2444.27       249.33 o                         
  -7  -4   1       2044.93       1990.51       132.79 o                         
  -6  -4   1      12786.98      12379.84       593.39 o                         
  -5  -4   1        561.36        727.83        60.79 o                         
  -4  -4   1       2627.32       2575.97        97.91 o                         
  -3  -4   1      14905.48      14727.40       370.33 o                         
  -2  -4   1     117766.53     112655.67      2262.90 o                         
  -1  -4   1        497.06        483.68        29.19 o                         
   0  -4   1        309.71        401.04        32.74 o                         
   1  -4   1       7425.02       7447.21       197.83 o                         
   2  -4   1      34708.81      35759.61       768.74 o                         
   3  -4   1       1744.54       1790.29        63.19 o                         
   4  -4   1       1413.11       1421.38        93.70 o                         
   5  -4   1       2136.15       2047.13        99.32 o                         
   6  -4   1       8394.52       8403.13       324.25 o                         
   7  -4   1        210.30        243.38        46.82 o                         
   8  -4   1        778.67        838.20        93.35 o                         
   9  -4   1       1551.10       1631.19       175.97 o                         
  10  -4   1       8198.36       9334.96       510.61 o                         
 -10  -3   1       2387.88       2437.94       176.27 o                         
  -9  -3   1       1271.65       1582.85       132.82 o                         
  -8  -3   1        875.51        865.67        91.46 o                         
  -7  -3   1        917.56       1127.68        97.13 o                         
  -6  -3   1      10762.83      10339.83       327.86 o                         
  -5  -3   1       4305.73       4284.61       182.48 o                         
  -4  -3   1       2099.03       2155.93        87.65 o                         
  -3  -3   1        309.14        331.84        34.93 o                         
  -2  -3   1      45102.86      45768.28       898.55 o                         
  -1  -3   1       8569.53       8487.07       189.07 o                         
   0  -3   1      80511.25      84301.54      1698.58 o                         
   1  -3   1        245.03        228.86        25.65 o                         
   2  -3   1      45387.95      45214.88      1136.60 o                         
   3  -3   1       4299.33       4355.92       178.71 o                         
   4  -3   1       3512.85       3633.36       156.21 o                         
   5  -3   1       1732.16       1784.68        97.46 o                         
   6  -3   1       5736.19       5718.09       196.52 o                         
   7  -3   1        249.42        348.64        63.69 o                         
   8  -3   1       6372.60       6460.78       275.15 o                         
   9  -3   1        253.18        182.87        47.74 o                         
  10  -3   1        883.87       1290.16       209.12 o                         
 -10  -2   1       2496.66       2756.93       192.66 o                         
  -9  -2   1         37.92         51.93        35.22 o                         
  -8  -2   1       1267.58       1523.43       115.79 o                         
  -7  -2   1       2336.58       2159.99       108.63 o                         
  -6  -2   1       9681.69       9778.09       375.54 o                         
  -5  -2   1         62.30        148.74        47.38 o                         
  -4  -2   1      67889.41      66133.41      2155.63 o                         
  -3  -2   1       4210.76       4411.05       144.19 o                         
  -2  -2   1      44427.41      42115.72       987.56 o                         
  -1  -2   1        265.21        218.98        15.16 o                         
   0  -2   1       7481.95       8089.52       160.88 o                         
   1  -2   1       4504.52       4562.65       118.59 o                         
   2  -2   1      26160.04      26417.26       851.64 o                         
   3  -2   1       1807.45       1760.93        65.86 o                         
   4  -2   1       1468.50       1393.53        63.49 o                         
   5  -2   1       2079.63       2036.15        83.71 o                         
   6  -2   1       6212.76       5647.74       197.31 o                         
   7  -2   1       1916.50       2073.24        97.67 o                         
   8  -2   1       5695.52       5708.20       248.00 o                         
   9  -2   1       1220.38       1307.59       115.39 o                         
  10  -2   1       4788.16       5068.89       252.21 o                         
 -11  -1   1        599.46        604.32        91.21 o                         
 -10  -1   1       4531.20       4105.95       418.16 o                         
  -9  -1   1         11.44          4.39        32.66 o                         
  -8  -1   1        551.33        640.55        80.63 o                         
  -7  -1   1        917.48        948.57        65.51 o                         
  -6  -1   1       7243.18       7214.65       234.12 o                         
  -5  -1   1        730.86        795.23        59.10 o                         
  -4  -1   1       2609.74       2680.50       115.91 o                         
  -3  -1   1       2159.69       2092.16        79.41 o                         
  -2  -1   1      29236.39      30571.26       868.54 o                         
  -1  -1   1         79.65         21.24         6.89 o                         
   0  -1   1     118469.48     109989.20      2070.13 o                         
   1  -1   1       1065.33        976.55        45.58 o                         
   2  -1   1      61372.13      64111.82      2531.62 o                         
   3  -1   1       3525.34       3304.58       136.86 o                         
   4  -1   1       1520.54       1742.37       110.94 o                         
   5  -1   1       1400.11       1456.91       124.00 o                         
   6  -1   1        226.02        219.61        25.96 o                         
   7  -1   1       1153.13       1189.09        66.43 o                         
   8  -1   1      17900.00      18082.41       644.27 o                         
   9  -1   1        145.73        169.25        48.35 o                         
  10  -1   1       1545.19       2667.88       296.21 o                         
 -11   0   1          0.35        -16.70        39.49 o                         
 -10   0   1        402.74        462.46       129.59 o                         
  -9   0   1        102.83         72.83        35.65 o                         
  -7   0   1        464.00        478.87        49.97 o                         
  -6   0   1      11829.82      11783.34       368.88 o                         
  -5   0   1       1879.21       1807.68        78.24 o                         
  -4   0   1     176341.52     171640.39      4775.95 o                         
  -3   0   1       2708.78       2671.93        92.27 o                         
  -2   0   1       3590.17       3706.27       104.33 o                         
  -1   0   1         25.51          8.02         4.99 o                         
   0   0   1          7.01         -0.95         0.95 o                         
   1   0   1         74.53         84.69        16.49 o                         
   2   0   1        489.31        543.07        37.48 o                         
   3   0   1       2015.66       1981.27       130.68 o                         
   4   0   1       1367.02       1056.19        94.09 o                         
   5   0   1       1540.79       1671.15        68.14 o                         
   6   0   1       2778.00       2654.61       103.91 o                         
   7   0   1         51.12         57.49        19.22 o                         
   8   0   1       3034.60       3314.42       168.39 o                         
   9   0   1         13.51         10.23        35.32 o                         
  10   0   1          4.33        233.71        56.52 o                         
 -11   1   1        614.31        583.98        90.53 o                         
 -10   1   1       4670.89       4474.17       243.43 o                         
  -9   1   1         10.81         14.50        30.13 o                         
  -8   1   1        524.51        579.39       123.06 o                         
  -7   1   1        994.95        972.86       114.61 o                         
  -6   1   1       7050.21       6835.32       235.07 o                         
  -5   1   1        646.81        572.13        41.35 o                         
  -4   1   1       2639.30       2633.49        88.14 o                         
  -3   1   1       2157.79       2155.40        70.91 o                         
  -2   1   1      30015.39      30851.88       776.50 o                         
  -1   1   1         92.27         40.46         5.81 o                         
   0   1   1     118661.15     109771.76      1877.24 o                         
   1   1   1       1042.39        941.98        43.90 o                         
   2   1   1      62813.36      64356.89      1464.26 o                         
   3   1   1       3414.21       3395.21        98.54 o                         
   4   1   1       1575.14       1812.16        72.68 o                         
   5   1   1       1397.23       1508.00        83.57 o                         
   6   1   1        275.10        300.69        47.26 o                         
   7   1   1       1198.60       1239.60        75.42 o                         
   8   1   1      17419.83      17538.59       631.64 o                         
   9   1   1        167.53        145.64        40.61 o                         
  10   1   1       1454.76       2579.39       171.84 o                         
 -10   2   1       2531.15       2930.92       196.25 o                         
  -9   2   1         55.42         76.80        42.28 o                         
  -8   2   1       1236.49       1498.27       235.23 o                         
  -7   2   1       2317.57       2348.85       110.34 o                         
  -6   2   1      10000.61      10194.40       283.91 o                         
  -5   2   1         66.58        206.88        28.75 o                         
  -4   2   1      67140.48      66137.73      1660.72 o                         
  -3   2   1       4173.83       4000.83       111.28 o                         
  -2   2   1      45324.96      43837.74       983.92 o                         
  -1   2   1        247.79        221.32        13.04 o                         
   0   2   1       7443.42       8062.87       137.77 o                         
   1   2   1       4533.58       4609.09        81.29 o                         
   2   2   1      25406.27      24668.35       833.57 o                         
   3   2   1       1740.00       1570.37        57.52 o                         
   4   2   1       1305.48       1318.03        82.82 o                         
   5   2   1       2114.78       2097.73        75.47 o                         
   6   2   1       6208.78       5971.29       176.34 o                         
   7   2   1       1881.70       1797.48       106.66 o                         
   8   2   1       5264.17       5770.59       284.32 o                         
   9   2   1       1245.69       1203.27       106.19 o                         
  10   2   1       4785.49       5283.50       278.16 o                         
 -10   3   1       2312.02       2560.11       186.82 o                         
  -9   3   1       1265.53       1299.69       133.33 o                         
  -8   3   1        909.71       1012.16        89.37 o                         
  -7   3   1        866.52        947.65        70.40 o                         
  -6   3   1      10483.28       9942.71       283.08 o                         
  -5   3   1       4300.20       4253.48       122.69 o                         
  -4   3   1       2224.27       2164.51        76.57 o                         
  -3   3   1        321.78        357.36        21.91 o                         
  -2   3   1      44917.21      44736.15       847.04 o                         
  -1   3   1       8786.21       8847.79       157.46 o                         
   0   3   1      80613.08      87213.11      1446.46 o                         
   1   3   1        279.78        265.04        13.15 o                         
   2   3   1      44357.71      44767.18       951.98 o                         
   3   3   1       4601.35       4464.43       129.40 o                         
   4   3   1       3384.99       3226.33       108.01 o                         
   5   3   1       1742.54       1703.76        69.27 o                         
   6   3   1       5745.11       5706.07       194.45 o                         
   7   3   1        232.89        376.33        47.41 o                         
   8   3   1       6378.69       6601.67       262.52 o                         
   9   3   1        277.15        210.38        54.42 o                         
  10   3   1        929.82       1393.07       138.20 o                         
 -10   4   1       3391.89       4398.98       260.77 o                         
  -9   4   1        273.35        339.02        80.59 o                         
  -8   4   1       2545.49       2386.32       183.65 o                         
  -7   4   1       2199.60       2099.47       117.09 o                         
  -6   4   1      12970.89      12501.22       345.30 o                         
  -5   4   1        468.19        623.55        44.85 o                         
  -4   4   1       2607.18       2660.20        77.58 o                         
  -3   4   1      14958.57      14703.09       328.65 o                         
  -2   4   1     117511.05     116102.20      2125.62 o                         
  -1   4   1        545.76        544.75        23.06 o                         
   0   4   1        544.42        650.76        27.74 o                         
   1   4   1       7661.57       7486.43       147.16 o                         
   2   4   1      34138.84      35478.69       582.35 o                         
   3   4   1       1886.25       1816.39        47.74 o                         
   4   4   1       1249.46       1171.26        48.43 o                         
   5   4   1       2310.93       2297.58        81.49 o                         
   6   4   1       8395.31       7977.52       264.30 o                         
   7   4   1        315.17        450.63        64.45 o                         
   8   4   1        630.09        616.44        69.01 o                         
   9   4   1       1442.15       1651.08       154.50 o                         
  10   4   1       8070.26       8968.90       392.07 o                         
 -10   5   1       1603.01       1747.42       175.93 o                         
  -9   5   1       1982.43       1848.80       173.22 o                         
  -8   5   1       1228.38       1161.96       100.68 o                         
  -7   5   1        630.78        943.65       121.02 o                         
  -6   5   1       3196.04       2964.64       147.90 o                         
  -5   5   1       7215.12       6968.61       242.81 o                         
  -4   5   1       2871.89       2730.47       107.06 o                         
  -3   5   1        422.40        437.82        28.36 o                         
  -2   5   1      21037.92      20359.79       390.93 o                         
  -1   5   1      19362.76      19151.09       359.62 o                         
   0   5   1      11926.72      11826.99       274.67 o                         
   1   5   1       1588.86       1530.76        45.11 o                         
   2   5   1      37651.51      38013.25       690.68 o                         
   3   5   1       1843.50       1877.56        52.87 o                         
   4   5   1      11551.22      11074.39       318.69 o                         
   5   5   1       1398.39       1839.97        94.12 o                         
   6   5   1       6991.80       6763.57       212.64 o                         
   7   5   1       1527.65       1382.68        93.99 o                         
   8   5   1       1095.82       1440.57       110.12 o                         
   9   5   1       1350.62       1500.78       115.25 o                         
  -9   6   1       1070.59        965.88       113.28 o                         
  -8   6   1       4426.47       4135.58       180.29 o                         
  -7   6   1       2892.24       2693.30       137.07 o                         
  -6   6   1       5278.38       4986.27       259.51 o                         
  -5   6   1       1142.00       1393.89        85.31 o                         
  -4   6   1      15989.19      15416.38       463.98 o                         
  -3   6   1      11675.39      12017.82       297.61 o                         
  -2   6   1      14737.62      14957.77       308.66 o                         
  -1   6   1        344.64        324.65        25.10 o                         
   0   6   1       5129.63       4948.39       110.20 o                         
   1   6   1       8225.24       8074.87       178.44 o                         
   2   6   1       1915.13       2082.81        60.86 o                         
   3   6   1       2514.67       2439.75        79.09 o                         
   4   6   1       3172.21       3045.22       115.48 o                         
   5   6   1       3835.65       3890.83       134.75 o                         
   6   6   1       3450.12       3250.23       120.24 o                         
   7   6   1        552.05        581.81        60.61 o                         
   8   6   1       2303.84       2181.63       120.84 o                         
   9   6   1        557.77        681.55        76.47 o                         
  -8   7   1       1001.58        933.20        88.06 o                         
  -7   7   1        322.37        450.46        60.31 o                         
  -6   7   1        659.63        737.35        66.39 o                         
  -5   7   1       5597.70       5668.08       207.37 o                         
  -4   7   1       3672.40       3489.63       137.20 o                         
  -3   7   1        252.81        261.58        26.54 o                         
  -2   7   1       2150.62       2202.64        70.30 o                         
  -1   7   1      11301.06      10917.96       235.76 o                         
   0   7   1      17011.60      17256.31       324.90 o                         
   1   7   1       2317.55       2255.40        69.51 o                         
   2   7   1       5634.16       5848.37       149.65 o                         
   3   7   1       6626.16       6274.55       211.75 o                         
   4   7   1      14086.53      13880.30       399.59 o                         
   5   7   1       3472.93       3746.03       144.82 o                         
   6   7   1       4305.14       4485.90       156.50 o                         
   7   7   1       2353.75       2296.72       132.87 o                         
   8   7   1       1558.84       1689.54       118.59 o                         
  -8   8   1       3922.13       4170.18       196.59 o                         
  -7   8   1       2393.02       2209.52       177.94 o                         
  -6   8   1       1611.51       1633.75       120.51 o                         
  -5   8   1        486.34        611.63        61.05 o                         
  -4   8   1      11474.35      11360.70       308.62 o                         
  -3   8   1       3947.79       4048.49       124.31 o                         
  -2   8   1       1801.45       1795.50        70.72 o                         
  -1   8   1        707.79        755.02        47.66 o                         
   0   8   1       2406.22       2625.83        85.36 o                         
   1   8   1       5261.87       5102.35       139.32 o                         
   2   8   1       2153.55       2132.79        86.55 o                         
   3   8   1        455.76        417.29        48.90 o                         
   4   8   1       1230.20       1141.28        97.71 o                         
   5   8   1       6357.32       6491.87       219.02 o                         
   6   8   1        345.18        318.22        48.72 o                         
   7   8   1        973.93       1004.11        94.16 o                         
   8   8   1       2995.43       3074.99       181.70 o                         
  -7   9   1         44.52        160.62        50.56 o                         
  -6   9   1       1515.37       1447.13       116.18 o                         
  -5   9   1       1926.90       2151.46       129.27 o                         
  -4   9   1       1527.89       1586.62       145.15 o                         
  -3   9   1        322.77        331.57        45.02 o                         
  -2   9   1       1917.88       2087.30        89.03 o                         
  -1   9   1       2660.72       2610.46        99.38 o                         
   0   9   1       8457.00       8317.26       221.02 o                         
   1   9   1          5.37         13.04        17.52 o                         
   2   9   1       2101.21       2238.27       106.29 o                         
   3   9   1       7407.37       7227.85       223.98 o                         
   4   9   1       7192.26       7067.62       276.80 o                         
   5   9   1        869.74       1121.33       104.65 o                         
   6   9   1       3189.62       3143.48       177.14 o                         
   7   9   1       2043.30       1956.92       153.80 o                         
  -5  10   1          1.74         23.65        37.57 o                         
  -4  10   1       1277.12       1209.66       133.58 o                         
  -3  10   1       3390.17       3544.55       172.28 o                         
  -2  10   1       2798.59       3049.76       112.19 o                         
  -1  10   1        644.23        704.83        60.39 o                         
   0  10   1       1946.08       1984.29        98.92 o                         
   1  10   1       3780.09       3684.74       134.74 o                         
   2  10   1       1912.51       2081.95       123.59 o                         
   3  10   1        641.20        680.78        71.05 o                         
   4  10   1        101.76         80.90        38.97 o                         
   5  10   1       1114.87       1063.49        93.23 o                         
  -4  11   1        720.51        748.61       110.22 o                         
  -3  11   1         45.78         66.45        45.80 o                         
  -2  11   1       2423.99       2214.50       162.67 o                         
  -1  11   1       1284.27       1475.30        93.83 o                         
   0  11   1        607.95        624.91        61.70 o                         
   1  11   1        451.02        536.57        58.12 o                         
   2  11   1       1509.82       1824.68       134.24 o                         
   3  11   1       1656.11       1865.95       140.89 o                         
  -4 -11   2        226.78        239.65        99.10 o                         
  -3 -11   2       1210.40       1139.15       113.42 o                         
  -2 -11   2       3614.63       3251.60       229.40 o                         
  -1 -11   2        855.63        824.42       118.76 o                         
   0 -11   2       5510.77       6269.74       331.06 o                         
   1 -11   2       2502.13       2652.41       214.54 o                         
   2 -11   2       2821.59       2740.10       184.30 o                         
   3 -11   2        314.01        557.58       128.73 o                         
  -5 -10   2       2153.13       2313.29       264.39 o                         
  -4 -10   2        101.89        137.52        45.28 o                         
  -3 -10   2       1561.78       1467.70        97.96 o                         
  -2 -10   2       2590.16       2616.39       177.38 o                         
  -1 -10   2       1916.37       1924.20       180.72 o                         
   0 -10   2        299.70        377.46       127.42 o                         
   1 -10   2        424.42        383.20        72.46 o                         
   2 -10   2       2689.67       2802.91       154.13 o                         
   3 -10   2       4856.91       4988.36       275.87 o                         
   4 -10   2       6545.84       6689.14       286.33 o                         
   5 -10   2        729.98        796.34       115.91 o                         
  -7  -9   2       1850.23       1349.85       184.05 o                         
  -6  -9   2        985.42       1041.43       114.52 o                         
  -5  -9   2       1200.95       1217.76       122.09 o                         
  -4  -9   2       9252.78       8954.51       310.95 o                         
  -3  -9   2       4591.60       4663.26       170.93 o                         
  -2  -9   2       2440.57       2612.83       132.97 o                         
  -1  -9   2        820.60        799.91        82.32 o                         
   0  -9   2      10017.37       9796.88       414.86 o                         
   1  -9   2       3412.10       3348.74       164.10 o                         
   2  -9   2       6861.23       6985.52       264.54 o                         
   3  -9   2        303.76        423.76        61.50 o                         
   4  -9   2        612.29        756.58        93.15 o                         
   5  -9   2       3042.81       3392.71       186.61 o                         
   6  -9   2        696.59        728.14       105.62 o                         
   7  -9   2         65.07        143.85        64.78 o                         
  -8  -8   2       3073.40       3166.62       266.10 o                         
  -7  -8   2       1852.59       1819.29       154.04 o                         
  -6  -8   2        105.51        145.29        46.71 o                         
  -5  -8   2       2669.93       2631.20       203.09 o                         
  -4  -8   2       1938.61       2088.42       127.78 o                         
  -3  -8   2        784.33        726.63        59.30 o                         
  -2  -8   2        594.52        664.96        58.82 o                         
  -1  -8   2       8245.97       8210.74       249.72 o                         
   0  -8   2      15290.69      14988.55       444.42 o                         
   1  -8   2       1402.34       1457.60       102.13 o                         
   2  -8   2        681.29        782.82        65.65 o                         
   3  -8   2       5104.07       5556.84       203.73 o                         
   4  -8   2      13263.68      13881.14       465.44 o                         
   5  -8   2        379.84        779.32        86.34 o                         
   6  -8   2       2598.72       2328.66       150.71 o                         
   7  -8   2       4723.66       4645.21       248.37 o                         
   8  -8   2       2769.18       2953.21       389.87 o                         
  -8  -7   2       2751.49       2992.56       258.25 o                         
  -7  -7   2       2068.78       2108.22       162.44 o                         
  -6  -7   2       2882.24       2797.45       181.08 o                         
  -5  -7   2       3146.89       3445.13       169.92 o                         
  -4  -7   2      13000.49      12605.28       384.86 o                         
  -3  -7   2       8258.76       8351.32       234.97 o                         
  -2  -7   2      11496.44      10755.68       304.27 o                         
  -1  -7   2        582.32        583.04        49.22 o                         
   0  -7   2      10774.09      10790.23       297.94 o                         
   1  -7   2       6901.64       6884.79       230.13 o                         
   2  -7   2       3700.25       3798.83       127.27 o                         
   3  -7   2        397.87        422.75        49.54 o                         
   4  -7   2       1244.80       1544.44       116.32 o                         
   5  -7   2       6289.81       6615.30       257.06 o                         
   6  -7   2       1230.40       1401.99       114.37 o                         
   7  -7   2        245.51        320.51        75.03 o                         
   8  -7   2        344.85        336.29        88.90 o                         
  -9  -6   2       1696.61       1731.32       267.90 o                         
  -8  -6   2       1489.22       1614.32       198.07 o                         
  -7  -6   2       2066.12       1708.91       159.29 o                         
  -6  -6   2       6965.80       6224.67       356.91 o                         
  -5  -6   2       6162.33       5840.71       448.15 o                         
  -4  -6   2       1121.17       1113.68        83.55 o                         
  -3  -6   2        356.00        394.09        45.62 o                         
  -2  -6   2       7400.15       7083.50       193.57 o                         
  -1  -6   2      11924.80      11229.75       277.96 o                         
   0  -6   2      15677.63      15871.09       374.35 o                         
   1  -6   2        482.57        550.56        43.54 o                         
   2  -6   2       3890.83       3922.06       122.66 o                         
   3  -6   2       6575.13       7129.18       255.43 o                         
   4  -6   2       9065.80       9052.79       316.13 o                         
   5  -6   2       1201.03       1499.00       128.79 o                         
   6  -6   2      14613.20      14353.16       693.70 o                         
   7  -6   2       5272.65       5391.80       323.12 o                         
   8  -6   2       2774.37       3063.25       249.56 o                         
   9  -6   2       1194.29        912.60       185.13 o                         
 -10  -5   2        487.22        731.82       172.07 o                         
  -9  -5   2       2233.27       1861.21       208.43 o                         
  -8  -5   2       3280.58       3066.49       216.08 o                         
  -7  -5   2       1260.06       1278.75       161.09 o                         
  -6  -5   2       9757.89       9666.95       486.50 o                         
  -5  -5   2       3084.13       2963.46       317.36 o                         
  -4  -5   2       3881.90       3516.65       158.10 o                         
  -3  -5   2       3468.26       3464.57        95.68 o                         
  -2  -5   2      37010.40      35947.13       741.81 o                         
  -1  -5   2       1090.20        986.46        52.45 o                         
   0  -5   2      34675.05      36702.51       798.47 o                         
   1  -5   2      11681.93      11600.86       324.85 o                         
   2  -5   2       4258.10       4712.56       138.40 o                         
   3  -5   2        187.24        238.05        29.67 o                         
   4  -5   2       3844.67       3869.02       157.19 o                         
   5  -5   2      12647.87      12265.31       383.79 o                         
   6  -5   2       3162.74       3017.97       218.65 o                         
   7  -5   2        751.13        828.55       121.68 o                         
   8  -5   2       2211.62       2087.57       188.00 o                         
   9  -5   2       2717.14       2793.78       226.82 o                         
 -10  -4   2       2544.07       2962.26       207.89 o                         
  -9  -4   2        537.74        473.21        75.18 o                         
  -8  -4   2       2822.05       2998.48       170.44 o                         
  -7  -4   2       1987.87       2157.43       141.65 o                         
  -6  -4   2      28005.54      26520.08       938.92 o                         
  -5  -4   2       2893.59       2774.15       147.89 o                         
  -4  -4   2       1614.47       1535.51        77.43 o                         
  -3  -4   2       2250.88       2108.78        77.09 o                         
  -2  -4   2      51630.46      50624.67      1034.21 o                         
  -1  -4   2       9049.91       8757.00       209.61 o                         
   0  -4   2        347.12        388.72        31.75 o                         
   1  -4   2        202.74        172.65        18.33 o                         
   2  -4   2      19658.97      21919.10       916.97 o                         
   3  -4   2       9925.95       9803.56       300.20 o                         
   4  -4   2       4707.00       4564.88       185.77 o                         
   5  -4   2        114.98        207.90        39.52 o                         
   6  -4   2      14888.90      14641.97       524.75 o                         
   7  -4   2       6080.17       6002.08       356.75 o                         
   8  -4   2       2881.83       3370.38       174.11 o                         
   9  -4   2        970.90        898.64       126.63 o                         
  10  -4   2       1571.66       1882.49       188.77 o                         
 -10  -3   2        418.72        681.64        97.16 o                         
  -9  -3   2        501.45        435.06        72.47 o                         
  -8  -3   2       1983.19       1977.44       139.47 o                         
  -7  -3   2       2566.33       2654.88       168.40 o                         
  -6  -3   2      14038.40      14204.62       526.09 o                         
  -5  -3   2       1811.68       1882.42        79.80 o                         
  -4  -3   2      35126.44      35159.13       895.39 o                         
  -3  -3   2       8295.52       7991.05       234.57 o                         
  -2  -3   2      57502.67      56264.80      1171.49 o                         
  -1  -3   2         37.84         41.55         8.62 o                         
   0  -3   2      35905.92      37233.26       839.11 o                         
   1  -3   2       7376.55       7455.39       158.59 o                         
   2  -3   2      20304.73      21079.91       526.80 o                         
   3  -3   2        796.47        695.11        64.67 o                         
   4  -3   2       7300.15       7243.24       206.23 o                         
   5  -3   2       3166.50       3263.68       117.46 o                         
   6  -3   2       4348.13       4228.67       155.26 o                         
   7  -3   2       3367.15       3191.79       153.54 o                         
   8  -3   2       5195.98       4890.49       217.86 o                         
   9  -3   2       1412.71       1472.27       112.64 o                         
  10  -3   2       6309.71       6552.21       381.47 o                         
 -10  -2   2       5986.22       6215.52       300.19 o                         
  -9  -2   2        316.29        431.77        72.14 o                         
  -8  -2   2       4993.96       5168.50       236.34 o                         
  -7  -2   2       2230.57       2140.11       127.57 o                         
  -6  -2   2      17539.67      17054.79       620.41 o                         
  -5  -2   2       2081.03       1880.99       226.54 o                         
  -4  -2   2       2529.76       2426.09       114.88 o                         
  -3  -2   2       2096.12       1983.74        63.48 o                         
  -2  -2   2      52682.34      52907.63      1025.44 o                         
  -1  -2   2       9647.37       9724.46       264.08 o                         
   0  -2   2      42852.34      44581.99       948.25 o                         
   1  -2   2       1979.34       2012.22        57.74 o                         
   2  -2   2      39347.54      39361.81      1088.68 o                         
   3  -2   2       2014.21       2058.77        64.33 o                         
   4  -2   2       1104.03       1180.98        45.43 o                         
   5  -2   2       1415.39       1332.78        63.10 o                         
   6  -2   2      11016.69      10997.67       338.04 o                         
   7  -2   2        835.09        908.92        57.15 o                         
   8  -2   2      15754.43      15502.01       572.35 o                         
   9  -2   2         15.28         22.54        31.05 o                         
  10  -2   2       4993.09       6255.77       344.21 o                         
 -11  -1   2         40.76         33.70        46.59 o                         
 -10  -1   2        490.79        629.18       110.31 o                         
  -9  -1   2        522.16        548.50        80.51 o                         
  -8  -1   2        705.40       1047.64       163.35 o                         
  -7  -1   2        242.43        240.09        36.44 o                         
  -6  -1   2       4664.84       4813.76       170.67 o                         
  -5  -1   2        645.99        636.51        50.48 o                         
  -4  -1   2     130783.28     124555.80      4149.17 o                         
  -3  -1   2       4129.69       4314.28       158.50 o                         
  -2  -1   2      87876.84      88078.02      1860.62 o                         
  -1  -1   2          3.13         -4.06         4.06 o                         
   0  -1   2        940.58       1017.31        23.91 o                         
   1  -1   2        247.26        244.78         9.80 o                         
   2  -1   2      15260.35      15712.81       517.83 o                         
   3  -1   2        338.14        326.08        35.56 o                         
   4  -1   2       6121.07       6030.29       276.00 o                         
   5  -1   2        268.97        271.55        51.14 o                         
   6  -1   2        220.68        292.42        58.09 o                         
   7  -1   2        697.37        702.81        60.26 o                         
   8  -1   2       6546.13       6641.45       243.28 o                         
   9  -1   2        792.39        767.41        85.41 o                         
  10  -1   2       3225.01       3199.49       173.22 o                         
 -11   0   2        473.69        435.44        84.64 o                         
 -10   0   2       6227.86       6088.31       358.48 o                         
  -9   0   2         69.13         70.48        38.05 o                         
  -8   0   2      14447.76      14362.72       673.56 o                         
  -7   0   2        140.16        124.94        29.42 o                         
  -6   0   2         74.73         76.99        21.60 o                         
  -5   0   2       1328.98       1444.76        79.54 o                         
  -4   0   2        904.12        823.01        59.42 o                         
  -3   0   2        531.28        569.13        71.51 o                         
  -2   0   2      15682.67      16094.59       465.66 o                         
  -1   0   2        161.59        153.77         8.75 o                         
   1   0   2         35.44         32.49         5.60 o                         
   2   0   2       3030.32       3410.39       130.43 o                         
   3   0   2       1032.39       1047.02        70.61 o                         
   4   0   2       3167.21       3058.07       161.56 o                         
   5   0   2        354.60        389.51        58.92 o                         
   6   0   2        393.86        400.61        42.09 o                         
   7   0   2       1021.58        941.94        59.42 o                         
   8   0   2      23193.75      21936.00       658.11 o                         
   9   0   2        376.70        488.78       127.42 o                         
  10   0   2      10107.87      11733.67       527.41 o                         
 -11   1   2         37.89         48.05        43.94 o                         
 -10   1   2        514.51        604.41        94.19 o                         
  -9   1   2        487.09        554.44        75.28 o                         
  -8   1   2        784.77        668.66       172.07 o                         
  -7   1   2        193.49        175.39        52.37 o                         
  -6   1   2       4643.57       4594.86       172.65 o                         
  -5   1   2        628.28        707.74        68.16 o                         
  -4   1   2     133080.92     131998.53      3590.38 o                         
  -3   1   2       3947.12       3759.08       117.18 o                         
  -2   1   2      89396.78      89236.66      2459.84 o                         
  -1   1   2          0.47         -2.46         2.46 o                         
   0   1   2        967.50       1037.14        22.03 o                         
   1   1   2        223.90        231.93        14.04 o                         
   2   1   2      15200.60      15417.77       395.45 o                         
   3   1   2        380.39        367.64        27.49 o                         
   4   1   2       5748.44       5742.72       184.34 o                         
   5   1   2        298.06        405.44        31.35 o                         
   6   1   2        202.13        323.98        33.84 o                         
   7   1   2        758.90        785.04        62.87 o                         
   8   1   2       6645.96       6828.23       268.88 o                         
   9   1   2        704.30        700.85        81.36 o                         
  10   1   2       3309.33       3224.80       197.41 o                         
 -10   2   2       5929.89       6114.03       324.94 o                         
  -9   2   2        298.61        334.37        78.41 o                         
  -8   2   2       5018.00       4820.62       223.29 o                         
  -7   2   2       2247.94       2342.87       107.90 o                         
  -6   2   2      17750.35      17733.87       470.85 o                         
  -5   2   2       2070.51       1999.42        75.59 o                         
  -4   2   2       2364.39       2262.99        71.60 o                         
  -3   2   2       2133.48       2007.41        67.52 o                         
  -2   2   2      52016.37      50603.68      1023.84 o                         
  -1   2   2       9461.29       9345.29       183.28 o                         
   0   2   2      42874.48      44805.60       668.56 o                         
   1   2   2       2046.62       2018.55        39.78 o                         
   2   2   2      40108.96      38164.86      1088.36 o                         
   3   2   2       1872.81       1831.17        64.17 o                         
   4   2   2        945.21        981.16        45.99 o                         
   5   2   2       1519.37       1418.94        58.48 o                         
   6   2   2      11299.90      10918.37       303.71 o                         
   7   2   2        892.57        910.77        70.44 o                         
   8   2   2      16524.39      16367.63       682.22 o                         
   9   2   2         14.50         50.09        31.65 o                         
  10   2   2       4964.29       6113.10       310.07 o                         
 -10   3   2        414.84        749.79       125.24 o                         
  -9   3   2        498.78        409.02        74.83 o                         
  -8   3   2       2025.70       2305.88       159.61 o                         
  -7   3   2       2664.31       2889.69       120.97 o                         
  -6   3   2      14462.67      14402.84       390.24 o                         
  -5   3   2       1916.90       2093.77        70.20 o                         
  -4   3   2      35125.77      34556.21       812.26 o                         
  -3   3   2       8548.51       8304.28       193.65 o                         
  -2   3   2      57291.12      54325.94       975.74 o                         
  -1   3   2         29.01         34.19         6.34 o                         
   0   3   2      35645.59      38395.87       675.80 o                         
   1   3   2       7115.47       7163.56       132.74 o                         
   2   3   2      20315.50      19828.90       442.15 o                         
   3   3   2        781.58        640.46        43.20 o                         
   4   3   2       7552.70       7460.36       207.46 o                         
   5   3   2       2976.56       3002.86       104.43 o                         
   6   3   2       4508.56       4518.87       156.81 o                         
   7   3   2       3349.84       3222.69       146.38 o                         
   8   3   2       5107.73       4761.97       253.43 o                         
   9   3   2       1494.92       1439.91       126.51 o                         
  10   3   2       6640.41       6865.42       304.18 o                         
 -10   4   2       2829.20       2680.53       207.16 o                         
  -9   4   2        585.95        726.01        99.96 o                         
  -8   4   2       2777.47       2761.33       150.48 o                         
  -7   4   2       2154.11       2216.95       121.51 o                         
  -6   4   2      28200.53      27441.90       709.27 o                         
  -5   4   2       3140.50       3061.94       135.20 o                         
  -4   4   2       1692.04       1774.80        55.06 o                         
  -3   4   2       2187.37       2077.82        61.75 o                         
  -2   4   2      52099.49      52249.97       970.74 o                         
  -1   4   2       8911.51       8533.45       176.00 o                         
   0   4   2        378.35        450.76        24.72 o                         
   1   4   2        192.67        175.44        13.81 o                         
   2   4   2      20654.63      23987.84       582.70 o                         
   3   4   2       9856.90       9239.37       242.62 o                         
   4   4   2       4494.27       4307.31       154.56 o                         
   5   4   2         82.11        210.22        22.94 o                         
   6   4   2      14656.40      14227.55       439.66 o                         
   7   4   2       5950.11       5901.72       220.65 o                         
   8   4   2       2795.91       3093.00       161.85 o                         
   9   4   2        854.77        858.43       109.36 o                         
  10   4   2       1631.15       1754.20       232.30 o                         
 -10   5   2        466.95        713.53       108.57 o                         
  -9   5   2       2134.26       1839.86       173.95 o                         
  -8   5   2       3392.81       3151.10       176.48 o                         
  -7   5   2       1287.11       1426.23        93.55 o                         
  -6   5   2       9361.67       9214.82       276.07 o                         
  -5   5   2       3144.65       3353.52       108.40 o                         
  -4   5   2       3953.26       3887.37       147.67 o                         
  -3   5   2       3548.70       3645.90        86.43 o                         
  -2   5   2      37694.29      36698.17       691.45 o                         
  -1   5   2       1133.64        999.58        34.65 o                         
   0   5   2      34396.98      36307.37       695.03 o                         
   1   5   2      11630.76      11300.33       220.06 o                         
   2   5   2       4286.06       4742.94       133.01 o                         
   3   5   2        215.47        275.22        25.62 o                         
   4   5   2       3991.29       3863.15       161.19 o                         
   5   5   2      12804.08      12013.20       324.75 o                         
   6   5   2       3356.89       3320.15       113.86 o                         
   7   5   2        869.98       1213.73        77.40 o                         
   8   5   2       2017.06       2226.24       124.80 o                         
   9   5   2       2769.36       3001.51       157.12 o                         
  -9   6   2       1760.40       1836.28       158.66 o                         
  -8   6   2       1644.99       1660.49       117.67 o                         
  -7   6   2       1969.69       1949.99       121.49 o                         
  -6   6   2       6978.88       6644.66       230.42 o                         
  -5   6   2       6046.51       5818.39       192.76 o                         
  -4   6   2       1161.11       1241.84        89.27 o                         
  -3   6   2        396.65        379.61        30.34 o                         
  -2   6   2       7512.18       7448.60       160.84 o                         
  -1   6   2      11858.16      11358.51       223.98 o                         
   0   6   2      15754.98      15914.68       319.96 o                         
   1   6   2        517.52        572.98        33.45 o                         
   2   6   2       3749.21       4034.93       105.48 o                         
   3   6   2       6809.01       6969.51       216.88 o                         
   4   6   2       9234.92       9005.95       271.65 o                         
   5   6   2       1242.36       1417.63        80.26 o                         
   6   6   2      14210.51      13145.37       471.89 o                         
   7   6   2       5393.16       4928.05       165.81 o                         
   8   6   2       2712.29       3163.50       140.56 o                         
   9   6   2       1248.56       1173.84       101.42 o                         
  -8   7   2       2707.85       2625.06       159.38 o                         
  -7   7   2       2185.40       2344.91       142.75 o                         
  -6   7   2       2630.35       2602.72       136.48 o                         
  -5   7   2       2886.06       3271.99       141.45 o                         
  -4   7   2      13114.91      12697.76       402.20 o                         
  -3   7   2       7926.04       7849.87       201.21 o                         
  -2   7   2      11710.71      11535.00       242.21 o                         
  -1   7   2        576.30        605.82        37.94 o                         
   0   7   2      10690.12      10938.01       220.68 o                         
   1   7   2       7122.71       7145.06       170.27 o                         
   2   7   2       3481.17       3535.43       108.87 o                         
   3   7   2        359.47        337.22        43.12 o                         
   4   7   2       1101.80       1255.98        82.15 o                         
   5   7   2       6481.99       6342.19       215.13 o                         
   6   7   2       1174.36       1134.30        83.02 o                         
   7   7   2        211.25        228.40        44.52 o                         
   8   7   2        321.24        382.49        56.46 o                         
  -8   8   2       3157.94       3425.32       182.56 o                         
  -7   8   2       1730.25       1778.03       232.01 o                         
  -6   8   2        136.47        136.89        38.68 o                         
  -5   8   2       2675.90       2563.19       108.12 o                         
  -4   8   2       1978.24       1881.34        91.74 o                         
  -3   8   2        759.46        722.01        53.65 o                         
  -2   8   2        626.00        709.55        47.02 o                         
  -1   8   2       8198.91       7997.57       195.56 o                         
   0   8   2      15239.69      15093.69       332.69 o                         
   1   8   2       1378.35       1406.28        63.46 o                         
   2   8   2        693.21        706.71        48.73 o                         
   3   8   2       5239.03       5311.53       190.02 o                         
   4   8   2      13064.76      13052.76       449.00 o                         
   5   8   2        280.93        450.32        63.52 o                         
   6   8   2       2547.98       2573.36       133.62 o                         
   7   8   2       4650.17       4418.27       199.87 o                         
   8   8   2       2920.34       3020.73       324.53 o                         
  -7   9   2       1811.10       1965.53       167.09 o                         
  -6   9   2        976.84        986.94        87.94 o                         
  -5   9   2       1181.33       1412.37        87.96 o                         
  -4   9   2       9455.05       9061.40       294.67 o                         
  -3   9   2       4313.27       4211.94       189.13 o                         
  -2   9   2       2402.17       2477.50        95.79 o                         
  -1   9   2        919.21        892.75        58.44 o                         
   0   9   2      10105.98      10442.77       261.89 o                         
   1   9   2       3469.02       3483.12       113.78 o                         
   2   9   2       6830.73       6683.88       189.30 o                         
   3   9   2        341.03        415.02        53.65 o                         
   4   9   2        540.98        526.24        68.63 o                         
   5   9   2       3110.39       3620.19       173.52 o                         
   6   9   2        785.75        743.89        86.69 o                         
   7   9   2         61.33        166.11        69.10 o                         
  -5  10   2       2080.51       2176.36       150.98 o                         
  -4  10   2        101.80         92.38        40.15 o                         
  -3  10   2       1581.17       1724.70       128.58 o                         
  -2  10   2       2664.83       2828.82       112.43 o                         
  -1  10   2       1909.32       1900.42        98.94 o                         
   0  10   2        351.09        372.14        45.66 o                         
   1  10   2        403.89        425.67        44.06 o                         
   2  10   2       2820.02       2762.69       134.19 o                         
   3  10   2       4828.82       4782.83       198.23 o                         
   4  10   2       6266.23       6139.76       258.00 o                         
   5  10   2        757.76        705.83        87.19 o                         
  -4  11   2        178.64         94.52        49.94 o                         
  -3  11   2       1240.73       1315.64       132.66 o                         
  -2  11   2       3923.98       4109.84       149.31 o                         
  -1  11   2        890.42        894.00        71.75 o                         
   0  11   2       5202.76       5271.56       181.99 o                         
   1  11   2       2536.43       2599.78       115.29 o                         
   2  11   2       2856.17       2669.59       154.57 o                         
   3  11   2        316.72        212.07        66.73 o                         
  -4 -11   3       2300.53       2750.45       283.43 o                         
  -3 -11   3       1598.57       1550.71       131.90 o                         
  -2 -11   3       1629.80       1510.62       159.70 o                         
  -1 -11   3         89.04        142.08        59.83 o                         
   0 -11   3         93.98        131.79        58.09 o                         
   1 -11   3       1266.01       1223.72       136.59 o                         
   2 -11   3        293.52        380.27        64.29 o                         
   3 -11   3       2461.32       2484.24       262.04 o                         
  -5 -10   3        705.66        868.53       111.54 o                         
  -4 -10   3        915.48        833.76        91.48 o                         
  -3 -10   3       1126.27       1097.22        95.33 o                         
  -2 -10   3       2873.56       2716.61       199.71 o                         
  -1 -10   3       2478.18       2396.52       184.64 o                         
   0 -10   3       7876.37       7829.51       451.83 o                         
   1 -10   3       1805.03       1897.96       141.78 o                         
   2 -10   3       5751.91       5806.80       237.05 o                         
   3 -10   3        447.11        531.98        98.90 o                         
   4 -10   3       1805.71       1900.34       180.49 o                         
   5 -10   3        948.47       1018.00       132.09 o                         
  -7  -9   3       2148.22       2002.59       222.74 o                         
  -6  -9   3       1814.40       1711.61       231.38 o                         
  -5  -9   3        100.07        128.50        51.07 o                         
  -4  -9   3       2420.51       2507.60       155.17 o                         
  -3  -9   3       4016.20       4114.61       150.84 o                         
  -2  -9   3       5723.40       5879.66       216.40 o                         
  -1  -9   3       1194.74       1142.11       103.01 o                         
   0  -9   3         44.03        132.76        45.57 o                         
   1  -9   3       3853.04       4179.58       182.85 o                         
   2  -9   3         74.29         96.84        30.36 o                         
   3  -9   3       5936.19       6251.62       260.70 o                         
   4  -9   3       5004.05       5192.85       234.49 o                         
   5  -9   3       1113.30       1186.84       114.91 o                         
   6  -9   3       2250.10       2380.53       192.79 o                         
  -8  -8   3        499.22        542.99       114.67 o                         
  -7  -8   3        696.77        670.08        91.48 o                         
  -6  -8   3        326.48        377.67        67.66 o                         
  -5  -8   3       4704.78       4680.59       224.12 o                         
  -4  -8   3       8888.13       8358.03       288.63 o                         
  -3  -8   3       2227.85       2136.61       102.52 o                         
  -2  -8   3       1381.78       1283.71       102.90 o                         
  -1  -8   3       9962.11       9760.94       282.03 o                         
   0  -8   3      12672.43      13398.58       360.16 o                         
   1  -8   3       4861.10       4644.80       194.87 o                         
   2  -8   3      10029.21      10118.53       340.19 o                         
   3  -8   3       3119.23       3143.87       140.77 o                         
   4  -8   3       3064.46       2962.02       161.00 o                         
   5  -8   3       5357.69       5610.49       237.21 o                         
   6  -8   3       3871.08       4073.39       195.05 o                         
   7  -8   3        114.29        223.80        82.01 o                         
  -8  -7   3       3746.25       4168.17       490.06 o                         
  -7  -7   3       3974.39       3283.69       381.98 o                         
  -6  -7   3       6280.58       5682.53       317.17 o                         
  -5  -7   3       1416.66       1442.64       145.53 o                         
  -4  -7   3       3070.52       3147.37       140.63 o                         
  -3  -7   3       3158.15       3186.03       119.15 o                         
  -2  -7   3       1520.03       1649.12        82.97 o                         
  -1  -7   3       5178.08       4915.91       180.84 o                         
   0  -7   3       5151.90       5211.18       166.77 o                         
   1  -7   3       6871.96       6928.08       229.05 o                         
   2  -7   3       1096.50       1100.22        63.76 o                         
   3  -7   3       4405.29       4480.56       164.87 o                         
   4  -7   3       3063.80       3359.45       172.21 o                         
   5  -7   3       1194.31       1434.80       112.14 o                         
   6  -7   3       4799.11       4736.09       202.29 o                         
   7  -7   3       2051.83       2208.85       172.71 o                         
   8  -7   3       4002.73       3946.17       383.34 o                         
  -9  -6   3       3910.42       3695.70       359.38 o                         
  -8  -6   3        408.52        504.49       113.43 o                         
  -7  -6   3        948.70        843.30       106.57 o                         
  -6  -6   3       4254.87       4549.26       317.99 o                         
  -5  -6   3      10348.71      10864.29       548.73 o                         
  -4  -6   3      11335.22      10467.40       426.06 o                         
  -3  -6   3       2927.04       2936.70       106.49 o                         
  -2  -6   3       8987.89       8677.70       210.84 o                         
  -1  -6   3       4644.44       4374.06       162.90 o                         
   0  -6   3      30003.56      31102.29       743.47 o                         
   1  -6   3       5534.96       5631.65       202.46 o                         
   2  -6   3      13723.64      13793.07       341.86 o                         
   3  -6   3       4798.80       4873.78       192.04 o                         
   4  -6   3        748.06        924.28        92.07 o                         
   5  -6   3       5510.62       5794.14       223.86 o                         
   6  -6   3       6063.46       6177.96       288.20 o                         
   7  -6   3       2959.04       2805.20       230.47 o                         
   8  -6   3       2240.68       2237.62       209.90 o                         
   9  -6   3       1354.95       1134.54       202.56 o                         
 -10  -5   3       2071.25       2341.18       313.64 o                         
  -9  -5   3        285.77        207.54        78.50 o                         
  -8  -5   3        858.47       1101.55       109.88 o                         
  -7  -5   3       4749.41       4818.13       303.87 o                         
  -6  -5   3      27068.88      26139.74      1152.98 o                         
  -5  -5   3       1481.41       1513.95       130.32 o                         
  -4  -5   3      11842.11      11684.13       422.28 o                         
  -3  -5   3       8219.48       7954.58       191.58 o                         
  -2  -5   3      14568.88      14415.39       310.94 o                         
  -1  -5   3       7502.19       7023.32       217.43 o                         
   0  -5   3      12814.08      12714.17       329.31 o                         
   1  -5   3       9311.02       9281.09       244.61 o                         
   2  -5   3      11333.30      11089.98       264.08 o                         
   3  -5   3       3007.53       3154.51       133.36 o                         
   4  -5   3        170.21        178.59        30.03 o                         
   5  -5   3       2459.54       2561.00       139.81 o                         
   6  -5   3      22485.21      22234.62      1174.94 o                         
   7  -5   3       6163.24       5714.89       331.35 o                         
   8  -5   3       1944.05       2224.26       194.20 o                         
   9  -5   3         61.56         54.19        51.29 o                         
 -10  -4   3       2082.17       2235.72       181.79 o                         
  -9  -4   3       1853.79       1682.54       143.67 o                         
  -8  -4   3        469.26        386.98        67.18 o                         
  -7  -4   3         84.25        109.07        49.19 o                         
  -6  -4   3      13130.81      13066.30       486.60 o                         
  -5  -4   3       8292.25       8199.53       280.03 o                         
  -4  -4   3       1844.74       1822.65       128.27 o                         
  -3  -4   3       4818.27       4818.74       130.72 o                         
  -2  -4   3      73503.20      69531.91      1966.32 o                         
  -1  -4   3       3849.94       3862.97       118.48 o                         
   0  -4   3       7643.29       7755.20       208.22 o                         
   1  -4   3       3967.33       4028.04        99.47 o                         
   2  -4   3      13480.59      14300.87       339.88 o                         
   3  -4   3       5078.53       5014.78       133.58 o                         
   4  -4   3       7447.37       7107.06       228.07 o                         
   5  -4   3       6296.68       6486.16       215.16 o                         
   6  -4   3       2404.83       2467.92       129.55 o                         
   7  -4   3       1013.50        972.32       100.79 o                         
   8  -4   3      13394.78      12448.52       621.45 o                         
   9  -4   3       2724.18       2391.35       191.87 o                         
  10  -4   3       2366.12       2641.75       243.94 o                         
 -10  -3   3       3939.17       4299.59       289.41 o                         
  -9  -3   3        236.19        185.38        52.02 o                         
  -8  -3   3      10103.63       9852.13       404.55 o                         
  -7  -3   3       4899.32       4560.48       377.89 o                         
  -6  -3   3      35387.92      34635.89      1440.29 o                         
  -5  -3   3       1469.99       1565.44        76.85 o                         
  -4  -3   3      15845.48      15766.43       423.92 o                         
  -3  -3   3       4498.01       4472.79       130.37 o                         
  -2  -3   3      41360.41      41754.40       938.75 o                         
  -1  -3   3       1557.60       1411.11        58.93 o                         
   0  -3   3        135.26        180.99        17.64 o                         
   1  -3   3       4093.14       4363.05        94.17 o                         
   2  -3   3       2564.48       2656.13        89.92 o                         
   3  -3   3       4636.00       4528.36       175.79 o                         
   4  -3   3       9465.48       9468.06       229.72 o                         
   5  -3   3       2801.58       2645.37        88.50 o                         
   6  -3   3      18739.26      18367.98       544.79 o                         
   7  -3   3       1007.84       1110.90        62.17 o                         
   8  -3   3       7064.22       6980.40       290.81 o                         
   9  -3   3       1090.80       1149.88       101.63 o                         
  10  -3   3       4328.42       4601.52       393.14 o                         
 -10  -2   3        741.48        825.79       108.77 o                         
  -9  -2   3        390.95        388.43        82.48 o                         
  -8  -2   3       1663.89       1951.15       139.51 o                         
  -7  -2   3       1122.65       1264.64       139.21 o                         
  -6  -2   3       8207.84       8163.83       397.88 o                         
  -5  -2   3        864.94        937.28        75.83 o                         
  -4  -2   3      81312.21      77904.98      2549.87 o                         
  -3  -2   3       1998.50       2000.46        64.96 o                         
  -2  -2   3      37113.65      38118.46       780.48 o                         
  -1  -2   3       3814.42       3881.56       114.93 o                         
   0  -2   3       9420.38      10104.62       212.25 o                         
   1  -2   3       2527.96       2658.84        73.06 o                         
   2  -2   3       6960.96       7478.81       211.69 o                         
   3  -2   3         14.73         22.07         6.59 o                         
   4  -2   3      39902.27      39452.71      1003.14 o                         
   5  -2   3        781.09        698.87        78.15 o                         
   6  -2   3       8351.63       8418.11       300.23 o                         
   7  -2   3        153.23        182.12        50.21 o                         
   8  -2   3       9762.34       9389.11       357.91 o                         
   9  -2   3        759.84        818.59        97.46 o                         
  10  -2   3       3110.50       2923.57       177.91 o                         
 -11  -1   3        373.16        368.29        79.10 o                         
 -10  -1   3       4889.66       5518.06       346.91 o                         
  -9  -1   3        109.69        111.58        45.95 o                         
  -8  -1   3      26479.89      27136.27       948.47 o                         
  -7  -1   3        936.30        898.54        90.20 o                         
  -6  -1   3       7658.94       7796.83       254.63 o                         
  -5  -1   3        282.21        283.86        38.76 o                         
  -4  -1   3       6557.19       7022.99       259.81 o                         
  -3  -1   3       2264.29       2352.56        87.78 o                         
  -2  -1   3      60785.41      61424.09      1372.84 o                         
  -1  -1   3        250.15        250.42        14.26 o                         
   0  -1   3      37638.90      39228.46       662.48 o                         
   1  -1   3       3689.87       3722.04        93.57 o                         
   2  -1   3      17761.85      18665.41       526.04 o                         
   3  -1   3       2780.11       2808.51       116.69 o                         
   4  -1   3       1326.71       1269.93        87.28 o                         
   5  -1   3       2088.44       2195.26       258.10 o                         
   6  -1   3       8902.30       8281.19       390.05 o                         
   7  -1   3       1057.76        925.04       106.20 o                         
   8  -1   3      23284.01      22246.25       964.56 o                         
   9  -1   3        150.22        167.65        43.11 o                         
  10  -1   3      14921.68      15934.17       580.79 o                         
 -11   0   3         75.75        141.57        98.01 o                         
 -10   0   3          1.71          1.85        51.58 o                         
  -9   0   3        146.49        148.34        49.28 o                         
  -8   0   3       5348.60       4822.00       615.98 o                         
  -7   0   3        461.92        543.70        82.97 o                         
  -6   0   3       1099.93       1048.71        69.62 o                         
  -5   0   3        388.75        383.88        39.57 o                         
  -4   0   3     217908.80     213571.64      6862.29 o                         
  -3   0   3       1724.73       1757.51        83.60 o                         
  -2   0   3        618.56        630.24        22.32 o                         
  -1   0   3        168.63        183.97        11.49 o                         
   0   0   3         44.76        -11.11        11.11 o                         
   1   0   3        238.52        114.70        13.41 o                         
   2   0   3      22014.07      22822.01       652.15 o                         
   3   0   3         87.72         30.49        28.31 o                         
   4   0   3      55522.63      53807.00      2150.49 o                         
   5   0   3       1890.86       1959.07       122.77 o                         
   6   0   3      10350.47       9685.55       444.98 o                         
   7   0   3        177.81        185.33        50.20 o                         
   8   0   3       6451.50       5985.51       205.45 o                         
   9   0   3        480.59        442.23        72.71 o                         
  10   0   3       1242.35       1190.27        99.27 o                         
 -11   1   3        347.90        371.59        78.97 o                         
 -10   1   3       5080.12       5959.96       411.65 o                         
  -9   1   3        127.62        171.25        47.55 o                         
  -8   1   3      25751.78      25984.65      1319.68 o                         
  -7   1   3        938.17        988.43        95.30 o                         
  -6   1   3       7363.26       7288.57       282.56 o                         
  -5   1   3        215.05        238.62        39.57 o                         
  -4   1   3       6912.22       6768.08       326.75 o                         
  -3   1   3       2153.83       2056.08        76.27 o                         
  -2   1   3      59080.59      59276.67      1269.34 o                         
  -1   1   3        263.33        280.69        11.95 o                         
   0   1   3      37563.46      39424.73       633.45 o                         
   1   1   3       3709.10       3604.05        94.94 o                         
   2   1   3      17979.65      18088.41       427.58 o                         
   3   1   3       2771.94       2699.00       101.56 o                         
   4   1   3       1280.40       1271.34        47.46 o                         
   5   1   3       2199.09       2207.56        82.79 o                         
   6   1   3       8614.48       8184.55       256.93 o                         
   7   1   3       1116.24       1073.41        59.35 o                         
   8   1   3      22882.30      22117.71       763.67 o                         
   9   1   3        167.14        141.30        36.30 o                         
  10   1   3      15042.44      15623.23       581.34 o                         
 -10   2   3        656.85        665.08        98.84 o                         
  -9   2   3        410.40        508.09        84.10 o                         
  -8   2   3       1732.80       2032.19       155.62 o                         
  -7   2   3       1130.51       1412.20        81.13 o                         
  -6   2   3       8026.38       7820.87       227.64 o                         
  -5   2   3        854.91        945.65        43.15 o                         
  -4   2   3      80176.56      79875.28      1980.75 o                         
  -3   2   3       1939.94       1953.96        61.21 o                         
  -2   2   3      38023.05      39778.59       662.07 o                         
  -1   2   3       3841.10       3719.02        76.67 o                         
   0   2   3       9367.12      10110.15       164.10 o                         
   1   2   3       2596.44       2600.84        68.24 o                         
   2   2   3       6810.79       6829.83       199.93 o                         
   3   2   3         19.42         17.66         7.76 o                         
   4   2   3      40466.04      39854.29      1003.35 o                         
   5   2   3        860.69        921.81        60.58 o                         
   6   2   3       7912.42       7825.20       230.39 o                         
   7   2   3        188.28        338.04        70.44 o                         
   8   2   3       9415.66       9310.58       426.46 o                         
   9   2   3        809.76        754.33        79.62 o                         
  10   2   3       2848.67       2758.59       199.37 o                         
 -10   3   3       3882.65       4035.66       350.66 o                         
  -9   3   3        257.34        336.64        72.96 o                         
  -8   3   3      10098.58      10393.26       472.63 o                         
  -7   3   3       4781.73       4682.58       174.86 o                         
  -6   3   3      34783.22      33814.05       879.21 o                         
  -5   3   3       1405.83       1426.64        76.47 o                         
  -4   3   3      16077.74      15724.36       415.40 o                         
  -3   3   3       4516.25       4506.15       106.84 o                         
  -2   3   3      41449.89      39544.55       718.48 o                         
  -1   3   3       1591.89       1592.95        41.02 o                         
   0   3   3        147.15        207.48        12.01 o                         
   1   3   3       3952.97       4085.23        85.68 o                         
   2   3   3       2665.03       2955.43       112.65 o                         
   3   3   3       4905.35       4759.61       155.02 o                         
   4   3   3       8853.43       8938.23       235.25 o                         
   5   3   3       2517.24       2371.85        88.24 o                         
   6   3   3      18802.58      18126.62       541.72 o                         
   7   3   3        986.09       1060.39        82.76 o                         
   8   3   3       7047.88       7311.83       300.32 o                         
   9   3   3       1082.07       1080.67       103.88 o                         
  10   3   3       4504.80       4515.75       227.14 o                         
 -10   4   3       2099.14       2109.27       180.55 o                         
  -9   4   3       1861.00       1573.91       406.20 o                         
  -8   4   3        513.80        482.70        82.30 o                         
  -7   4   3         78.82        181.26        36.62 o                         
  -6   4   3      13043.50      12748.18       404.28 o                         
  -5   4   3       7907.37       7767.48       229.05 o                         
  -4   4   3       1904.73       1853.79        62.98 o                         
  -3   4   3       4613.36       4419.86       124.04 o                         
  -2   4   3      73609.47      71379.50      1252.52 o                         
  -1   4   3       3895.59       3926.18        88.47 o                         
   0   4   3       7629.20       7923.73       163.79 o                         
   1   4   3       4046.20       4104.24        83.17 o                         
   2   4   3      12789.54      13031.66       286.37 o                         
   3   4   3       4886.66       4533.73       123.63 o                         
   4   4   3       7356.67       7039.19       210.31 o                         
   5   4   3       6298.32       6157.53       194.67 o                         
   6   4   3       2545.61       2549.78       101.34 o                         
   7   4   3        872.41        923.47        65.23 o                         
   8   4   3      13624.97      13649.25       433.72 o                         
   9   4   3       2590.07       2442.52       163.49 o                         
  10   4   3       2279.42       2231.83       166.40 o                         
 -10   5   3       1969.48       2353.65       210.82 o                         
  -9   5   3        260.96        374.03        77.97 o                         
  -8   5   3        869.64       1090.74        84.61 o                         
  -7   5   3       4902.25       4796.86       222.89 o                         
  -6   5   3      27695.20      26068.76       783.06 o                         
  -5   5   3       1384.51       1697.17        81.17 o                         
  -4   5   3      11435.89      10592.15       266.40 o                         
  -3   5   3       8399.14       8430.14       189.25 o                         
  -2   5   3      14182.94      14037.84       269.33 o                         
  -1   5   3       7407.67       6941.31       149.04 o                         
   0   5   3      12775.18      13002.86       276.12 o                         
   1   5   3       9432.35       9362.00       183.68 o                         
   2   5   3      11584.19      11405.87       242.65 o                         
   3   5   3       3094.69       3183.69        94.21 o                         
   4   5   3        178.37        204.28        26.79 o                         
   5   5   3       2492.60       2676.06        96.31 o                         
   6   5   3      22305.12      21229.03       529.53 o                         
   7   5   3       6103.26       5671.48       192.23 o                         
   8   5   3       2060.24       2379.62       189.25 o                         
   9   5   3         80.19        122.88        38.45 o                         
  -9   6   3       4033.95       3641.66       207.54 o                         
  -8   6   3        359.90        405.20        59.60 o                         
  -7   6   3        961.49       1034.23        88.60 o                         
  -6   6   3       4274.96       4347.99       200.03 o                         
  -5   6   3      10649.67      10876.33       365.94 o                         
  -4   6   3      11557.25      11112.11       290.13 o                         
  -3   6   3       2906.49       2955.20        83.21 o                         
  -2   6   3       8875.86       8763.43       179.47 o                         
  -1   6   3       4691.24       4624.37       108.79 o                         
   0   6   3      29899.36      30613.50       596.04 o                         
   1   6   3       5433.15       5261.10       123.60 o                         
   2   6   3      13295.29      12644.47       281.71 o                         
   3   6   3       4932.71       4844.73       186.98 o                         
   4   6   3        756.06        747.88        58.20 o                         
   5   6   3       5528.63       5686.33       178.36 o                         
   6   6   3       6413.67       6411.69       210.51 o                         
   7   6   3       3023.38       3026.37       162.52 o                         
   8   6   3       2235.86       2485.76       127.57 o                         
   9   6   3       1388.54       1311.04       116.55 o                         
  -8   7   3       3926.27       3783.03       195.82 o                         
  -7   7   3       4077.35       3857.62       173.00 o                         
  -6   7   3       6297.58       6184.44       239.13 o                         
  -5   7   3       1519.05       1533.67        87.08 o                         
  -4   7   3       3197.91       3321.56       122.66 o                         
  -3   7   3       3141.66       3300.18        93.83 o                         
  -2   7   3       1441.23       1564.84        63.09 o                         
  -1   7   3       5084.24       4858.41       120.24 o                         
   0   7   3       5139.60       5253.80       134.09 o                         
   1   7   3       6992.05       7035.69       168.93 o                         
   2   7   3       1033.62       1074.32        54.45 o                         
   3   7   3       4277.24       4099.14       160.81 o                         
   4   7   3       3128.19       3283.19       151.33 o                         
   5   7   3       1272.44       1367.06        88.06 o                         
   6   7   3       4360.86       4319.07       166.59 o                         
   7   7   3       1978.17       2132.03       113.43 o                         
   8   7   3       4220.39       4169.53       182.84 o                         
  -8   8   3        521.72        467.61        70.08 o                         
  -7   8   3        661.69        646.93        82.17 o                         
  -6   8   3        331.56        248.04        58.07 o                         
  -5   8   3       4848.31       5074.09       174.83 o                         
  -4   8   3       8989.89       8775.60       264.11 o                         
  -3   8   3       2282.41       2218.38        77.02 o                         
  -2   8   3       1414.75       1385.20        62.67 o                         
  -1   8   3       9962.79       9893.60       230.84 o                         
   0   8   3      12539.78      13054.07       295.80 o                         
   1   8   3       4842.97       4681.55       136.87 o                         
   2   8   3       9747.74       9567.73       245.43 o                         
   3   8   3       3150.58       3109.80       129.81 o                         
   4   8   3       3301.82       3280.17       159.43 o                         
   5   8   3       5381.70       5397.98       226.41 o                         
   6   8   3       3737.80       4154.83       189.80 o                         
   7   8   3        112.23        306.36        54.18 o                         
  -7   9   3       2019.43       1893.74       246.64 o                         
  -6   9   3       1962.11       1934.37       119.24 o                         
  -5   9   3         75.85        146.27        32.93 o                         
  -4   9   3       2616.01       2670.99       131.09 o                         
  -3   9   3       3982.23       3941.12       153.32 o                         
  -2   9   3       5668.08       6022.61       171.69 o                         
  -1   9   3       1155.00       1158.72        69.67 o                         
   0   9   3         70.61         76.73        22.16 o                         
   1   9   3       3981.97       3716.91       122.16 o                         
   2   9   3         53.78         98.53        26.97 o                         
   3   9   3       6085.43       6165.84       217.10 o                         
   4   9   3       4801.50       4623.15       209.95 o                         
   5   9   3       1101.16       1363.71       115.42 o                         
   6   9   3       2277.81       2282.00       156.02 o                         
  -5  10   3        666.35        769.47        91.37 o                         
  -4  10   3        909.14        973.40        97.46 o                         
  -3  10   3       1058.56       1096.29       101.84 o                         
  -2  10   3       3186.49       3244.86       123.73 o                         
  -1  10   3       2554.53       2589.81       110.19 o                         
   0  10   3       7520.73       7670.24       229.04 o                         
   1  10   3       1818.29       1783.77        87.84 o                         
   2  10   3       5718.74       5609.55       206.32 o                         
   3  10   3        453.61        510.51        65.21 o                         
   4  10   3       1840.04       1648.87       153.15 o                         
   5  10   3        981.54       1123.15       106.74 o                         
  -3  11   3       1513.63       1719.55       161.46 o                         
  -2  11   3       1659.30       1740.12       100.39 o                         
  -1  11   3         81.56         44.42        27.72 o                         
   0  11   3         89.37         90.46        30.40 o                         
   1  11   3       1259.38       1228.82        82.33 o                         
   2  11   3        259.84        241.63        53.55 o                         
   3  11   3       2536.50       2449.00       164.16 o                         
  -3 -11   4        272.37        227.06        63.63 o                         
  -2 -11   4        329.60        267.67        72.05 o                         
  -1 -11   4       3012.89       2965.52       215.63 o                         
   0 -11   4       4964.06       4715.87       280.36 o                         
   1 -11   4        249.49        250.04        68.49 o                         
   2 -11   4       6666.63       6878.50       402.22 o                         
   3 -11   4        589.00        627.04       134.25 o                         
  -5 -10   4        824.96        837.98        95.58 o                         
  -4 -10   4       3077.39       2690.38       165.82 o                         
  -3 -10   4       2601.79       2867.86       148.57 o                         
  -2 -10   4       7948.06       7628.02       394.39 o                         
  -1 -10   4         40.34         42.24        43.04 o                         
   0 -10   4       1560.25       1525.49       217.80 o                         
   1 -10   4       2443.63       2487.49       161.00 o                         
   2 -10   4        112.24        136.46        36.80 o                         
   3 -10   4        954.07        912.83       126.67 o                         
   4 -10   4       2350.57       2745.82       264.02 o                         
   5 -10   4       3069.50       3165.42       321.15 o                         
  -7  -9   4         83.71         89.17        65.44 o                         
  -6  -9   4        853.28        794.28       103.41 o                         
  -5  -9   4       3205.99       2934.55       204.40 o                         
  -4  -9   4       2308.62       2064.44       138.39 o                         
  -3  -9   4       1163.26       1196.02        90.74 o                         
  -2  -9   4        892.67        772.37        79.56 o                         
  -1  -9   4       5902.77       5794.23       323.41 o                         
   0  -9   4      11027.57      11213.60       448.75 o                         
   1  -9   4        180.77        175.53        54.02 o                         
   2  -9   4       5839.64       6217.64       240.41 o                         
   3  -9   4       5325.58       5537.22       283.69 o                         
   4  -9   4       4160.48       4211.06       233.01 o                         
   5  -9   4       1086.58       1197.63       117.16 o                         
   6  -9   4       3040.26       2921.04       212.50 o                         
  -8  -8   4       4686.04       4301.30       695.88 o                         
  -7  -8   4       3964.41       3487.12       321.57 o                         
  -6  -8   4        585.30        626.11        88.62 o                         
  -5  -8   4        392.56        721.66        88.65 o                         
  -4  -8   4       8554.19       8063.41       281.20 o                         
  -3  -8   4       5130.87       4810.10       166.81 o                         
  -2  -8   4       9349.32       9174.27       298.71 o                         
  -1  -8   4         44.96         72.31        26.23 o                         
   0  -8   4       2406.96       2433.37       116.10 o                         
   1  -8   4       7440.06       7495.37       276.23 o                         
   2  -8   4       5959.40       5592.17       217.46 o                         
   3  -8   4        562.08        626.33        75.99 o                         
   4  -8   4       2775.93       2705.12       153.26 o                         
   5  -8   4       3889.87       3932.55       183.24 o                         
   6  -8   4        834.23        971.93        96.87 o                         
   7  -8   4       3325.62       3635.64       329.53 o                         
  -8  -7   4        603.42        632.93       103.29 o                         
  -7  -7   4         26.17        124.82        54.26 o                         
  -6  -7   4        771.97        630.70        88.02 o                         
  -5  -7   4       8616.61       7889.56       435.69 o                         
  -4  -7   4      11577.71      10707.47       461.37 o                         
  -3  -7   4        377.38        350.62        41.29 o                         
  -2  -7   4       2185.44       2029.41        87.75 o                         
  -1  -7   4       7429.28       6954.10       213.76 o                         
   0  -7   4       7976.12       8226.19       237.08 o                         
   1  -7   4        407.31        403.18        51.19 o                         
   2  -7   4      16457.34      17129.36       515.39 o                         
   3  -7   4       7860.24       8262.22       289.12 o                         
   4  -7   4       6945.65       7143.27       268.08 o                         
   5  -7   4       1189.62       1698.12       110.85 o                         
   6  -7   4       5674.59       5640.89       234.42 o                         
   7  -7   4       4720.62       4740.37       250.35 o                         
   8  -7   4       2176.68       2014.47       298.39 o                         
  -9  -6   4        390.30        300.57       117.61 o                         
  -8  -6   4       2192.49       2061.20       441.05 o                         
  -7  -6   4       2404.58       2027.13       331.73 o                         
  -6  -6   4      12866.82      13127.31       632.50 o                         
  -5  -6   4        671.11        741.10        93.84 o                         
  -4  -6   4      14380.96      13567.47       470.00 o                         
  -3  -6   4       5417.15       5072.42       162.88 o                         
  -2  -6   4       1819.57       2303.22        90.38 o                         
  -1  -6   4        280.62        351.28        32.75 o                         
   0  -6   4       6607.34       6588.94       221.91 o                         
   1  -6   4       9793.86       9750.72       257.43 o                         
   2  -6   4       7612.65       7705.32       237.56 o                         
   3  -6   4         19.07         44.37        21.73 o                         
   4  -6   4        334.00        393.59        50.94 o                         
   5  -6   4       2615.81       2652.02       127.67 o                         
   6  -6   4       6040.77       6018.38       273.98 o                         
   7  -6   4       1485.36       1535.36       176.76 o                         
   8  -6   4       2418.46       2647.12       225.59 o                         
   9  -6   4       1086.03       1093.16       191.67 o                         
 -10  -5   4       4228.80       3623.83       383.34 o                         
  -9  -5   4       1998.82       1777.56       155.32 o                         
  -8  -5   4        735.21        696.05       121.22 o                         
  -7  -5   4       1209.48       1173.11       123.52 o                         
  -6  -5   4       3123.55       2967.18       248.72 o                         
  -5  -5   4      11640.51      11248.14       438.73 o                         
  -4  -5   4       4123.97       3769.74       206.33 o                         
  -3  -5   4        480.34        504.24        34.78 o                         
  -2  -5   4       8493.14       8136.16       195.43 o                         
  -1  -5   4      10512.34       9639.53       334.00 o                         
   0  -5   4      11139.90      11143.11       291.23 o                         
   1  -5   4       1525.04       1430.51        65.56 o                         
   2  -5   4      18549.55      18467.61       498.77 o                         
   3  -5   4       8476.48       8525.94       247.79 o                         
   4  -5   4       5996.10       6052.57       217.14 o                         
   5  -5   4       1845.53       1885.22       119.31 o                         
   6  -5   4       7544.74       7786.18       402.17 o                         
   7  -5   4       3289.39       3270.66       225.88 o                         
   8  -5   4       9483.11       9343.29       484.37 o                         
   9  -5   4        696.70        628.47       111.98 o                         
 -10  -4   4       1064.98       1360.56       143.18 o                         
  -9  -4   4        677.71        651.24        93.41 o                         
  -8  -4   4       1939.27       2303.34       163.35 o                         
  -7  -4   4       4240.72       3825.06       262.68 o                         
  -6  -4   4      36125.06      36299.98      1224.42 o                         
  -5  -4   4        339.84        468.88        53.49 o                         
  -4  -4   4      12884.89      12431.30       354.40 o                         
  -3  -4   4      10269.60      10215.56       257.55 o                         
  -2  -4   4      10815.79      10328.91       298.71 o                         
  -1  -4   4        734.79        759.32        45.62 o                         
   0  -4   4      12913.77      13017.47       332.50 o                         
   1  -4   4      11782.96      11690.34       267.32 o                         
   2  -4   4       6584.75       6874.24       202.74 o                         
   3  -4   4       3106.22       3013.64        90.66 o                         
   4  -4   4      15810.24      14802.86       452.72 o                         
   5  -4   4       4262.40       4214.88       155.82 o                         
   6  -4   4       9737.43       9243.10       350.84 o                         
   7  -4   4        690.30        699.61       154.64 o                         
   8  -4   4       4117.47       4529.89       268.42 o                         
   9  -4   4       1053.78        935.69       122.86 o                         
  10  -4   4       1871.36       1737.86       189.49 o                         
 -10  -3   4       5899.40       6259.98       308.40 o                         
  -9  -3   4       1376.01       1501.58       139.20 o                         
  -8  -3   4       2836.26       3007.57       173.21 o                         
  -7  -3   4         82.78        216.68        63.16 o                         
  -6  -3   4      12591.68      12619.20       468.19 o                         
  -5  -3   4       2641.82       2728.52       100.48 o                         
  -4  -3   4       6003.76       5845.53       204.23 o                         
  -3  -3   4        298.13        311.33        23.03 o                         
  -2  -3   4      21829.62      21602.07       544.00 o                         
  -1  -3   4       3824.21       3466.69       178.96 o                         
   0  -3   4       3547.11       3774.31       108.42 o                         
   1  -3   4         78.01         84.01         9.94 o                         
   2  -3   4      10257.16      10583.24       256.48 o                         
   3  -3   4       4171.35       4285.81       144.48 o                         
   4  -3   4      21711.28      21173.00       499.33 o                         
   5  -3   4        186.31        326.32        31.11 o                         
   6  -3   4      12564.51      11937.14       368.62 o                         
   7  -3   4       2841.70       2698.30       109.02 o                         
   8  -3   4      13712.16      12924.47       491.53 o                         
   9  -3   4        698.21        742.61       132.86 o                         
  10  -3   4         95.92        120.14        54.73 o                         
 -10  -2   4       1470.71       1737.86       237.18 o                         
  -9  -2   4        865.32        903.57       106.98 o                         
  -8  -2   4      19505.87      19674.37       729.51 o                         
  -7  -2   4       4785.45       4868.82       291.38 o                         
  -6  -2   4      28487.16      29638.39      1266.42 o                         
  -5  -2   4        255.29        345.20        30.83 o                         
  -4  -2   4      14035.69      14145.71       424.90 o                         
  -3  -2   4       5349.57       5386.63       132.68 o                         
  -2  -2   4      42700.50      43379.77      1076.13 o                         
  -1  -2   4        303.88        305.80        22.02 o                         
   0  -2   4       9831.79      10178.91       230.34 o                         
   1  -2   4       1917.88       1917.15        62.80 o                         
   2  -2   4       4109.56       4417.76       109.33 o                         
   3  -2   4        558.19        562.66        24.21 o                         
   4  -2   4      18388.34      17770.68       431.36 o                         
   5  -2   4       7649.69       7327.11       284.41 o                         
   6  -2   4      13477.08      12766.47       481.72 o                         
   7  -2   4       1376.12       1454.56       102.67 o                         
   8  -2   4       3933.72       4164.40       339.77 o                         
   9  -2   4        865.21        879.41       211.16 o                         
  10  -2   4       8441.39       8838.82       455.46 o                         
 -11  -1   4        492.69        381.57        81.30 o                         
 -10  -1   4       2113.25       1921.51       348.41 o                         
  -9  -1   4        570.37        443.45        79.36 o                         
  -8  -1   4       5723.01       5969.03       276.35 o                         
  -7  -1   4       1122.40       1178.92       105.35 o                         
  -6  -1   4      13120.18      12802.36       474.88 o                         
  -5  -1   4        864.46       1014.06        76.19 o                         
  -4  -1   4      46708.34      45260.04      1508.52 o                         
  -3  -1   4       1102.61       1125.96        49.21 o                         
  -2  -1   4      30807.82      31257.48       884.14 o                         
  -1  -1   4        707.51        719.21        25.01 o                         
   0  -1   4        689.53        754.43        22.16 o                         
   1  -1   4       1194.00       1194.37        56.71 o                         
   2  -1   4       2661.42       2529.59        80.03 o                         
   3  -1   4       3518.71       3740.62       128.91 o                         
   4  -1   4      72907.62      71530.59      2288.25 o                         
   5  -1   4       1083.05       1127.41       110.64 o                         
   6  -1   4      27279.18      25801.11       912.45 o                         
   7  -1   4        470.11        394.49        56.49 o                         
   8  -1   4       4906.19       4512.70       218.61 o                         
   9  -1   4        620.85        460.86        86.14 o                         
  10  -1   4       2134.83       2247.85       205.66 o                         
 -11   0   4        112.28         60.99        84.94 o                         
 -10   0   4       1131.57       1475.78       139.78 o                         
  -9   0   4          6.95         12.42        36.64 o                         
  -8   0   4      44518.39      42365.03      1781.61 o                         
  -7   0   4         11.23         31.93        26.93 o                         
  -6   0   4       1824.20       1804.79        99.26 o                         
  -5   0   4       3972.08       4074.00       180.17 o                         
  -4   0   4      13906.71      15018.90       525.85 o                         
  -3   0   4       2997.71       3195.57       109.14 o                         
  -2   0   4      14517.14      14808.20       383.67 o                         
  -1   0   4        957.92        800.46        27.85 o                         
   0   0   4       6051.77       5705.10       117.73 o                         
   1   0   4       1167.30       1030.86        44.59 o                         
   2   0   4       3223.41       3114.63       105.32 o                         
   3   0   4          1.31          3.11         9.51 o                         
   4   0   4       6247.39       6022.16       231.72 o                         
   5   0   4        165.89        264.97        39.28 o                         
   6   0   4      14803.98      14260.87       512.23 o                         
   7   0   4        724.77        769.79        80.08 o                         
   8   0   4       8134.14       8063.69       333.29 o                         
   9   0   4        933.28        968.95       103.95 o                         
  10   0   4      12357.38      13180.20       853.79 o                         
 -11   1   4        466.23        558.88       100.77 o                         
 -10   1   4       2031.74       2132.88       160.29 o                         
  -9   1   4        619.48        823.16       124.55 o                         
  -8   1   4       5961.94       5664.92       330.38 o                         
  -7   1   4       1082.29        901.10        92.54 o                         
  -6   1   4      13354.20      12955.29       470.95 o                         
  -5   1   4        928.22       1092.09        55.82 o                         
  -4   1   4      47282.64      46074.40      1289.43 o                         
  -3   1   4       1050.93       1003.07        36.26 o                         
  -2   1   4      30967.51      31347.38       718.86 o                         
  -1   1   4        720.88        684.44        20.32 o                         
   0   1   4        685.23        752.06        18.88 o                         
   1   1   4       1209.67       1189.21        44.60 o                         
   2   1   4       2913.10       3029.48       113.86 o                         
   3   1   4       3587.27       3786.89       101.41 o                         
   4   1   4      72190.47      69775.55      1764.05 o                         
   5   1   4       1201.29       1261.01        51.95 o                         
   6   1   4      28024.56      27405.34       697.43 o                         
   7   1   4        483.64        470.56        37.84 o                         
   8   1   4       5155.72       4868.82       180.68 o                         
   9   1   4        582.55        638.97        66.81 o                         
  10   1   4       2091.00       2261.40       170.98 o                         
 -10   2   4       1556.55       2033.38       166.33 o                         
  -9   2   4        867.96        819.68       106.44 o                         
  -8   2   4      20036.50      20186.98       721.57 o                         
  -7   2   4       4945.03       5114.77       188.37 o                         
  -6   2   4      29420.50      29772.07       868.43 o                         
  -5   2   4        273.76        407.26        32.79 o                         
  -4   2   4      13614.46      14066.58       341.78 o                         
  -3   2   4       5463.24       5488.18       139.88 o                         
  -2   2   4      41877.17      41966.11       720.27 o                         
  -1   2   4        303.49        311.87        16.23 o                         
   0   2   4       9880.40      10380.64       175.20 o                         
   1   2   4       2057.38       2051.47        50.27 o                         
   2   2   4       3759.91       3924.34       124.76 o                         
   3   2   4        507.24        525.19        34.94 o                         
   4   2   4      19158.48      18740.27       437.43 o                         
   5   2   4       7734.27       7644.97       198.92 o                         
   6   2   4      13953.09      13810.66       371.10 o                         
   7   2   4       1417.24       1343.57        79.46 o                         
   8   2   4       3999.01       4200.76       190.17 o                         
   9   2   4        843.03        860.55        85.27 o                         
  10   2   4       8323.88       8523.60       355.05 o                         
 -10   3   4       6077.07       6207.67       339.85 o                         
  -9   3   4       1376.35       1374.75       143.21 o                         
  -8   3   4       2989.80       2760.53       157.22 o                         
  -7   3   4        113.85        496.39       139.07 o                         
  -6   3   4      12773.77      12693.97       404.25 o                         
  -5   3   4       2720.84       2739.24        89.53 o                         
  -4   3   4       5958.26       5977.97       145.02 o                         
  -3   3   4        368.95        455.58        25.01 o                         
  -2   3   4      22339.47      20370.84       596.19 o                         
  -1   3   4       3815.76       3691.87        80.30 o                         
   0   3   4       3441.96       3783.36        75.20 o                         
   1   3   4         81.44         92.60         8.35 o                         
   2   3   4      10401.98      10468.71       240.77 o                         
   3   3   4       4271.62       4338.15       136.18 o                         
   4   3   4      21532.19      21222.82       560.18 o                         
   5   3   4        148.04        277.86        26.69 o                         
   6   3   4      12642.23      11991.83       379.40 o                         
   7   3   4       2761.04       2833.06       122.68 o                         
   8   3   4      13782.52      14131.41       506.88 o                         
   9   3   4        701.19        686.34        82.60 o                         
  10   3   4         91.64        122.48        48.50 o                         
 -10   4   4       1162.08       1469.92       157.81 o                         
  -9   4   4        659.18        565.66        95.49 o                         
  -8   4   4       1818.57       1794.97       224.34 o                         
  -7   4   4       4377.28       4329.29       175.46 o                         
  -6   4   4      36001.27      35262.32      1037.33 o                         
  -5   4   4        334.86        552.77        52.44 o                         
  -4   4   4      13158.88      12360.84       289.71 o                         
  -3   4   4      10106.62       9861.48       192.56 o                         
  -2   4   4      10123.53       9918.12       208.05 o                         
  -1   4   4        712.42        724.68        30.06 o                         
   0   4   4      12895.96      13519.11       250.39 o                         
   1   4   4      11885.06      11756.10       222.30 o                         
   2   4   4       6674.54       6676.05       164.48 o                         
   3   4   4       3072.66       2903.41        86.16 o                         
   4   4   4      15801.52      15159.66       409.93 o                         
   5   4   4       4452.31       4505.27       166.20 o                         
   6   4   4       9489.84       9125.53       306.89 o                         
   7   4   4        685.91        803.44        83.31 o                         
   8   4   4       4281.77       4353.40       182.67 o                         
   9   4   4       1148.09       1055.76       147.37 o                         
  10   4   4       1904.22       1672.22       159.40 o                         
 -10   5   4       4179.63       4514.21       371.36 o                         
  -9   5   4       1878.81       1803.21       178.47 o                         
  -8   5   4        716.98        773.54       150.85 o                         
  -7   5   4       1225.75       1421.03        96.06 o                         
  -6   5   4       2884.78       2877.61       131.58 o                         
  -5   5   4      11455.66      10926.47       288.25 o                         
  -4   5   4       4153.63       3893.73       120.99 o                         
  -3   5   4        491.88        481.21        29.06 o                         
  -2   5   4       8438.64       8423.05       171.50 o                         
  -1   5   4      10530.91      10007.53       202.82 o                         
   0   5   4      11105.73      11258.76       243.27 o                         
   1   5   4       1566.19       1493.41        43.30 o                         
   2   5   4      18426.60      18191.92       445.66 o                         
   3   5   4       8573.95       8707.34       255.34 o                         
   4   5   4       6113.29       5973.90       175.59 o                         
   5   5   4       1943.02       1993.94        80.98 o                         
   6   5   4       7542.22       7518.78       236.85 o                         
   7   5   4       3209.37       3281.39       129.36 o                         
   8   5   4       9323.64       9279.45       328.80 o                         
   9   5   4        731.89        705.64        91.78 o                         
  -9   6   4        391.53        360.80        75.72 o                         
  -8   6   4       2358.78       2417.19       139.84 o                         
  -7   6   4       2256.81       2291.77       134.12 o                         
  -6   6   4      12686.94      12031.36       459.28 o                         
  -5   6   4        658.80        778.92        55.03 o                         
  -4   6   4      14981.95      14792.58       343.24 o                         
  -3   6   4       5451.27       5396.17       132.35 o                         
  -2   6   4       1603.39       2223.50       118.33 o                         
  -1   6   4        273.42        295.95        25.75 o                         
   0   6   4       6421.00       6577.48       147.68 o                         
   1   6   4       9976.03       9813.70       218.77 o                         
   2   6   4       8151.54       8164.03       197.03 o                         
   3   6   4          7.61         53.71        22.00 o                         
   4   6   4        312.71        319.36        38.14 o                         
   5   6   4       2559.83       2482.51       102.09 o                         
   6   6   4       5920.37       5684.85       181.21 o                         
   7   6   4       1533.90       1515.07        87.04 o                         
   8   6   4       2529.93       2587.45       127.26 o                         
   9   6   4       1052.27       1022.39       102.24 o                         
  -8   7   4        567.96        618.87        77.94 o                         
  -7   7   4         16.53        221.52        45.44 o                         
  -6   7   4        811.75        801.98        80.84 o                         
  -5   7   4       8166.35       8082.53       245.36 o                         
  -4   7   4      11560.28      11311.53       318.25 o                         
  -3   7   4        446.20        457.38        33.89 o                         
  -2   7   4       2023.45       2000.78        65.57 o                         
  -1   7   4       7502.80       7392.83       165.39 o                         
   0   7   4       7885.78       8233.31       194.21 o                         
   1   7   4        446.09        482.84        34.48 o                         
   2   7   4      16225.64      16126.33       381.48 o                         
   3   7   4       7584.25       7470.42       243.26 o                         
   4   7   4       6772.44       6989.01       261.43 o                         
   5   7   4       1133.58       1549.39       112.01 o                         
   6   7   4       5892.16       5918.80       203.21 o                         
   7   7   4       4640.36       4522.22       163.23 o                         
   8   7   4       2218.48       2250.56       137.34 o                         
  -8   8   4       4738.60       4892.69       220.39 o                         
  -7   8   4       3780.54       3303.71       181.03 o                         
  -6   8   4        704.47        768.56        76.59 o                         
  -5   8   4        369.13        730.03        62.90 o                         
  -4   8   4       8357.82       8365.10       255.98 o                         
  -3   8   4       5011.88       5036.14       141.59 o                         
  -2   8   4       9291.05       9613.61       227.71 o                         
  -1   8   4         46.76         43.77        16.87 o                         
   0   8   4       2324.39       2207.97        84.18 o                         
   1   8   4       7511.06       7410.60       195.95 o                         
   2   8   4       5978.34       5772.41       172.25 o                         
   3   8   4        610.10        580.31        58.54 o                         
   4   8   4       2525.05       2666.84       148.58 o                         
   5   8   4       3594.38       3431.46       169.01 o                         
   6   8   4        821.06        737.89        85.43 o                         
   7   8   4       3138.69       3356.46       188.49 o                         
  -7   9   4         63.50        208.00        52.67 o                         
  -6   9   4        801.11        759.68        73.87 o                         
  -5   9   4       3220.51       3298.59       131.57 o                         
  -4   9   4       2384.97       2398.53       124.92 o                         
  -3   9   4       1120.59       1280.62        79.57 o                         
  -2   9   4        923.92        965.21        70.62 o                         
  -1   9   4       6070.16       6136.90       174.52 o                         
   0   9   4      11020.11      11232.27       282.06 o                         
   1   9   4        166.52        133.54        28.12 o                         
   2   9   4       5647.75       6082.55       214.48 o                         
   3   9   4       5467.40       5508.06       199.48 o                         
   4   9   4       4028.33       4184.14       192.14 o                         
   5   9   4       1158.74       1261.11       112.19 o                         
   6   9   4       3287.75       3414.03       184.99 o                         
  -5  10   4        739.12        793.21       106.85 o                         
  -4  10   4       3135.90       3040.60       157.78 o                         
  -3  10   4       2570.11       2420.71       150.43 o                         
  -2  10   4       7694.55       7677.57       229.48 o                         
  -1  10   4         29.08         65.31        26.52 o                         
   0  10   4       1593.58       1734.65        96.51 o                         
   1  10   4       2410.57       2220.65        96.15 o                         
   2  10   4         79.24         64.75        30.36 o                         
   3  10   4        952.85        843.44       111.57 o                         
   4  10   4       2624.86       2530.80       169.56 o                         
   5  10   4       3109.06       3188.55       197.19 o                         
  -3  11   4        238.84        363.16        92.59 o                         
  -2  11   4        361.33        388.87        49.45 o                         
  -1  11   4       3022.21       3133.92       161.49 o                         
   0  11   4       4614.41       4635.36       166.08 o                         
   1  11   4        261.18        214.44        44.44 o                         
   2  11   4       6638.11       6885.69       254.32 o                         
   3  11   4        538.79        620.15        82.44 o                         
  -3 -11   5       1511.60       1474.38       149.53 o                         
  -2 -11   5       4718.28       4819.29       419.27 o                         
  -1 -11   5       1257.94       1217.90       146.21 o                         
   0 -11   5       1434.66       1632.43       233.05 o                         
   1 -11   5       3530.83       3463.43       217.49 o                         
   2 -11   5       2339.79       2248.46       252.22 o                         
   3 -11   5        120.21        174.52       103.46 o                         
  -5 -10   5        175.35        141.20        50.85 o                         
  -4 -10   5        142.36        101.88        44.18 o                         
  -3 -10   5       1048.98       1059.12       111.07 o                         
  -2 -10   5        357.55        439.91        81.64 o                         
  -1 -10   5       4312.57       4594.69       272.55 o                         
   0 -10   5       2328.71       2223.92       176.37 o                         
   1 -10   5       1019.60       1017.41       103.85 o                         
   2 -10   5       3741.64       3819.27       172.81 o                         
   3 -10   5       2231.06       2440.54       209.41 o                         
   4 -10   5       2225.76       2570.84       276.84 o                         
   5 -10   5        338.49        496.59       163.35 o                         
  -7  -9   5       1354.62       1672.52       296.21 o                         
  -6  -9   5        539.81        473.69        83.66 o                         
  -5  -9   5       2828.19       2675.83       160.87 o                         
  -4  -9   5       5050.97       4693.74       186.46 o                         
  -3  -9   5       3397.04       3386.21       158.72 o                         
  -2  -9   5      10816.45      11060.66       380.11 o                         
  -1  -9   5       1630.95       1763.78       173.15 o                         
   0  -9   5       4097.69       3866.64       205.13 o                         
   1  -9   5       5604.85       5669.60       232.18 o                         
   2  -9   5       4234.72       4139.69       175.01 o                         
   3  -9   5        110.83        172.68        58.96 o                         
   4  -9   5       2136.78       2186.17       170.22 o                         
   5  -9   5       3380.74       3391.85       209.35 o                         
   6  -9   5       1029.47       1065.69       144.42 o                         
  -8  -8   5       2279.71       1804.90       326.71 o                         
  -7  -8   5       1932.86       1722.99       170.08 o                         
  -6  -8   5       3189.37       2804.92       201.83 o                         
  -5  -8   5       3588.05       3100.21       153.05 o                         
  -4  -8   5       1812.44       1804.60        92.56 o                         
  -3  -8   5       3490.34       3338.24       153.22 o                         
  -2  -8   5       1053.34        996.86        72.40 o                         
  -1  -8   5       7260.48       7001.76       240.70 o                         
   0  -8   5       5660.46       5771.80       228.92 o                         
   1  -8   5       1116.14       1146.33        86.86 o                         
   2  -8   5       2623.22       2993.79       133.52 o                         
   3  -8   5       7824.61       8053.63       341.86 o                         
   4  -8   5       6579.09       6516.44       265.29 o                         
   5  -8   5        233.82        371.50        59.60 o                         
   6  -8   5       5670.14       5738.39       242.39 o                         
   7  -8   5       2555.21       3073.00       394.23 o                         
  -8  -7   5       3282.95       3468.15       616.24 o                         
  -7  -7   5        803.27        959.03       123.34 o                         
  -6  -7   5       1493.92       1267.33       136.72 o                         
  -5  -7   5       2460.22       2520.28       154.47 o                         
  -4  -7   5      11419.22      10892.78       335.48 o                         
  -3  -7   5       2361.36       2298.94        99.15 o                         
  -2  -7   5      12265.97      11801.70       355.99 o                         
  -1  -7   5       2049.88       2077.59        89.03 o                         
   0  -7   5       5563.59       5917.05       176.74 o                         
   1  -7   5       8368.04       8475.65       337.76 o                         
   2  -7   5       5352.56       5592.97       203.17 o                         
   3  -7   5       1175.92       1277.87       101.56 o                         
   4  -7   5       2502.04       2500.86       137.50 o                         
   5  -7   5       3674.31       3858.36       174.07 o                         
   6  -7   5       1531.47       1583.24       140.87 o                         
   7  -7   5        168.61        303.69        69.30 o                         
   8  -7   5       1734.57       1986.16       296.21 o                         
  -9  -6   5       1424.51       1766.17       278.79 o                         
  -8  -6   5       5632.46       5933.45       371.80 o                         
  -7  -6   5        760.71        657.09        98.93 o                         
  -6  -6   5        920.07        992.79       115.88 o                         
  -5  -6   5       4875.51       4707.74       234.15 o                         
  -4  -6   5      13473.03      12432.39       535.39 o                         
  -3  -6   5       4904.30       4559.18       184.76 o                         
  -2  -6   5       3976.58       3806.14       134.68 o                         
  -1  -6   5       2449.88       2316.95        88.60 o                         
   0  -6   5       3066.01       3202.67       125.13 o                         
   1  -6   5       2285.45       2225.34        91.10 o                         
   2  -6   5      13666.02      13762.21       371.79 o                         
   3  -6   5      13681.28      14642.44       463.10 o                         
   4  -6   5       9635.30       9971.87       338.83 o                         
   5  -6   5        287.61        389.82        52.72 o                         
   6  -6   5       2683.44       2771.69       172.41 o                         
   7  -6   5       3936.63       4080.83       266.69 o                         
   8  -6   5       6064.21       6169.29       370.80 o                         
   9  -6   5        253.84        237.41       100.19 o                         
 -10  -5   5       1032.88       1093.16       222.16 o                         
  -9  -5   5       3564.27       3683.68       214.45 o                         
  -8  -5   5       1084.96        932.53       208.98 o                         
  -7  -5   5       1529.78       1457.58       142.33 o                         
  -6  -5   5      12257.53      11058.44       685.94 o                         
  -5  -5   5        691.32       1238.50       113.34 o                         
  -4  -5   5      27242.30      26814.89       893.81 o                         
  -3  -5   5       3401.78       2990.93       123.05 o                         
  -2  -5   5      11704.91      10926.56       317.53 o                         
  -1  -5   5       2699.65       2592.45        88.29 o                         
   0  -5   5      10964.08      11195.24       315.31 o                         
   1  -5   5      12215.67      11861.43       303.64 o                         
   2  -5   5      14279.30      14311.80       436.66 o                         
   3  -5   5       1505.86       1586.70        84.27 o                         
   4  -5   5      26635.41      26288.71       787.22 o                         
   5  -5   5       6101.92       6339.76       336.47 o                         
   6  -5   5       3429.27       3481.52       228.21 o                         
   7  -5   5        985.81       1079.88       137.02 o                         
   8  -5   5       2703.00       2686.66       236.32 o                         
   9  -5   5        624.19        749.44       119.33 o                         
 -10  -4   5      10331.76      11365.41       658.86 o                         
  -9  -4   5        473.52        468.24        80.04 o                         
  -8  -4   5       4711.91       4736.78       309.28 o                         
  -7  -4   5       2342.01       2139.78       190.10 o                         
  -6  -4   5       5186.20       5020.15       265.92 o                         
  -5  -4   5       2869.72       2834.39       124.69 o                         
  -4  -4   5       5563.53       5123.55       208.08 o                         
  -3  -4   5       2749.09       2625.15        82.23 o                         
  -2  -4   5       4760.01       4331.76       125.93 o                         
  -1  -4   5       3254.28       2953.45        91.96 o                         
   0  -4   5       8983.13       8857.79       233.88 o                         
   1  -4   5       2629.92       2630.61        74.00 o                         
   2  -4   5      29709.32      30098.44       761.24 o                         
   3  -4   5      11113.06      11482.62       283.15 o                         
   4  -4   5       5958.86       5608.05       168.69 o                         
   5  -4   5        863.62        916.87        57.66 o                         
   6  -4   5       5064.07       5209.46       221.68 o                         
   7  -4   5       1924.35       1841.63       152.60 o                         
   8  -4   5      16672.36      16039.94       746.62 o                         
   9  -4   5        672.73        572.14        99.10 o                         
 -10  -3   5       1515.61       1622.36       182.26 o                         
  -9  -3   5        519.82        628.37        90.07 o                         
  -8  -3   5       7439.24       7214.53       411.50 o                         
  -7  -3   5       2273.04       2257.17       187.62 o                         
  -6  -3   5      18594.35      18461.39       652.71 o                         
  -5  -3   5       2269.25       2388.48        94.49 o                         
  -4  -3   5      19775.15      19896.15       489.67 o                         
  -3  -3   5       3222.38       3111.78        89.50 o                         
  -2  -3   5       6803.25       7051.19       206.17 o                         
  -1  -3   5       3236.08       3014.09       127.77 o                         
   0  -3   5      25129.69      25899.52       616.87 o                         
   1  -3   5       5247.59       5204.98       115.24 o                         
   2  -3   5      24523.06      24918.48       638.65 o                         
   3  -3   5       2035.42       2093.89        80.71 o                         
   4  -3   5      45493.73      43627.46      1004.01 o                         
   5  -3   5       5729.77       5774.47       168.06 o                         
   6  -3   5      11121.12      10568.08       328.49 o                         
   7  -3   5        600.40        706.81        48.76 o                         
   8  -3   5       1106.77       1201.89        87.77 o                         
   9  -3   5       2066.37       1563.62       285.32 o                         
  10  -3   5       2444.55       2062.39       341.95 o                         
 -10  -2   5       4472.23       4683.96       263.33 o                         
  -9  -2   5        549.95        449.19        78.30 o                         
  -8  -2   5       7064.88       7201.14       317.52 o                         
  -7  -2   5       2880.11       2779.58       286.41 o                         
  -6  -2   5      32574.33      32576.56      1091.46 o                         
  -5  -2   5         60.27        135.73        21.22 o                         
  -4  -2   5       6662.28       6730.89       224.11 o                         
  -3  -2   5       1015.44       1027.49        41.13 o                         
  -2  -2   5       5557.96       5558.07       172.84 o                         
  -1  -2   5       2902.90       2848.78       126.94 o                         
   0  -2   5        462.55        433.09        20.67 o                         
   1  -2   5        541.78        523.41        26.68 o                         
   2  -2   5      15504.16      15673.32       370.32 o                         
   3  -2   5       1081.07       1016.97        36.14 o                         
   4  -2   5      29858.80      29350.78       685.96 o                         
   5  -2   5        418.56        466.20        47.72 o                         
   6  -2   5      35419.20      34713.45      1162.31 o                         
   7  -2   5        145.38         98.43        41.49 o                         
   8  -2   5       8368.92       7593.85       396.52 o                         
   9  -2   5          3.04         42.05        39.69 o                         
  10  -2   5       1169.72       1255.09       147.44 o                         
 -11  -1   5         55.91         83.33        57.06 o                         
 -10  -1   5       1000.68        977.96       125.04 o                         
  -9  -1   5        642.59        534.87        88.10 o                         
  -8  -1   5      29413.10      29325.99      1031.23 o                         
  -7  -1   5        951.13       1016.38        98.01 o                         
  -6  -1   5      14855.98      14934.43       532.95 o                         
  -5  -1   5       1168.70       1179.12        51.92 o                         
  -4  -1   5       2383.84       2232.14        95.00 o                         
  -3  -1   5       1637.26       1573.10        47.68 o                         
  -2  -1   5      25871.73      26274.67       619.80 o                         
  -1  -1   5        965.67        857.49        35.10 o                         
   0  -1   5      62305.44      67810.80      1290.91 o                         
   1  -1   5       2396.62       2311.65        79.66 o                         
   2  -1   5      31537.71      30947.99       876.79 o                         
   3  -1   5       1435.20       1453.04        63.41 o                         
   4  -1   5      17771.16      17376.84       591.72 o                         
   5  -1   5        760.57        766.97        67.05 o                         
   6  -1   5      15282.66      13834.53       511.56 o                         
   7  -1   5        145.74        131.93        34.49 o                         
   8  -1   5        987.02       1025.06       118.26 o                         
   9  -1   5        342.66        467.58        84.99 o                         
  10  -1   5       6973.25       6540.00       487.88 o                         
 -11   0   5         63.29         77.66        72.92 o                         
 -10   0   5        557.58        558.54        92.51 o                         
  -9   0   5        172.94        131.70        50.21 o                         
  -8   0   5       2706.75       2884.70       265.13 o                         
  -7   0   5         11.83        -12.55        21.35 o                         
  -6   0   5      35350.16      35568.99      1212.43 o                         
  -5   0   5        883.45        914.53        79.75 o                         
  -4   0   5      11524.73      11393.66       392.71 o                         
  -3   0   5        884.35        920.13        33.48 o                         
  -2   0   5      19699.57      19939.21       467.20 o                         
  -1   0   5        884.25        706.30        30.90 o                         
   0   0   5         13.87         80.94        16.94 o                         
   1   0   5         53.47         42.09        11.95 o                         
   2   0   5      28919.44      27937.93       907.68 o                         
   3   0   5        597.16        660.95        51.48 o                         
   4   0   5      38706.61      38068.29      1257.64 o                         
   5   0   5       2618.73       2479.34       120.13 o                         
   6   0   5      77280.09      72965.82      2388.87 o                         
   7   0   5         39.59         38.05        24.75 o                         
   8   0   5         24.42         30.51        28.99 o                         
   9   0   5          0.14         -2.83        36.17 o                         
  10   0   5        184.45        274.43        98.01 o                         
 -11   1   5         38.33         82.64        52.73 o                         
 -10   1   5       1000.61       1131.79       121.24 o                         
  -9   1   5        623.97        471.27       153.55 o                         
  -8   1   5      28949.51      28482.07      1254.94 o                         
  -7   1   5       1021.56        868.25        92.53 o                         
  -6   1   5      15270.61      14200.86      1001.63 o                         
  -5   1   5       1027.12        940.99        52.47 o                         
  -4   1   5       2101.94       2029.74        72.31 o                         
  -3   1   5       1500.89       1438.41        46.31 o                         
  -2   1   5      25621.10      26869.57       569.07 o                         
  -1   1   5        964.20        827.32        29.64 o                         
   0   1   5      62224.80      66280.09      1177.14 o                         
   1   1   5       2483.88       2480.30        83.07 o                         
   2   1   5      31379.80      31481.05       721.88 o                         
   3   1   5       1458.36       1526.41        54.20 o                         
   4   1   5      17491.19      17175.00       451.07 o                         
   5   1   5        843.81        916.04        43.01 o                         
   6   1   5      15329.49      14503.95       386.67 o                         
   7   1   5        164.09        185.71        24.88 o                         
   8   1   5        815.46        899.78        70.70 o                         
   9   1   5        326.28        296.48        46.57 o                         
  10   1   5       7221.74       7089.99       332.69 o                         
 -10   2   5       4392.78       5228.03       294.57 o                         
  -9   2   5        508.42        400.10        68.51 o                         
  -8   2   5       6855.16       7172.04       449.24 o                         
  -7   2   5       2800.87       2707.43       149.93 o                         
  -6   2   5      32001.19      31797.94       937.55 o                         
  -5   2   5         61.72        171.60        21.39 o                         
  -4   2   5       6747.48       6899.00       171.83 o                         
  -3   2   5        980.06        974.73        41.46 o                         
  -2   2   5       5814.46       5951.68       127.09 o                         
  -1   2   5       3007.87       2901.81       133.37 o                         
   0   2   5        416.39        399.40        18.59 o                         
   1   2   5        505.34        459.01        19.19 o                         
   2   2   5      15921.12      15804.94       410.64 o                         
   3   2   5       1118.97       1121.05        47.38 o                         
   4   2   5      30606.74      29619.41       758.61 o                         
   5   2   5        370.47        452.85        33.38 o                         
   6   2   5      35160.04      34572.95       894.48 o                         
   7   2   5        129.42        146.05        41.55 o                         
   8   2   5       8300.45       8248.76       319.39 o                         
   9   2   5          6.08          2.49        26.26 o                         
  10   2   5       1096.10       1294.86       111.45 o                         
 -10   3   5       1582.00       1892.24       242.85 o                         
  -9   3   5        437.71        517.33       102.37 o                         
  -8   3   5       7289.89       7338.77       313.12 o                         
  -7   3   5       1990.62       2069.62       108.09 o                         
  -6   3   5      18453.97      18086.30       554.79 o                         
  -5   3   5       2315.76       2291.04        84.23 o                         
  -4   3   5      20192.22      20167.68       412.85 o                         
  -3   3   5       3202.02       3165.76        65.60 o                         
  -2   3   5       6793.37       6690.37       154.21 o                         
  -1   3   5       3253.34       3098.40        71.60 o                         
   0   3   5      25127.48      26403.70       471.61 o                         
   1   3   5       5084.86       5068.50        97.47 o                         
   2   3   5      24621.94      24553.59       720.15 o                         
   3   3   5       2010.41       2131.01        79.05 o                         
   4   3   5      44644.21      43409.04      1113.44 o                         
   5   3   5       5584.43       5739.18       179.06 o                         
   6   3   5      10768.95      10594.16       341.15 o                         
   7   3   5        557.07        724.53        63.53 o                         
   8   3   5       1095.21       1133.97       101.25 o                         
   9   3   5       2174.60       2175.47       152.43 o                         
  10   3   5       2533.56       2653.84       166.69 o                         
 -10   4   5      10431.13      11090.96       545.17 o                         
  -9   4   5        438.38        486.43       154.64 o                         
  -8   4   5       4845.40       4871.17       272.55 o                         
  -7   4   5       2198.59       2188.27       110.95 o                         
  -6   4   5       4993.56       4769.63       181.36 o                         
  -5   4   5       2603.05       2504.83        81.95 o                         
  -4   4   5       5760.87       5597.16       134.07 o                         
  -3   4   5       2816.41       2674.33        66.61 o                         
  -2   4   5       4884.99       4728.13       107.87 o                         
  -1   4   5       3181.81       3010.10        73.12 o                         
   0   4   5       9063.23       9067.87       182.69 o                         
   1   4   5       2650.56       2588.97        61.17 o                         
   2   4   5      29559.04      28718.02       635.25 o                         
   3   4   5      10786.75      11218.94       248.63 o                         
   4   4   5       6059.58       5738.59       199.09 o                         
   5   4   5        855.30        942.98        89.25 o                         
   6   4   5       5197.85       5117.01       192.36 o                         
   7   4   5       1936.77       1917.43       108.70 o                         
   8   4   5      16634.09      16523.99       521.55 o                         
   9   4   5        622.53        445.34        70.99 o                         
 -10   5   5        970.67       1409.31       139.41 o                         
  -9   5   5       3515.30       3426.61       192.81 o                         
  -8   5   5       1022.40        976.86       115.71 o                         
  -7   5   5       1575.09       1730.00       108.46 o                         
  -6   5   5      12887.30      12623.52       356.65 o                         
  -5   5   5        685.95       1260.76        61.17 o                         
  -4   5   5      26779.15      25088.30       568.49 o                         
  -3   5   5       3398.79       3196.83        83.06 o                         
  -2   5   5      11527.56      11737.99       234.48 o                         
  -1   5   5       2694.45       2677.95        68.90 o                         
   0   5   5      10836.63      10787.77       239.13 o                         
   1   5   5      12278.99      12290.80       245.78 o                         
   2   5   5      14060.76      13872.13       348.47 o                         
   3   5   5       1507.66       1474.14        85.37 o                         
   4   5   5      27354.18      26597.21       641.67 o                         
   5   5   5       5967.47       6076.87       178.48 o                         
   6   5   5       3568.07       3488.04       132.60 o                         
   7   5   5        959.50       1200.05       104.06 o                         
   8   5   5       2730.58       2607.42       166.79 o                         
   9   5   5        591.11        628.24        89.22 o                         
  -9   6   5       1455.77       1741.53       160.16 o                         
  -8   6   5       5789.53       5584.80       300.56 o                         
  -7   6   5        788.33        746.33        77.23 o                         
  -6   6   5        875.45        911.03        81.65 o                         
  -5   6   5       5004.63       4808.15       151.23 o                         
  -4   6   5      13450.52      13106.15       311.03 o                         
  -3   6   5       4788.21       4554.48       118.08 o                         
  -2   6   5       4314.25       4473.49        99.67 o                         
  -1   6   5       2334.12       2217.00        72.04 o                         
   0   6   5       3044.79       3132.12        88.46 o                         
   1   6   5       2239.40       2288.05        68.63 o                         
   2   6   5      13507.16      13573.99       346.70 o                         
   3   6   5      13827.18      14265.23       457.41 o                         
   4   6   5       9700.84       9960.03       337.69 o                         
   5   6   5        323.62        486.79        49.18 o                         
   6   6   5       2886.60       2928.22       112.47 o                         
   7   6   5       3772.92       3705.05       136.33 o                         
   8   6   5       5967.05       6222.87       293.00 o                         
   9   6   5        248.72        213.40        53.17 o                         
  -8   7   5       3411.08       3328.94       275.45 o                         
  -7   7   5        783.33        829.02        85.88 o                         
  -6   7   5       1455.83       1452.20        95.84 o                         
  -5   7   5       2367.27       2595.88       106.17 o                         
  -4   7   5      11653.85      11330.09       321.26 o                         
  -3   7   5       2245.00       2296.01        81.03 o                         
  -2   7   5      11884.11      12360.09       256.73 o                         
  -1   7   5       2045.45       2022.80        75.32 o                         
   0   7   5       5248.00       5294.43       139.26 o                         
   1   7   5       8275.31       8321.61       197.42 o                         
   2   7   5       5623.06       5620.37       163.82 o                         
   3   7   5       1266.86       1234.30        88.80 o                         
   4   7   5       2422.44       2388.88       133.29 o                         
   5   7   5       3747.10       3813.66       170.72 o                         
   6   7   5       1638.36       1894.46       174.16 o                         
   7   7   5        177.81        450.62        63.58 o                         
   8   7   5       1946.40       2005.33       132.69 o                         
  -8   8   5       2306.11       2233.72       157.61 o                         
  -7   8   5       1896.54       1989.57       150.97 o                         
  -6   8   5       3312.32       3157.64       144.64 o                         
  -5   8   5       3563.99       3635.01       138.10 o                         
  -4   8   5       1735.26       1649.31        96.74 o                         
  -3   8   5       3609.45       3573.39       109.59 o                         
  -2   8   5       1078.08       1112.35        63.88 o                         
  -1   8   5       7279.20       7351.43       181.51 o                         
   0   8   5       5601.66       5526.02       169.03 o                         
   1   8   5       1161.61       1194.04        64.48 o                         
   2   8   5       2496.20       2594.95       132.75 o                         
   3   8   5       7718.78       7673.27       250.55 o                         
   4   8   5       6758.47       7016.33       263.09 o                         
   5   8   5        252.17        274.25        52.64 o                         
   6   8   5       5734.41       5653.44       236.54 o                         
   7   8   5       2683.69       2583.89       174.13 o                         
  -7   9   5       1226.36       1276.32       175.99 o                         
  -6   9   5        653.62        643.98        73.13 o                         
  -5   9   5       3102.59       3064.18       163.41 o                         
  -4   9   5       4845.90       4712.32       364.37 o                         
  -3   9   5       3493.83       3526.77       127.20 o                         
  -2   9   5      10589.91      10758.40       276.69 o                         
  -1   9   5       1674.07       1645.11        85.09 o                         
   0   9   5       4066.76       4018.11       126.79 o                         
   1   9   5       5735.90       5707.95       175.03 o                         
   2   9   5       4400.66       3959.34       158.20 o                         
   3   9   5        126.53        155.50        37.69 o                         
   4   9   5       2222.58       2426.92       158.54 o                         
   5   9   5       3205.02       3318.50       173.96 o                         
   6   9   5        986.48       1117.55       130.24 o                         
  -5  10   5        174.71        226.44        64.31 o                         
  -4  10   5        142.49        150.53        45.45 o                         
  -3  10   5       1170.05       1234.54        95.24 o                         
  -2  10   5        250.51        228.01        38.44 o                         
  -1  10   5       4533.72       4508.21       155.47 o                         
   0  10   5       2100.79       2120.39       107.79 o                         
   1  10   5        962.35        961.23        64.97 o                         
   2  10   5       3756.86       3645.81       188.68 o                         
   3  10   5       2238.40       2178.80       141.60 o                         
   4  10   5       2269.14       2415.63       198.06 o                         
   5  10   5        342.10        515.33        88.13 o                         
  -3  11   5       1532.36       1954.81       203.65 o                         
  -2  11   5       4803.76       5046.17       173.20 o                         
  -1  11   5       1283.07       1314.01        87.98 o                         
   0  11   5       1482.00       1413.94        91.65 o                         
   1  11   5       3452.86       3513.49       155.63 o                         
   2  11   5       2265.94       2110.94       130.98 o                         
   3  11   5         93.63         26.12        41.28 o                         
  -3 -11   6       2216.65       1930.33       168.80 o                         
  -2 -11   6       1004.73       1178.05       140.15 o                         
  -1 -11   6       1592.94       1682.44       170.20 o                         
   0 -11   6        577.78        530.16        95.77 o                         
   1 -11   6       1475.12       1595.83       137.02 o                         
   2 -11   6       1826.70       1784.72       223.89 o                         
   3 -11   6         96.28        211.88        84.72 o                         
  -5 -10   6       3841.40       3749.29       220.09 o                         
  -4 -10   6       1246.26       1076.44        80.43 o                         
  -3 -10   6        474.87        493.58        85.30 o                         
  -2 -10   6       8839.74       8467.46       607.67 o                         
  -1 -10   6       2361.43       2472.47       190.97 o                         
   0 -10   6       3754.93       3725.85       230.71 o                         
   1 -10   6       1246.96       1306.83       130.91 o                         
   2 -10   6       1678.55       1709.09       175.54 o                         
   3 -10   6        712.02        814.60       134.50 o                         
   4 -10   6       3692.41       3850.74       327.77 o                         
   5 -10   6       1688.00       1352.35       296.21 o                         
  -7  -9   6       1421.72       1402.44       291.86 o                         
  -6  -9   6       5187.34       4688.37       395.94 o                         
  -5  -9   6         51.34        120.16        42.89 o                         
  -4  -9   6       1948.05       1892.35        99.61 o                         
  -3  -9   6       3688.95       3478.41       139.69 o                         
  -2  -9   6       3558.02       3377.64       169.06 o                         
  -1  -9   6       1954.42       1919.14       224.34 o                         
   0  -9   6       4270.78       4501.07       259.88 o                         
   1  -9   6       3408.22       3502.92       162.82 o                         
   2  -9   6        233.83        383.17        75.50 o                         
   3  -9   6       3579.85       3618.59       219.00 o                         
   4  -9   6       2366.76       2456.20       214.17 o                         
   5  -9   6        726.82        732.08       101.38 o                         
   6  -9   6       1093.09       1051.63       146.49 o                         
  -8  -8   6       1047.40        989.85       159.94 o                         
  -7  -8   6        741.75        707.80       100.02 o                         
  -6  -8   6        325.48        281.07        64.55 o                         
  -5  -8   6       2675.67       2566.03       146.95 o                         
  -4  -8   6       6188.89       5449.76       251.94 o                         
  -3  -8   6        643.56        705.96        61.66 o                         
  -2  -8   6       8210.30       7478.31       428.42 o                         
  -1  -8   6       5710.23       5547.94       201.06 o                         
   0  -8   6       7264.04       7415.93       278.21 o                         
   1  -8   6       4382.47       4303.36       182.08 o                         
   2  -8   6      11366.61      11200.28       422.12 o                         
   3  -8   6       1555.46       1841.41       133.77 o                         
   4  -8   6        553.88        600.81        83.79 o                         
   5  -8   6       2105.50       2162.59       135.90 o                         
   6  -8   6       4925.91       4957.47       219.32 o                         
   7  -8   6        308.10        426.90       152.46 o                         
  -8  -7   6       3327.74       3105.93       287.89 o                         
  -7  -7   6       1021.27        909.54       119.99 o                         
  -6  -7   6       6884.69       5923.05       626.39 o                         
  -5  -7   6       1151.92       1137.52        95.18 o                         
  -4  -7   6       4645.53       4301.14       214.79 o                         
  -3  -7   6       7305.92       7185.93       297.35 o                         
  -2  -7   6       5719.58       5250.48       293.28 o                         
  -1  -7   6       2842.23       2671.68       102.38 o                         
   0  -7   6       2081.21       2200.14       107.40 o                         
   1  -7   6       3279.78       3308.53       195.10 o                         
   2  -7   6       5675.53       5808.65       312.54 o                         
   3  -7   6       5709.99       5730.69       255.93 o                         
   4  -7   6       2655.78       2475.48       187.68 o                         
   5  -7   6       2716.28       2831.05       144.92 o                         
   6  -7   6       2647.77       2738.86       185.14 o                         
   7  -7   6       4003.87       3904.61       222.20 o                         
   8  -7   6       2240.57       2541.56       331.06 o                         
  -9  -6   6       3092.07       3029.44       394.23 o                         
  -8  -6   6       3420.46       3616.46       301.49 o                         
  -7  -6   6        161.86        428.38       109.70 o                         
  -6  -6   6       1353.99       1297.97       133.18 o                         
  -5  -6   6       4327.92       4175.71       186.52 o                         
  -4  -6   6       5134.71       4750.63       200.80 o                         
  -3  -6   6       1140.73       1161.43       101.97 o                         
  -2  -6   6      12968.82      12300.59       461.65 o                         
  -1  -6   6       6733.61       6362.29       176.62 o                         
   0  -6   6       7216.68       7411.58       214.04 o                         
   1  -6   6       4576.94       4589.03       153.94 o                         
   2  -6   6      15048.84      15791.66       571.19 o                         
   3  -6   6       5754.15       5859.21       241.97 o                         
   4  -6   6      16715.34      16818.39       518.28 o                         
   5  -6   6       3276.56       3427.49       149.60 o                         
   6  -6   6        729.76        764.96        92.56 o                         
   7  -6   6       1507.88       1643.02       134.57 o                         
   8  -6   6       1333.25       1375.91       257.01 o                         
 -10  -5   6       7152.25       7546.26       635.99 o                         
  -9  -5   6         52.11        103.35        68.55 o                         
  -8  -5   6       8858.37       9055.42       655.59 o                         
  -7  -5   6       5557.06       5278.69       263.48 o                         
  -6  -5   6       2756.01       2700.78       171.11 o                         
  -5  -5   6       3816.11       3713.44       162.83 o                         
  -4  -5   6      12772.43      11972.50       381.44 o                         
  -3  -5   6      10393.96       9608.60       355.50 o                         
  -2  -5   6       7367.80       6682.72       214.47 o                         
  -1  -5   6       4312.59       4057.42       182.39 o                         
   0  -5   6      10489.47      10396.24       272.65 o                         
   1  -5   6       1415.66       1283.31        90.73 o                         
   2  -5   6      10843.37      11408.35       354.41 o                         
   3  -5   6       3884.90       3942.97       153.52 o                         
   4  -5   6       1907.33       2032.49       109.40 o                         
   5  -5   6        776.02        841.85        87.29 o                         
   6  -5   6       1378.38       1512.27       162.46 o                         
   7  -5   6       2529.59       2568.62       200.62 o                         
   8  -5   6       7750.20       7564.59       406.07 o                         
   9  -5   6         91.72         95.41        54.14 o                         
 -10  -4   6        946.82       1356.87       160.91 o                         
  -9  -4   6       2900.50       3053.46       201.18 o                         
  -8  -4   6       1236.68       1135.52       162.75 o                         
  -7  -4   6       1035.09       1309.42       119.86 o                         
  -6  -4   6       7980.43       8220.88       346.47 o                         
  -5  -4   6       3818.46       4037.22       166.12 o                         
  -4  -4   6       5238.99       4921.95       134.96 o                         
  -3  -4   6       3463.90       3368.34       100.73 o                         
  -2  -4   6       7961.52       8189.49       225.80 o                         
  -1  -4   6       6150.62       6113.43       193.18 o                         
   0  -4   6      17453.69      18136.36       488.59 o                         
   1  -4   6       4783.80       4747.76       120.75 o                         
   2  -4   6      16421.42      17236.77       508.37 o                         
   3  -4   6       3921.28       3859.37       128.12 o                         
   4  -4   6      66803.60      64960.21      1629.97 o                         
   5  -4   6       3010.68       3327.46       129.95 o                         
   6  -4   6        632.18        762.09        99.93 o                         
   7  -4   6        416.35        421.15        75.36 o                         
   8  -4   6       3470.21       3241.59       216.53 o                         
   9  -4   6       1914.65       1697.20       154.31 o                         
 -10  -3   6       7443.42       8548.84       657.79 o                         
  -9  -3   6         25.76         32.72        35.89 o                         
  -8  -3   6       8519.31       8933.90       478.81 o                         
  -7  -3   6       1088.38       1014.16       189.38 o                         
  -6  -3   6      14155.75      14184.81       522.17 o                         
  -5  -3   6        279.53        424.56        48.37 o                         
  -4  -3   6      13541.06      13664.82       381.39 o                         
  -3  -3   6       2576.70       2574.04        87.35 o                         
  -2  -3   6       6394.50       6982.31       236.56 o                         
  -1  -3   6       2648.40       2512.52        88.45 o                         
   0  -3   6      20874.84      20373.59       449.87 o                         
   1  -3   6       8805.63       8489.30       184.54 o                         
   2  -3   6      16857.63      17265.26       437.02 o                         
   3  -3   6       2817.24       2634.04        76.74 o                         
   4  -3   6       6387.51       6514.01       165.77 o                         
   5  -3   6       2966.01       2942.65        95.23 o                         
   6  -3   6      17140.80      16703.63       503.41 o                         
   7  -3   6       1668.25       1595.46        74.36 o                         
   8  -3   6       8673.32       8691.45       417.53 o                         
   9  -3   6        142.59        119.79        95.83 o                         
  10  -3   6       1530.61       1513.52       287.50 o                         
 -10  -2   6       5144.03       5684.37       290.35 o                         
  -9  -2   6        489.01        447.56        81.16 o                         
  -8  -2   6      11282.84      10685.15       568.89 o                         
  -7  -2   6       1036.69       1221.48       149.60 o                         
  -6  -2   6      11740.94      11361.32       432.32 o                         
  -5  -2   6        140.07        156.50        23.64 o                         
  -4  -2   6       3045.26       3104.52        99.79 o                         
  -3  -2   6        209.49        226.06        21.87 o                         
  -2  -2   6       3752.89       4024.89       129.65 o                         
  -1  -2   6       4148.52       3947.69       123.89 o                         
   0  -2   6      69426.08      70691.72      1965.10 o                         
   1  -2   6        900.74        959.91        40.34 o                         
   2  -2   6      38310.86      38440.89      1051.86 o                         
   3  -2   6       1207.75       1249.94        42.05 o                         
   4  -2   6      36743.45      36551.91       919.16 o                         
   5  -2   6       3742.50       3591.46       155.29 o                         
   6  -2   6       8314.29       7952.80       307.18 o                         
   7  -2   6          1.73          0.40        24.55 o                         
   8  -2   6       3127.57       3014.46       189.57 o                         
   9  -2   6       1035.66       1221.62       142.55 o                         
  10  -2   6        256.49        243.94       115.44 o                         
 -11  -1   6        468.52        301.44        78.06 o                         
 -10  -1   6       1928.04       2122.35       204.08 o                         
  -9  -1   6       1065.91       1038.94       119.92 o                         
  -8  -1   6       3052.02       3438.93       282.31 o                         
  -7  -1   6        839.04        977.30       135.51 o                         
  -6  -1   6      35013.45      34780.31      1141.60 o                         
  -5  -1   6       1545.70       1617.12        68.61 o                         
  -4  -1   6        452.29        554.20        73.88 o                         
  -3  -1   6        690.79        746.84        35.69 o                         
  -1  -1   6       1773.48       1830.10        97.28 o                         
   0  -1   6      21334.30      22702.28       495.66 o                         
   1  -1   6       3916.86       3922.90       168.94 o                         
   2  -1   6      67260.84      62606.49      1813.53 o                         
   3  -1   6       1978.47       2023.54        65.52 o                         
   4  -1   6      21691.38      21875.64       740.02 o                         
   5  -1   6       1730.63       1710.78        93.67 o                         
   6  -1   6      40776.70      38562.70      1282.14 o                         
   7  -1   6        106.70         99.79        30.21 o                         
   8  -1   6       2420.86       2156.37       157.00 o                         
   9  -1   6         59.64         67.74        43.11 o                         
  10  -1   6        339.42        350.66       106.72 o                         
 -11   0   6         43.54         53.47        65.40 o                         
 -10   0   6       5773.30       5508.51       432.00 o                         
  -9   0   6        368.88        289.34        74.52 o                         
  -8   0   6      20656.32      18434.33      1568.44 o                         
  -7   0   6       1086.87       1119.71       113.45 o                         
  -6   0   6       2213.86       2083.82       246.34 o                         
  -5   0   6       3077.31       2928.74       130.08 o                         
  -4   0   6        261.79        360.05        29.59 o                         
  -3   0   6        199.98        247.26        21.54 o                         
  -2   0   6       2290.28       2591.65       327.80 o                         
  -1   0   6        137.29        115.44        13.91 o                         
   0   0   6     102618.55     109325.93      2701.74 o                         
   1   0   6       4633.14       4672.86       237.98 o                         
   2   0   6      98662.80      94396.87      3032.80 o                         
   3   0   6       1094.25       1131.99        53.93 o                         
   4   0   6       3118.68       3157.95       137.77 o                         
   5   0   6        169.45        249.23        38.48 o                         
   6   0   6      23251.29      22175.24       768.60 o                         
   7   0   6        372.16        404.56        57.26 o                         
   8   0   6       1672.66       1644.30       127.73 o                         
   9   0   6       1141.22       1023.68       161.18 o                         
  10   0   6        531.77        853.79       152.46 o                         
 -11   1   6        461.21        536.03       105.97 o                         
 -10   1   6       1788.82       2053.96       172.79 o                         
  -9   1   6       1167.80       1101.44       169.78 o                         
  -8   1   6       3337.12       3903.99       247.98 o                         
  -7   1   6        972.85        820.85       115.91 o                         
  -6   1   6      33815.66      32474.17      1128.45 o                         
  -5   1   6       1569.93       1673.93        84.21 o                         
  -4   1   6        492.88        531.42        48.73 o                         
  -3   1   6        725.71        777.48        35.89 o                         
  -2   1   6         86.19         19.60        23.96 o                         
  -1   1   6       1753.76       1666.75        86.42 o                         
   0   1   6      21243.99      22738.13       430.94 o                         
   1   1   6       4024.37       3937.97       127.37 o                         
   2   1   6      67669.46      67157.76      1629.36 o                         
   3   1   6       2072.68       2141.15        78.98 o                         
   4   1   6      21816.64      21984.54       634.37 o                         
   5   1   6       1830.45       1813.98        67.22 o                         
   6   1   6      40730.05      38180.82       982.44 o                         
   7   1   6         94.00         73.70        18.52 o                         
   8   1   6       2487.42       2407.48       119.42 o                         
   9   1   6         66.60         81.71        29.09 o                         
  10   1   6        323.18        533.38        68.87 o                         
 -10   2   6       4988.29       4898.82       305.69 o                         
  -9   2   6        554.14        567.46        83.58 o                         
  -8   2   6      11328.83      11582.88       447.34 o                         
  -7   2   6       1058.10       1144.83       105.87 o                         
  -6   2   6      11661.49      11749.67       370.45 o                         
  -5   2   6        196.71        295.82        22.91 o                         
  -4   2   6       2911.53       3169.69       141.17 o                         
  -3   2   6        203.98        206.73        12.89 o                         
  -2   2   6       3799.57       4122.29       169.20 o                         
  -1   2   6       4325.59       4198.35       123.93 o                         
   0   2   6      69444.62      73250.81      1418.17 o                         
   1   2   6        955.03        977.20        29.48 o                         
   2   2   6      37616.59      36283.65       945.04 o                         
   3   2   6       1116.42       1117.39        52.91 o                         
   4   2   6      36905.08      35947.43       926.79 o                         
   5   2   6       3712.18       3707.91       121.07 o                         
   6   2   6       8059.21       8036.56       235.24 o                         
   7   2   6          5.38         39.42        23.91 o                         
   8   2   6       2975.53       2767.61       144.03 o                         
   9   2   6        970.50       1079.30        94.69 o                         
  10   2   6        241.86        479.97        63.55 o                         
 -10   3   6       7528.87       8864.20       447.40 o                         
  -9   3   6         31.79         51.38        46.95 o                         
  -8   3   6       8525.99       8678.36       361.89 o                         
  -7   3   6       1117.70       1230.07       171.29 o                         
  -6   3   6      14102.42      14035.05       440.78 o                         
  -5   3   6        300.82        403.56        28.55 o                         
  -4   3   6      13183.78      13675.44       332.65 o                         
  -3   3   6       2600.61       2605.47        64.13 o                         
  -2   3   6       6325.04       6905.94       283.49 o                         
  -1   3   6       2582.05       2573.33        62.92 o                         
   0   3   6      20847.21      20484.77       392.58 o                         
   1   3   6       9023.67       8786.60       197.75 o                         
   2   3   6      16107.46      16349.00       443.92 o                         
   3   3   6       3010.83       2979.34        98.12 o                         
   4   3   6       6341.79       6330.43       193.38 o                         
   5   3   6       2912.46       2944.25       107.40 o                         
   6   3   6      17639.23      17073.71       516.98 o                         
   7   3   6       1612.54       1565.75       107.25 o                         
   8   3   6       8713.30       8547.29       343.91 o                         
   9   3   6        139.01        224.92        49.61 o                         
  10   3   6       1444.22       1599.61       123.88 o                         
 -10   4   6        840.09       1066.69       207.89 o                         
  -9   4   6       2731.06       2866.36       332.15 o                         
  -8   4   6       1128.60       1219.86       133.96 o                         
  -7   4   6       1068.29       1547.63       136.75 o                         
  -6   4   6       8150.61       8347.24       255.21 o                         
  -5   4   6       3813.56       4000.58       113.83 o                         
  -4   4   6       5157.31       5258.17       165.94 o                         
  -3   4   6       3511.83       3427.26        82.09 o                         
  -2   4   6       7785.18       8366.78       210.01 o                         
  -1   4   6       6306.64       6206.68       133.79 o                         
   0   4   6      17509.72      18258.10       354.77 o                         
   1   4   6       4843.56       4755.13        94.90 o                         
   2   4   6      16664.87      16866.12       379.21 o                         
   3   4   6       4105.92       4007.51       114.98 o                         
   4   4   6      66148.59      64125.54      1833.15 o                         
   5   4   6       3204.12       3677.28       142.05 o                         
   6   4   6        575.25        619.39       109.09 o                         
   7   4   6        368.58        425.90        51.17 o                         
   8   4   6       3593.44       3486.50       198.14 o                         
   9   4   6       2022.43       2075.55       142.49 o                         
 -10   5   6       6968.02       8275.69       629.45 o                         
  -9   5   6         39.10         91.99        45.61 o                         
  -8   5   6       8713.94       8667.48       369.22 o                         
  -7   5   6       5607.40       5162.62       206.66 o                         
  -6   5   6       2673.99       2617.47       132.80 o                         
  -5   5   6       3743.42       3633.82       110.29 o                         
  -4   5   6      12224.42      11458.99       275.45 o                         
  -3   5   6      10467.39      10095.40       213.12 o                         
  -2   5   6       7419.60       7387.49       156.24 o                         
  -1   5   6       4567.28       4473.82       101.70 o                         
   0   5   6      10482.74      10262.59       227.27 o                         
   1   5   6       1335.22       1246.32        43.00 o                         
   2   5   6      10459.85      10734.25       279.95 o                         
   3   5   6       3848.99       3824.72       153.21 o                         
   4   5   6       1923.46       2032.45       104.45 o                         
   5   5   6        773.49        798.36        55.72 o                         
   6   5   6       1464.53       1406.27        92.62 o                         
   7   5   6       2451.88       2523.02       119.50 o                         
   8   5   6       7728.92       7311.40       242.92 o                         
   9   5   6         94.13        106.25        55.56 o                         
  -9   6   6       3119.36       2963.21       199.64 o                         
  -8   6   6       3205.21       3639.50       207.18 o                         
  -7   6   6        154.08        499.02        78.14 o                         
  -6   6   6       1300.13       1240.24        84.90 o                         
  -5   6   6       4371.20       4347.30       132.75 o                         
  -4   6   6       5198.76       4946.54       121.44 o                         
  -3   6   6       1245.22       1301.54        55.04 o                         
  -2   6   6      12145.90      12351.58       256.30 o                         
  -1   6   6       6682.84       6332.11       142.87 o                         
   0   6   6       7425.22       7554.89       176.77 o                         
   1   6   6       4754.34       4663.65       117.36 o                         
   2   6   6      15717.58      15732.08       394.70 o                         
   3   6   6       5512.67       5338.09       207.88 o                         
   4   6   6      15968.88      15772.74       512.95 o                         
   5   6   6       3130.43       3213.36       148.45 o                         
   6   6   6        793.71        735.38        59.16 o                         
   7   6   6       1545.31       1770.71        95.18 o                         
   8   6   6       1151.87       1262.89        94.62 o                         
  -8   7   6       3353.30       3137.00       216.70 o                         
  -7   7   6       1006.32       1120.35       102.84 o                         
  -6   7   6       7027.07       6583.30       232.81 o                         
  -5   7   6       1101.44       1137.47        87.49 o                         
  -4   7   6       4612.46       4517.93       240.25 o                         
  -3   7   6       7529.24       7381.18       177.76 o                         
  -2   7   6       5419.86       5450.48       130.50 o                         
  -1   7   6       2931.67       2988.57        96.43 o                         
   0   7   6       2228.80       2158.05        78.13 o                         
   1   7   6       3286.55       3253.27       100.72 o                         
   2   7   6       4959.71       4687.57       169.98 o                         
   3   7   6       5546.26       5579.35       189.68 o                         
   4   7   6       2688.03       2563.91       136.74 o                         
   5   7   6       2670.48       2697.91       152.38 o                         
   6   7   6       2911.55       3138.48       150.65 o                         
   7   7   6       4032.73       4041.86       183.68 o                         
   8   7   6       2138.96       2383.49       162.10 o                         
  -8   8   6       1100.24       1202.85       138.08 o                         
  -7   8   6        652.30        900.30       112.56 o                         
  -6   8   6        351.04        290.67        50.55 o                         
  -5   8   6       2714.16       2790.15       134.78 o                         
  -4   8   6       5913.35       5621.14       186.71 o                         
  -3   8   6        647.60        616.95        53.00 o                         
  -2   8   6       8264.35       7812.77       204.11 o                         
  -1   8   6       5683.35       5697.10       150.43 o                         
   0   8   6       7357.10       7309.03       209.88 o                         
   1   8   6       4415.55       4265.23       128.15 o                         
   2   8   6      11230.80      10944.26       330.97 o                         
   3   8   6       1568.65       1655.02        96.18 o                         
   4   8   6        617.35        687.86        74.36 o                         
   5   8   6       2026.45       2463.95       153.97 o                         
   6   8   6       4942.61       4903.72       215.80 o                         
   7   8   6        333.50        407.71        70.66 o                         
  -7   9   6       1387.69       1373.16       109.83 o                         
  -6   9   6       4892.51       4624.56       197.30 o                         
  -5   9   6         65.63        146.26        74.05 o                         
  -4   9   6       1882.16       1762.87       140.87 o                         
  -3   9   6       3606.37       3698.95       140.88 o                         
  -2   9   6       3654.26       3827.68       123.74 o                         
  -1   9   6       2017.69       2096.15        88.27 o                         
   0   9   6       4372.19       4638.26       151.32 o                         
   1   9   6       3305.82       3230.93       119.71 o                         
   2   9   6        248.50        317.70        45.40 o                         
   3   9   6       3632.78       3640.97       150.03 o                         
   4   9   6       2431.11       2325.70       154.12 o                         
   5   9   6        637.30        659.29        81.60 o                         
   6   9   6       1200.53       1147.55       122.09 o                         
  -5  10   6       3741.63       3824.98       229.51 o                         
  -4  10   6       1315.25       1299.02       111.74 o                         
  -3  10   6        441.33        344.44        59.04 o                         
  -2  10   6       8512.55       8416.72       248.44 o                         
  -1  10   6       2394.46       2263.86       108.80 o                         
   0  10   6       3650.65       3610.95       125.29 o                         
   1  10   6       1336.54       1415.18        97.84 o                         
   2  10   6       1705.97       1589.61       120.23 o                         
   3  10   6        669.51        716.80        93.43 o                         
   4  10   6       4062.92       4325.70       202.27 o                         
   5  10   6       1693.06       1697.93       152.64 o                         
  -3  11   6       2200.26       2398.54       181.71 o                         
  -2  11   6        935.18        843.02        70.68 o                         
  -1  11   6       1630.37       1573.93        97.54 o                         
   0  11   6        579.26        522.62        55.56 o                         
   1  11   6       1512.34       1602.34       129.66 o                         
   2  11   6       1944.41       1795.68       124.55 o                         
  -3 -11   7        318.32        300.29        74.71 o                         
  -2 -11   7       2098.32       2158.64       304.93 o                         
  -1 -11   7       1631.72       1824.70       178.31 o                         
   0 -11   7       1149.12       1248.76       138.42 o                         
   1 -11   7        538.66        487.59        77.06 o                         
   2 -11   7        394.67        234.96       100.66 o                         
  -5 -10   7        998.83       1029.14       126.40 o                         
  -4 -10   7       2448.12       2444.98       180.42 o                         
  -3 -10   7       3294.53       3377.47       220.48 o                         
  -2 -10   7       3486.89       3478.97       225.62 o                         
  -1 -10   7        106.45         29.98        42.16 o                         
   0 -10   7       2758.14       2615.36       200.92 o                         
   1 -10   7       4558.48       4761.81       271.33 o                         
   2 -10   7       1217.75       1263.10       150.10 o                         
   3 -10   7        338.48        347.38        82.95 o                         
   4 -10   7         25.95         65.34       102.37 o                         
  -6  -9   7        714.46        628.43        96.33 o                         
  -5  -9   7       4665.53       4061.52       265.49 o                         
  -4  -9   7        792.92        690.33        64.45 o                         
  -3  -9   7         12.30         18.88        26.26 o                         
  -2  -9   7       2418.22       2421.29       173.26 o                         
  -1  -9   7       5709.21       5862.78       315.86 o                         
   0  -9   7       4180.10       4202.42       295.88 o                         
   1  -9   7        272.88        312.77        52.81 o                         
   2  -9   7       4689.25       4645.36       257.44 o                         
   3  -9   7       2611.10       2740.10       245.25 o                         
   4  -9   7       2106.12       2366.97       168.55 o                         
   5  -9   7        123.43        497.32        86.17 o                         
   6  -9   7       4806.23       4949.35       329.97 o                         
  -8  -8   7       1605.64       1674.70       309.28 o                         
  -7  -8   7       3478.97       2987.66       380.33 o                         
  -6  -8   7       6205.45       5528.31       594.17 o                         
  -5  -8   7         80.84        235.47        50.07 o                         
  -4  -8   7       5335.65       4652.58       279.93 o                         
  -3  -8   7       6753.70       6252.72       288.45 o                         
  -2  -8   7       7877.21       7784.93       238.61 o                         
  -1  -8   7        282.58        265.66        48.66 o                         
   0  -8   7        882.33        933.86        87.22 o                         
   1  -8   7       4910.75       4688.92       215.38 o                         
   2  -8   7       7590.38       7682.16       418.14 o                         
   3  -8   7        728.51        864.17       102.80 o                         
   4  -8   7        802.14        777.98        94.92 o                         
   5  -8   7       3497.15       3462.58       190.08 o                         
   6  -8   7       2324.03       2280.51       159.49 o                         
   7  -8   7        439.20        494.42       165.53 o                         
  -8  -7   7       3002.26       2924.98       241.92 o                         
  -7  -7   7       2567.57       2304.57       269.42 o                         
  -6  -7   7        936.84        903.65       103.05 o                         
  -5  -7   7       5973.65       4873.47       377.47 o                         
  -4  -7   7       1471.14       1290.55        78.48 o                         
  -3  -7   7        748.25        758.16        62.23 o                         
  -2  -7   7       2821.66       2762.30       104.79 o                         
  -1  -7   7      13210.74      12811.72       353.00 o                         
   0  -7   7       5074.20       5277.65       194.17 o                         
   1  -7   7         11.64         30.93        23.72 o                         
   2  -7   7      14060.77      14732.81       694.51 o                         
   3  -7   7      10618.27      10047.90       412.09 o                         
   4  -7   7       6437.82       6056.50       274.22 o                         
   5  -7   7       1717.02       2161.95       248.62 o                         
   6  -7   7       6573.40       6611.38       307.11 o                         
   7  -7   7       3105.80       3109.91       199.91 o                         
   8  -7   7        239.98        315.82       124.15 o                         
  -9  -6   7        319.67        191.67       113.26 o                         
  -8  -6   7       5496.58       5409.61       500.48 o                         
  -7  -6   7       1409.01       1579.70       152.70 o                         
  -6  -6   7       2061.11       2036.71       169.49 o                         
  -5  -6   7        668.85        907.25        85.72 o                         
  -4  -6   7      13574.40      13137.51       369.34 o                         
  -3  -6   7      10187.43       9652.55       334.96 o                         
  -2  -6   7      16155.55      15031.21       591.05 o                         
  -1  -6   7       1234.75       1305.17        81.01 o                         
   0  -6   7       2785.78       2707.04       100.05 o                         
   1  -6   7      15689.37      15204.31       460.92 o                         
   2  -6   7       8645.28       8711.50       349.26 o                         
   3  -6   7       5044.20       4893.89       221.58 o                         
   4  -6   7       3817.66       3943.52       184.72 o                         
   5  -6   7       3471.74       3540.33       151.81 o                         
   6  -6   7        934.17        845.42        97.98 o                         
   7  -6   7       1286.27       1295.64       118.55 o                         
   8  -6   7       1126.22       1107.38       158.29 o                         
  -9  -5   7       2777.75       2908.40       291.14 o                         
  -8  -5   7       4907.06       4937.88       263.60 o                         
  -7  -5   7        995.59       1206.69       133.06 o                         
  -6  -5   7         97.42         83.09        41.68 o                         
  -5  -5   7       1636.86       1841.97       130.02 o                         
  -4  -5   7        216.22        210.19        34.22 o                         
  -3  -5   7       1108.95       1090.27        63.59 o                         
  -2  -5   7      13154.15      12611.31       369.47 o                         
  -1  -5   7      13083.56      12560.15       464.77 o                         
   0  -5   7       1654.04       1769.94        76.25 o                         
   1  -5   7       1402.64       1276.56        54.25 o                         
   2  -5   7      12349.81      12704.61       456.13 o                         
   3  -5   7       7673.83       7517.23       289.60 o                         
   4  -5   7      36198.79      34589.23      1026.20 o                         
   5  -5   7       2009.20       2077.55       129.23 o                         
   6  -5   7       4090.31       4046.06       250.21 o                         
   7  -5   7       2850.23       2641.41       207.97 o                         
   8  -5   7       2313.58       2474.26       204.24 o                         
   9  -5   7        287.62        285.32        95.83 o                         
 -10  -4   7       6087.46       6946.63       389.41 o                         
  -9  -4   7         73.61         62.48        53.64 o                         
  -8  -4   7       6398.46       5815.78       368.68 o                         
  -7  -4   7       1630.55       1732.52       222.06 o                         
  -6  -4   7       3712.08       3908.90       188.98 o                         
  -5  -4   7        900.11       1150.47        90.43 o                         
  -4  -4   7      12842.57      12557.75       301.25 o                         
  -3  -4   7       6305.41       6291.61       235.42 o                         
  -2  -4   7      13726.46      13514.71       354.99 o                         
  -1  -4   7       2127.03       2100.83        72.56 o                         
   0  -4   7      96629.21      96842.70      2239.96 o                         
   1  -4   7      12349.81      11900.01       299.18 o                         
   2  -4   7      10458.62      10544.48       284.33 o                         
   3  -4   7       2222.85       2221.70        89.30 o                         
   4  -4   7       2833.26       2741.47        84.04 o                         
   5  -4   7       3099.69       3156.53       299.37 o                         
   6  -4   7        725.14        860.37       106.13 o                         
   7  -4   7        584.07        540.56        93.66 o                         
   8  -4   7       2561.92       2372.03       283.15 o                         
   9  -4   7       1476.65       1508.20       177.51 o                         
 -10  -3   7       3686.23       3756.23       310.13 o                         
  -9  -3   7        245.90        217.65        77.48 o                         
  -8  -3   7       4213.08       4203.43       613.12 o                         
  -7  -3   7        806.05        825.71        86.23 o                         
  -6  -3   7       1888.90       2008.48       124.16 o                         
  -5  -3   7       2808.31       2519.85       129.21 o                         
  -4  -3   7        253.80        266.35        29.45 o                         
  -3  -3   7         58.02         21.99        14.48 o                         
  -2  -3   7      15073.40      15645.75       464.33 o                         
  -1  -3   7       9043.40       8484.89       252.64 o                         
   0  -3   7      29418.56      30111.19       707.05 o                         
   1  -3   7       2783.84       2785.98        68.86 o                         
   2  -3   7      30510.64      30086.17       783.96 o                         
   3  -3   7       6532.10       6589.43       201.79 o                         
   4  -3   7      56772.99      56438.26      1292.64 o                         
   5  -3   7       3319.66       3360.51       108.27 o                         
   6  -3   7       2581.13       2432.33        95.70 o                         
   7  -3   7       1232.75       1401.58        72.53 o                         
   8  -3   7       4372.50       4140.02       411.65 o                         
   9  -3   7       1470.47       1276.11       248.30 o                         
  10  -3   7        591.73        797.16       209.09 o                         
 -10  -2   7       3858.08       4449.32       267.55 o                         
  -9  -2   7        634.26        585.47        94.80 o                         
  -8  -2   7       7156.32       7588.22       429.19 o                         
  -7  -2   7       3970.66       3870.72       252.67 o                         
  -6  -2   7      12708.43      12599.55       467.44 o                         
  -5  -2   7        163.00        548.78        76.22 o                         
  -4  -2   7      25116.15      24394.65       591.22 o                         
  -3  -2   7       3341.82       3420.29       115.29 o                         
  -2  -2   7      16116.55      16749.68       413.61 o                         
  -1  -2   7        349.45        326.78        27.13 o                         
   0  -2   7      70734.70      75792.45      1562.47 o                         
   1  -2   7       5874.76       6009.39       160.98 o                         
   2  -2   7      28173.06      28064.19       780.60 o                         
   3  -2   7       2964.18       2883.41       109.37 o                         
   4  -2   7       2680.61       2512.96        90.04 o                         
   5  -2   7       3204.45       3287.62       117.83 o                         
   6  -2   7      10200.21       9616.86       361.63 o                         
   7  -2   7        769.73        660.77       164.44 o                         
   8  -2   7       2946.06       2720.14       184.67 o                         
   9  -2   7        637.74        673.35       137.22 o                         
  10  -2   7        876.59        884.28       209.09 o                         
 -11  -1   7        215.46        197.73        97.99 o                         
 -10  -1   7      12624.35      11206.74       540.10 o                         
  -9  -1   7        352.09        276.40        66.68 o                         
  -8  -1   7       1077.12       1341.54       133.40 o                         
  -7  -1   7        683.26        653.06       114.08 o                         
  -6  -1   7       4959.14       5025.00       231.64 o                         
  -5  -1   7       2454.20       2321.11        89.78 o                         
  -4  -1   7       1284.01       1294.92        52.28 o                         
  -3  -1   7       1864.65       1862.38        78.23 o                         
  -2  -1   7      19828.07      21712.62       706.02 o                         
  -1  -1   7       1016.17       1004.98        44.29 o                         
   0  -1   7      41883.75      42735.54      1059.08 o                         
   1  -1   7       1364.78       1271.96        59.85 o                         
   2  -1   7      98457.69      99252.56      3186.10 o                         
   3  -1   7        695.31        651.63        32.74 o                         
   4  -1   7      16074.37      16507.77       570.68 o                         
   5  -1   7         83.83        209.39        44.73 o                         
   6  -1   7       7067.59       6622.03       264.40 o                         
   7  -1   7        288.51        266.75        44.91 o                         
   8  -1   7       6528.48       6912.85       997.43 o                         
   9  -1   7        248.62        288.90        87.12 o                         
  10  -1   7       1506.38       2238.81       239.58 o                         
 -11   0   7         10.36         42.24       109.99 o                         
 -10   0   7       2065.79       1859.53       166.89 o                         
  -9   0   7       1119.04       1141.78       126.86 o                         
  -8   0   7          0.83        134.15        42.40 o                         
  -7   0   7         15.24         23.16        39.95 o                         
  -6   0   7       9992.75       9597.46       394.66 o                         
  -5   0   7       2057.10       1930.20        78.96 o                         
  -4   0   7      29489.11      29845.76       771.53 o                         
  -3   0   7       2391.34       2457.54        78.68 o                         
  -2   0   7      20460.65      24010.91       689.85 o                         
  -1   0   7       1307.62       1153.77        41.86 o                         
   0   0   7        206.49        330.35        26.48 o                         
   1   0   7          1.09         -8.30         8.30 o                         
   2   0   7      72628.48      75051.42      2500.00 o                         
   3   0   7        426.02        527.42        31.08 o                         
   4   0   7        512.94        447.99        55.99 o                         
   5   0   7        707.00        741.15        67.44 o                         
   6   0   7      28331.86      27324.88       931.75 o                         
   7   0   7        249.07        227.33        44.12 o                         
   8   0   7       1106.13       1184.58       106.06 o                         
   9   0   7          0.46        -15.25        43.56 o                         
  10   0   7         81.11        200.38        91.48 o                         
 -10   1   7      12544.31      12554.11       619.31 o                         
  -9   1   7        407.00        437.48        95.45 o                         
  -8   1   7       1091.43       1184.26       119.29 o                         
  -7   1   7        681.32        679.26        87.72 o                         
  -6   1   7       5302.59       4992.84       216.43 o                         
  -5   1   7       2393.22       2374.17        78.87 o                         
  -4   1   7       1459.62       1566.65        51.65 o                         
  -3   1   7       1828.70       1787.14        54.32 o                         
  -2   1   7      20270.71      21601.57       938.82 o                         
  -1   1   7        942.05        845.07        43.33 o                         
   0   1   7      41779.97      43962.50      1301.21 o                         
   1   1   7       1391.94       1260.80        47.73 o                         
   2   1   7      99798.58      99099.16      3195.70 o                         
   3   1   7        669.64        619.49        39.91 o                         
   4   1   7      16687.09      16706.53       489.85 o                         
   5   1   7         64.08        130.85        22.37 o                         
   6   1   7       6795.10       6635.50       195.86 o                         
   7   1   7        286.84        327.48        31.09 o                         
   8   1   7       6726.41       6213.11       331.13 o                         
   9   1   7        186.90        194.78        61.24 o                         
  10   1   7       1377.93       1864.19       235.23 o                         
 -10   2   7       3886.45       4886.84       292.51 o                         
  -9   2   7        579.27        574.57        85.28 o                         
  -8   2   7       6959.44       7367.02       324.09 o                         
  -7   2   7       3892.54       3507.25       185.64 o                         
  -6   2   7      12841.68      12402.91       348.34 o                         
  -5   2   7        142.16        661.52        50.61 o                         
  -4   2   7      25326.33      25175.77       543.11 o                         
  -3   2   7       3290.25       3334.29        91.36 o                         
  -2   2   7      15589.28      17451.25       585.17 o                         
  -1   2   7        404.82        431.08        24.66 o                         
   0   2   7      70717.06      71942.45      1557.10 o                         
   1   2   7       5413.92       5197.88       129.62 o                         
   2   2   7      27832.42      26863.41       703.09 o                         
   3   2   7       2818.65       2742.51       107.09 o                         
   4   2   7       2494.56       2318.50        86.11 o                         
   5   2   7       3097.56       3154.18       123.21 o                         
   6   2   7      10391.74       9824.94       312.24 o                         
   7   2   7        768.49        878.63        76.29 o                         
   8   2   7       3141.42       3097.47       150.11 o                         
   9   2   7        631.39        766.21        77.63 o                         
  10   2   7        886.86       1060.27        99.92 o                         
 -10   3   7       3662.79       4063.26       278.42 o                         
  -9   3   7        253.33        415.80        84.66 o                         
  -8   3   7       4406.15       4434.05       220.02 o                         
  -7   3   7        759.21        889.43        93.77 o                         
  -6   3   7       2179.84       2117.11        87.88 o                         
  -5   3   7       2903.68       2892.89        92.85 o                         
  -4   3   7        158.68        131.18        21.30 o                         
  -3   3   7         67.43         50.34        16.50 o                         
  -2   3   7      14923.23      15447.48       329.89 o                         
  -1   3   7       8915.28       8467.53       185.85 o                         
   0   3   7      29343.64      30058.96       605.62 o                         
   1   3   7       2636.73       2629.00        73.34 o                         
   2   3   7      31556.00      31438.11       720.51 o                         
   3   3   7       6358.74       6244.07       216.06 o                         
   4   3   7      56652.61      55919.11      1427.51 o                         
   5   3   7       3185.13       3389.62       145.23 o                         
   6   3   7       2328.81       2256.74       106.15 o                         
   7   3   7       1233.53       1347.32        97.41 o                         
   8   3   7       4334.83       4685.62       255.92 o                         
   9   3   7       1550.84       1400.24       109.40 o                         
 -10   4   7       6199.00       6673.06       378.09 o                         
  -9   4   7         93.82        146.82        57.02 o                         
  -8   4   7       6536.63       6103.17       329.31 o                         
  -7   4   7       1675.77       1862.86       204.01 o                         
  -6   4   7       3278.51       3184.39       113.35 o                         
  -5   4   7        934.05       1176.82        78.05 o                         
  -4   4   7      13349.52      12680.84       279.88 o                         
  -3   4   7       6413.48       6421.63       146.01 o                         
  -2   4   7      13955.99      14182.86       286.24 o                         
  -1   4   7       2120.33       2049.93        56.17 o                         
   0   4   7      96625.77      98371.02      1819.62 o                         
   1   4   7      12412.02      12272.74       220.86 o                         
   2   4   7      10301.16      10208.80       221.89 o                         
   3   4   7       2172.96       2123.77        72.94 o                         
   4   4   7       2730.45       2473.07       132.76 o                         
   5   4   7       3268.01       3461.17       142.18 o                         
   6   4   7        760.32        645.49        60.71 o                         
   7   4   7        597.14        621.61        62.13 o                         
   8   4   7       2633.84       2648.51       225.42 o                         
   9   4   7       1524.49       1545.80       131.96 o                         
  -9   5   7       2725.06       2992.11       190.91 o                         
  -8   5   7       4753.97       4941.64       245.29 o                         
  -7   5   7        954.74       1401.64       180.10 o                         
  -6   5   7        132.45        148.79        28.21 o                         
  -5   5   7       1664.51       1816.09        82.04 o                         
  -4   5   7        223.85        284.86        77.41 o                         
  -3   5   7       1030.81        960.24        45.59 o                         
  -2   5   7      13700.18      13159.22       283.00 o                         
  -1   5   7      13143.50      12591.85       255.19 o                         
   0   5   7       1483.87       1494.37        46.68 o                         
   1   5   7       1464.12       1423.70        47.68 o                         
   2   5   7      12549.38      12469.04       316.41 o                         
   3   5   7       7480.28       7426.77       256.91 o                         
   4   5   7      36999.37      35755.38      1031.47 o                         
   5   5   7       2022.76       2128.59       101.10 o                         
   6   5   7       4137.45       3879.45       145.43 o                         
   7   5   7       2826.64       2924.91       125.29 o                         
   8   5   7       2360.80       2730.98       152.14 o                         
   9   5   7        282.03        248.94        69.96 o                         
  -9   6   7        296.42        268.91        71.08 o                         
  -8   6   7       5667.82       5494.10       322.19 o                         
  -7   6   7       1375.36       1761.93       169.17 o                         
  -6   6   7       1852.54       1653.49        97.93 o                         
  -5   6   7        693.26        902.09        64.42 o                         
  -4   6   7      12821.24      12277.52       269.04 o                         
  -3   6   7      10353.26      10047.66       226.17 o                         
  -2   6   7      16988.34      16777.24       329.22 o                         
  -1   6   7       1108.27       1099.16        46.44 o                         
   0   6   7       2792.58       2625.68        84.32 o                         
   1   6   7      15617.62      14783.29       344.57 o                         
   2   6   7       9190.39       9014.52       265.82 o                         
   3   6   7       5129.46       5277.34       197.60 o                         
   4   6   7       3880.28       3963.28       166.55 o                         
   5   6   7       3364.20       3259.16       150.91 o                         
   6   6   7        855.67        824.99        84.90 o                         
   7   6   7       1248.96       1287.96        79.53 o                         
   8   6   7       1052.37       1039.67        82.52 o                         
  -8   7   7       3066.05       3267.61       296.96 o                         
  -7   7   7       2666.84       2646.58       157.64 o                         
  -6   7   7        896.69        820.39        73.10 o                         
  -5   7   7       5994.12       5693.31       201.74 o                         
  -4   7   7       1570.43       1566.82        67.50 o                         
  -3   7   7        771.09        714.56        45.41 o                         
  -2   7   7       2743.50       2869.78        87.59 o                         
  -1   7   7      13452.83      13315.67       315.11 o                         
   0   7   7       4840.66       5004.97       142.20 o                         
   1   7   7         30.95         77.32        17.22 o                         
   2   7   7      14898.75      14899.12       419.80 o                         
   3   7   7      10630.40      10802.82       314.42 o                         
   4   7   7       6708.56       6658.62       246.57 o                         
   5   7   7       1745.25       2138.40       130.99 o                         
   6   7   7       6513.18       6408.89       265.02 o                         
   7   7   7       3174.03       3307.55       161.76 o                         
   8   7   7        189.95        247.06        71.60 o                         
  -8   8   7       1583.30       2125.55       518.37 o                         
  -7   8   7       3391.32       3507.88       159.25 o                         
  -6   8   7       6090.58       6212.36       230.73 o                         
  -5   8   7        115.04        281.51        45.65 o                         
  -4   8   7       5146.10       4712.72       164.09 o                         
  -3   8   7       6958.97       6757.44       198.59 o                         
  -2   8   7       8125.31       8196.23       214.16 o                         
  -1   8   7        337.84        351.54        44.38 o                         
   0   8   7        891.68        924.93        61.91 o                         
   1   8   7       4844.59       4343.75       131.41 o                         
   2   8   7       7454.79       7121.36       236.30 o                         
   3   8   7        750.11        738.90        73.78 o                         
   4   8   7        725.12        773.23        81.87 o                         
   5   8   7       3516.02       3377.01       170.96 o                         
   6   8   7       2414.76       2575.47       154.91 o                         
   7   8   7        485.16        525.44        80.23 o                         
  -6   9   7        602.18        785.54        97.78 o                         
  -5   9   7       4809.04       4859.13       329.97 o                         
  -4   9   7        772.74        780.00        87.60 o                         
  -3   9   7         20.28          7.28        23.84 o                         
  -2   9   7       2308.56       2218.53        96.58 o                         
  -1   9   7       5610.31       5788.58       169.16 o                         
   0   9   7       4130.30       4030.05       138.63 o                         
   1   9   7        274.93        369.08        40.19 o                         
   2   9   7       4935.18       4856.15       186.05 o                         
   3   9   7       2547.61       2745.12       139.93 o                         
   4   9   7       2194.34       2177.70       149.66 o                         
   5   9   7         96.69        411.84        67.59 o                         
   6   9   7       4711.82       4622.42       242.95 o                         
  -5  10   7        999.55       1082.22       128.39 o                         
  -4  10   7       2379.43       2223.50       150.20 o                         
  -3  10   7       3319.33       3550.46       148.19 o                         
  -2  10   7       3399.08       3334.25       130.95 o                         
  -1  10   7        111.62        105.09        29.05 o                         
   0  10   7       3092.15       3057.93       112.81 o                         
   1  10   7       4345.29       4283.05       194.16 o                         
   2  10   7       1281.90       1357.52       110.80 o                         
   3  10   7        313.40        275.59        65.85 o                         
   4  10   7         22.62          8.54        35.39 o                         
  -3  11   7        271.58        298.20        70.52 o                         
  -2  11   7       2061.13       2046.32       114.86 o                         
  -1  11   7       1616.59       1668.01        99.73 o                         
   0  11   7       1159.88       1143.56        82.23 o                         
   1  11   7        470.38        372.26        67.41 o                         
   2  11   7        407.78        514.42        71.10 o                         
  -2 -11   8       1845.63       1999.63       187.87 o                         
  -1 -11   8         91.85         93.18        56.92 o                         
   0 -11   8       4590.26       4569.81       275.75 o                         
   1 -11   8       1975.16       1814.40       139.03 o                         
   2 -11   8        680.11        850.09       160.92 o                         
  -5 -10   8       2103.46       1934.13       184.63 o                         
  -4 -10   8        637.21        663.36        82.47 o                         
  -3 -10   8       1193.24       1249.09       149.20 o                         
  -2 -10   8       2129.79       2347.84       187.92 o                         
  -1 -10   8       2844.32       2370.06       196.21 o                         
   0 -10   8        674.45        694.58       101.94 o                         
   1 -10   8        923.16        951.12        93.27 o                         
   2 -10   8        583.94        636.24       108.60 o                         
   3 -10   8       2278.33       2697.07       263.75 o                         
   4 -10   8       1836.18       1731.32       333.24 o                         
  -6  -9   8       3734.46       2952.23       333.17 o                         
  -5  -9   8       3211.18       3421.56       242.13 o                         
  -4  -9   8       4733.29       4135.56       232.96 o                         
  -3  -9   8       2749.34       2763.55       135.86 o                         
  -2  -9   8       4822.08       4929.73       314.73 o                         
  -1  -9   8        934.96        745.48       105.18 o                         
   0  -9   8       3946.02       3892.08       204.72 o                         
   1  -9   8       3376.18       3311.59       157.34 o                         
   2  -9   8       9396.38       9757.88       522.86 o                         
   3  -9   8         52.76        121.40        70.79 o                         
   4  -9   8        318.97        433.92       108.18 o                         
   5  -9   8       2794.90       2951.34       238.84 o                         
   6  -9   8        608.27        634.87       117.75 o                         
  -7  -8   8       1972.36       1931.01       178.30 o                         
  -6  -8   8       4600.88       3733.26       304.28 o                         
  -5  -8   8        868.17        809.75        86.04 o                         
  -4  -8   8        540.76        545.37        57.18 o                         
  -3  -8   8       3569.06       3215.54       140.38 o                         
  -2  -8   8       5297.34       5381.14       192.70 o                         
  -1  -8   8       7582.22       7186.60       309.20 o                         
   0  -8   8       5427.23       5942.03       267.23 o                         
   1  -8   8        627.94        630.39        70.59 o                         
   2  -8   8       3477.98       3668.44       261.02 o                         
   3  -8   8       2560.08       2536.13       235.47 o                         
   4  -8   8        605.66        539.36        81.36 o                         
   5  -8   8        364.41        471.98        76.17 o                         
   6  -8   8       8569.97       7915.72       571.63 o                         
   7  -8   8       2914.64       3114.38       405.12 o                         
  -8  -7   8       2110.95       2142.09       201.93 o                         
  -7  -7   8        297.23        581.21        98.52 o                         
  -6  -7   8       4159.63       3842.17       358.35 o                         
  -5  -7   8       3610.85       3594.01       159.99 o                         
  -4  -7   8        922.08        880.07        67.67 o                         
  -3  -7   8       5147.77       4934.43       167.17 o                         
  -2  -7   8      11037.78      10579.42       281.19 o                         
  -1  -7   8       3874.29       3646.01       148.12 o                         
   0  -7   8      17821.46      18130.66       594.42 o                         
   1  -7   8       5104.66       4989.83       220.22 o                         
   2  -7   8       9024.68       9103.86       452.67 o                         
   3  -7   8         54.29         56.35        32.09 o                         
   4  -7   8       1672.27       1575.84       115.95 o                         
   5  -7   8       3013.75       2807.38       161.20 o                         
   6  -7   8        802.59        914.58       234.03 o                         
   7  -7   8         63.05        112.53        57.37 o                         
  -9  -6   8       1372.15       1391.55       267.90 o                         
  -8  -6   8       7911.86       7297.78       368.50 o                         
  -7  -6   8       4325.01       3914.25       234.56 o                         
  -6  -6   8       6002.87       5505.85       278.61 o                         
  -5  -6   8       1641.60       1550.97       118.76 o                         
  -4  -6   8       1757.48       1636.74       104.06 o                         
  -3  -6   8       4103.32       4078.38       140.04 o                         
  -2  -6   8       5894.87       5584.82       160.25 o                         
  -1  -6   8      10807.89      10719.23       264.55 o                         
   0  -6   8       1476.75       1464.98        82.40 o                         
   1  -6   8       2480.70       2445.46       104.81 o                         
   2  -6   8       3572.59       3820.80       173.19 o                         
   3  -6   8       4909.70       5124.18       226.72 o                         
   4  -6   8      12173.80      11756.93       445.63 o                         
   5  -6   8        798.06       1049.60       219.87 o                         
   6  -6   8       8620.29       8145.92       355.78 o                         
   7  -6   8       4337.82       4136.44       219.32 o                         
   8  -6   8       3655.00       3820.94       222.82 o                         
  -9  -5   8        495.85        431.79       114.11 o                         
  -8  -5   8       5593.20       5402.16       285.13 o                         
  -7  -5   8       1331.27       1588.41       153.78 o                         
  -6  -5   8       1372.35       1370.70       140.67 o                         
  -5  -5   8        828.39       1507.87       240.41 o                         
  -4  -5   8       6937.81       6280.96       206.23 o                         
  -3  -5   8       5155.73       4955.14       160.90 o                         
  -2  -5   8      12352.92      12456.30       329.27 o                         
  -1  -5   8       1969.44       1833.08        72.03 o                         
   0  -5   8      75025.48      75760.41      1748.24 o                         
   1  -5   8       3894.86       3529.03       107.45 o                         
   2  -5   8       4002.44       4190.92       183.36 o                         
   3  -5   8       1502.88       1616.49        96.50 o                         
   4  -5   8       6990.92       6644.81       266.56 o                         
   5  -5   8       2813.38       2961.39       154.74 o                         
   6  -5   8       1984.81       1782.05       119.11 o                         
   7  -5   8        410.25        500.50        93.85 o                         
   8  -5   8       1523.25       1693.29       175.47 o                         
   9  -5   8        933.17        960.52       163.35 o                         
 -10  -4   8       1083.69       1381.19       190.58 o                         
  -9  -4   8        462.92        565.09       123.93 o                         
  -8  -4   8       5073.17       5176.18       528.07 o                         
  -7  -4   8       2149.71       2100.36       150.57 o                         
  -6  -4   8       4911.02       4774.96       235.95 o                         
  -5  -4   8       2228.36       2170.56       115.01 o                         
  -4  -4   8      12692.31      12395.14       359.47 o                         
  -3  -4   8       3611.50       3538.68       133.28 o                         
  -2  -4   8       3310.86       3489.69       130.84 o                         
  -1  -4   8       5212.58       4932.31       136.46 o                         
   0  -4   8         74.60         81.43        18.05 o                         
   1  -4   8        662.05        556.18        32.27 o                         
   2  -4   8       4129.86       4519.20       157.42 o                         
   3  -4   8       3009.95       3110.84       117.12 o                         
   4  -4   8      36133.51      34736.57      1005.93 o                         
   5  -4   8        364.81        453.95        76.11 o                         
   6  -4   8       2547.01       2375.48       168.38 o                         
   7  -4   8       2455.80       2343.51       178.43 o                         
   8  -4   8       3171.27       3379.12       222.24 o                         
   9  -4   8        272.44        287.38        69.92 o                         
 -10  -3   8       1476.43       1761.63       224.90 o                         
  -9  -3   8       1541.59       1652.62       206.82 o                         
  -8  -3   8       4719.37       4780.52       321.43 o                         
  -7  -3   8       2097.72       2328.20       138.29 o                         
  -6  -3   8       1028.74       1058.58        98.87 o                         
  -5  -3   8       6534.21       6693.69       244.25 o                         
  -4  -3   8      16488.93      16309.25       397.56 o                         
  -3  -3   8       4580.03       4561.37       154.44 o                         
  -2  -3   8      24541.79      25647.21       895.84 o                         
  -1  -3   8       2998.62       2734.56        82.81 o                         
   0  -3   8      70794.36      69847.73      1602.00 o                         
   1  -3   8      10199.72       9565.68       303.17 o                         
   2  -3   8       9445.03      10711.27       274.51 o                         
   3  -3   8        441.22        431.58        28.85 o                         
   4  -3   8       7768.44       7700.69       274.04 o                         
   5  -3   8       2963.83       2990.44       110.99 o                         
   6  -3   8       1094.78        971.47        56.42 o                         
   7  -3   8         26.93         39.39        30.75 o                         
   8  -3   8        349.00        285.32       121.97 o                         
   9  -3   8        860.21        786.27       191.67 o                         
 -10  -2   8      10833.23      11561.56       501.62 o                         
  -9  -2   8        236.05        309.18        70.90 o                         
  -8  -2   8       2912.29       3155.47       259.57 o                         
  -7  -2   8        370.47        428.35        60.87 o                         
  -6  -2   8        343.44        388.98        59.34 o                         
  -5  -2   8       1399.61       1430.35       113.17 o                         
  -4  -2   8      13032.93      12825.86       324.02 o                         
  -3  -2   8       4790.19       4828.66       153.70 o                         
  -2  -2   8      12686.34      12682.53       323.52 o                         
  -1  -2   8       7807.95       7766.90       199.74 o                         
   0  -2   8        186.28        266.93        33.88 o                         
   1  -2   8        348.40        334.67        40.07 o                         
   2  -2   8      68117.77      68800.77      2041.18 o                         
   3  -2   8        201.41        231.66        34.02 o                         
   4  -2   8      21244.29      21041.33       597.99 o                         
   5  -2   8         70.51        356.68        33.05 o                         
   6  -2   8       1199.46       1084.61        83.74 o                         
   7  -2   8         79.18        206.92        48.75 o                         
   8  -2   8       6459.11       6096.32       326.50 o                         
   9  -2   8        433.33        413.83       135.04 o                         
 -10  -1   8        972.79       1331.50       164.45 o                         
  -9  -1   8         75.43         87.94        46.74 o                         
  -8  -1   8        620.82        544.51       167.71 o                         
  -7  -1   8         52.43        136.03        60.82 o                         
  -6  -1   8       1214.15       1391.03       117.12 o                         
  -5  -1   8       2620.09       2648.93       111.35 o                         
  -4  -1   8      23078.15      22235.74       544.59 o                         
  -3  -1   8       1136.72       1198.28        48.43 o                         
  -2  -1   8      71902.91      76286.92      1917.97 o                         
  -1  -1   8        975.01        899.81        50.15 o                         
   0  -1   8      26384.56      27080.54       691.56 o                         
   1  -1   8        680.37        622.51        37.64 o                         
   2  -1   8      63868.70      70832.76      2211.22 o                         
   3  -1   8        674.25        710.55        42.84 o                         
   4  -1   8       7034.16       6929.08       210.08 o                         
   5  -1   8       1050.28       1321.73        81.68 o                         
   6  -1   8       3052.21       2931.30       141.89 o                         
   7  -1   8        263.58        271.53        46.43 o                         
   8  -1   8       1799.73       1611.18       146.83 o                         
   9  -1   8        758.81        829.01       109.54 o                         
  10  -1   8        233.03        537.98       115.44 o                         
 -10   0   8      12409.62      12417.48       826.57 o                         
  -9   0   8        924.26        860.31       111.81 o                         
  -8   0   8       1810.96       1820.37       216.58 o                         
  -7   0   8         61.66        133.95        61.60 o                         
  -6   0   8         66.52         78.44        26.49 o                         
  -5   0   8          8.49        136.01        52.81 o                         
  -4   0   8        828.53        825.16        56.48 o                         
  -3   0   8        882.49       1010.81        43.05 o                         
  -2   0   8     101419.79     102434.61      2560.91 o                         
  -1   0   8        625.51        613.37        42.98 o                         
   0   0   8      23975.32      26598.29       626.52 o                         
   1   0   8       6215.87       6072.35       225.00 o                         
   2   0   8     111507.25     105157.88      4591.25 o                         
   3   0   8        753.93        719.70        43.90 o                         
   4   0   8         76.48        170.67        23.89 o                         
   5   0   8         39.20         56.76        31.58 o                         
   6   0   8       2221.34       1927.98       109.58 o                         
   7   0   8          3.67         53.14        33.06 o                         
   8   0   8       5733.44       5686.78       249.48 o                         
   9   0   8        603.19        557.58       115.44 o                         
  10   0   8       8708.22       9338.57       629.45 o                         
 -10   1   8       1023.71       1290.47       140.92 o                         
  -9   1   8         93.13        141.97        65.89 o                         
  -8   1   8        597.33        829.83       206.91 o                         
  -7   1   8         40.78         76.37        34.73 o                         
  -6   1   8       1149.85       1328.51        95.93 o                         
  -5   1   8       2503.93       2644.39        92.76 o                         
  -4   1   8      23436.68      23184.34       503.12 o                         
  -3   1   8       1173.16       1179.79        47.79 o                         
  -2   1   8      71497.34      76396.09      1859.10 o                         
  -1   1   8        897.96        725.67        42.94 o                         
   0   1   8      26274.06      26315.83       750.39 o                         
   1   1   8        773.68        756.53        23.31 o                         
   2   1   8      65489.91      65824.52      2215.79 o                         
   3   1   8        708.19        678.69        50.91 o                         
   4   1   8       6729.86       6908.00       221.10 o                         
   5   1   8       1168.07       1414.16        66.21 o                         
   6   1   8       3132.63       2931.76       112.04 o                         
   7   1   8        233.11        291.25        36.47 o                         
   8   1   8       1707.88       1667.21       100.56 o                         
   9   1   8        772.58        769.27        74.02 o                         
  10   1   8        245.74        237.41        89.30 o                         
 -10   2   8      10628.57      11346.92       984.37 o                         
  -9   2   8        284.04        307.94        69.00 o                         
  -8   2   8       2907.01       3027.91       223.93 o                         
  -7   2   8        357.04        466.95        71.58 o                         
  -6   2   8        372.86        367.42        45.74 o                         
  -5   2   8       1383.41       1382.63        61.63 o                         
  -4   2   8      13032.92      12981.49       392.84 o                         
  -3   2   8       4658.58       4745.42       123.67 o                         
  -2   2   8      12653.27      13329.78       432.28 o                         
  -1   2   8       7832.91       7483.54       185.33 o                         
   0   2   8        391.67        413.02        26.37 o                         
   1   2   8        465.80        418.17        22.19 o                         
   2   2   8      66620.07      64956.12      1677.66 o                         
   3   2   8        161.20        117.37        22.01 o                         
   4   2   8      21507.55      20739.38       548.83 o                         
   5   2   8         75.79        296.78        40.87 o                         
   6   2   8       1168.77       1087.67        80.10 o                         
   7   2   8         81.85        198.63        36.81 o                         
   8   2   8       6480.79       6648.86       310.09 o                         
   9   2   8        423.47        390.70        55.99 o                         
  10   2   8       4710.30       5135.98       263.24 o                         
 -10   3   8       1709.17       2518.01       261.36 o                         
  -9   3   8       1577.62       1574.64       171.98 o                         
  -8   3   8       4724.37       5013.09       244.80 o                         
  -7   3   8       1998.31       1802.00       143.57 o                         
  -6   3   8        959.25        944.76        67.77 o                         
  -5   3   8       6757.14       7099.78       191.79 o                         
  -4   3   8      15963.34      15435.08       338.59 o                         
  -3   3   8       4573.33       4583.96       117.85 o                         
  -2   3   8      24779.30      26179.23       594.41 o                         
  -1   3   8       2865.36       2563.52        76.60 o                         
   0   3   8      71286.09      69553.12      1380.41 o                         
   1   3   8      10330.03       9662.08       220.06 o                         
   2   3   8       8907.85       9637.93       251.02 o                         
   3   3   8        500.10        517.83        46.30 o                         
   4   3   8       7537.38       7368.61       251.41 o                         
   5   3   8       2907.49       2907.30       119.93 o                         
   6   3   8       1167.26        994.09        85.42 o                         
   7   3   8         30.80         71.26        29.83 o                         
   8   3   8        370.63        407.01        59.37 o                         
   9   3   8        897.84       1096.43        99.99 o                         
 -10   4   8       1052.54       1091.09       200.27 o                         
  -9   4   8        372.50        462.48       135.04 o                         
  -8   4   8       5207.10       6066.21       322.03 o                         
  -7   4   8       2256.12       2144.99       130.03 o                         
  -6   4   8       4984.65       4948.97       154.76 o                         
  -5   4   8       2195.50       2140.39        84.59 o                         
  -4   4   8      12806.99      12943.12       460.38 o                         
  -3   4   8       3830.13       3658.93        94.27 o                         
  -2   4   8       3206.31       3584.37       113.58 o                         
  -1   4   8       5308.52       4934.21       112.32 o                         
   0   4   8         70.40        117.58        16.08 o                         
   1   4   8        665.22        627.27        28.14 o                         
   2   4   8       4222.32       4674.18       117.36 o                         
   3   4   8       3072.77       3194.13       132.08 o                         
   4   4   8      36596.51      35238.73      1175.10 o                         
   5   4   8        394.05        529.56        61.52 o                         
   6   4   8       2568.90       2468.37       113.93 o                         
   7   4   8       2376.77       2391.20       123.03 o                         
   8   4   8       3139.52       3698.35       205.97 o                         
   9   4   8        249.95        201.22        51.04 o                         
  -9   5   8        494.23        537.30        87.14 o                         
  -8   5   8       5716.40       5557.60       272.11 o                         
  -7   5   8       1405.30       1682.13       144.24 o                         
  -6   5   8       1381.80       1500.03        82.31 o                         
  -5   5   8        879.20       1270.63        93.65 o                         
  -4   5   8       6871.44       6389.48       149.60 o                         
  -3   5   8       5176.74       4979.23       137.14 o                         
  -2   5   8      12491.65      12373.92       273.35 o                         
  -1   5   8       2146.10       2014.27        57.37 o                         
   0   5   8      74855.27      75315.48      1415.74 o                         
   1   5   8       3646.57       3528.26        85.75 o                         
   2   5   8       4173.06       4102.17       124.13 o                         
   3   5   8       1579.44       1498.21        92.74 o                         
   4   5   8       7373.62       7053.60       246.02 o                         
   5   5   8       2868.75       2812.69       114.21 o                         
   6   5   8       1994.74       1819.93       126.42 o                         
   7   5   8        433.94        605.19        58.36 o                         
   8   5   8       1519.08       1491.10        97.12 o                         
   9   5   8       1011.23       1041.57       123.09 o                         
  -9   6   8       1503.23       1705.06       167.22 o                         
  -8   6   8       7577.42       7246.42       686.61 o                         
  -7   6   8       4363.05       4137.84       287.93 o                         
  -6   6   8       6088.35       5773.27       199.15 o                         
  -5   6   8       1706.40       1762.41        91.19 o                         
  -4   6   8       1613.88       1836.49        93.29 o                         
  -3   6   8       4202.00       4012.71       110.62 o                         
  -2   6   8       5220.72       5385.21       141.75 o                         
  -1   6   8      10555.05      10126.89       219.74 o                         
   0   6   8       1549.06       1640.08        63.08 o                         
   1   6   8       2596.58       2424.10        79.48 o                         
   2   6   8       2954.33       2939.30       118.80 o                         
   3   6   8       4845.85       5233.84       200.63 o                         
   4   6   8      11913.34      12081.48       396.04 o                         
   5   6   8        795.70       1011.84        86.87 o                         
   6   6   8       8917.46       8717.60       306.43 o                         
   7   6   8       4531.04       4522.30       172.39 o                         
   8   6   8       3277.04       3384.68       172.50 o                         
  -8   7   8       2095.72       2086.59       186.61 o                         
  -7   7   8        346.40        645.55        76.10 o                         
  -6   7   8       3965.15       3875.00       157.55 o                         
  -5   7   8       3662.80       3761.95       156.87 o                         
  -4   7   8        806.53        763.37        46.56 o                         
  -3   7   8       5223.24       5046.46       134.91 o                         
  -2   7   8      11808.49      11451.83       296.50 o                         
  -1   7   8       4038.53       3768.95       124.28 o                         
   0   7   8      18005.62      18749.70       427.13 o                         
   1   7   8       5190.17       4924.68       138.18 o                         
   2   7   8       8655.05       8356.88       261.87 o                         
   3   7   8         68.81        109.16        33.63 o                         
   4   7   8       1735.42       1805.85       121.52 o                         
   5   7   8       3198.93       3270.36       152.71 o                         
   6   7   8        725.37        812.12        83.73 o                         
   7   7   8         58.91        236.77        50.32 o                         
  -7   8   8       2158.35       2228.13       135.38 o                         
  -6   8   8       4782.79       4426.17       181.46 o                         
  -5   8   8        960.83        941.49        83.64 o                         
  -4   8   8        589.01        460.96        63.42 o                         
  -3   8   8       3586.89       3426.77       122.37 o                         
  -2   8   8       5295.49       5337.14       157.49 o                         
  -1   8   8       7469.38       7099.31       208.92 o                         
   0   8   8       5266.34       5561.08       171.14 o                         
   1   8   8        716.06        722.55        67.42 o                         
   2   8   8       3444.67       3552.03       142.21 o                         
   3   8   8       2727.36       3181.54       186.14 o                         
   4   8   8        621.96        612.41        72.74 o                         
   5   8   8        398.56        583.68        73.61 o                         
   6   8   8       8635.77       8693.42       319.90 o                         
   7   8   8       3054.67       2942.32       192.99 o                         
  -6   9   8       3561.88       3603.61       230.63 o                         
  -5   9   8       3201.71       3260.53       233.81 o                         
  -4   9   8       4745.98       4341.40       206.59 o                         
  -3   9   8       2733.58       2630.79       122.51 o                         
  -2   9   8       4704.15       4480.09       153.30 o                         
  -1   9   8        867.76        682.60        62.83 o                         
   0   9   8       4135.70       4105.50       139.20 o                         
   1   9   8       3182.16       2865.32       181.36 o                         
   2   9   8       9625.83       9056.46       293.30 o                         
   3   9   8         50.96         26.48        25.73 o                         
   4   9   8        280.93        284.09        56.76 o                         
   5   9   8       2626.41       3020.77       186.71 o                         
   6   9   8        570.65        734.01        99.60 o                         
  -5  10   8       2118.54       1933.88       294.04 o                         
  -4  10   8        770.65        853.35       125.34 o                         
  -3  10   8       1183.18       1151.42        87.40 o                         
  -2  10   8       2107.01       2207.30       108.74 o                         
  -1  10   8       2875.54       2845.54       172.72 o                         
   0  10   8        790.50        855.89        65.70 o                         
   1  10   8        898.23        994.41        94.35 o                         
   2  10   8        609.71        606.76        72.43 o                         
   3  10   8       2102.88       2357.06       267.62 o                         
   4  10   8       2063.35       2038.80       161.29 o                         
  -2  11   8       1783.18       1658.78       114.68 o                         
  -1  11   8         81.77         56.21        29.77 o                         
   0  11   8       5077.04       5008.42       213.30 o                         
   1  11   8       1895.17       2058.27       169.60 o                         
   2  11   8        582.62        531.46        74.40 o                         
  -2 -11   9        290.89        413.04        89.17 o                         
  -1 -11   9        314.94        258.56        73.18 o                         
   0 -11   9         80.55        131.28       100.19 o                         
   1 -11   9        469.59        487.40        65.93 o                         
  -5 -10   9       3112.32       3334.82       239.42 o                         
  -4 -10   9       1219.27       1098.32       106.83 o                         
  -3 -10   9       1235.63       1174.43       140.05 o                         
  -2 -10   9       1088.98       1073.57       134.42 o                         
  -1 -10   9       2296.04       2093.09       174.71 o                         
   0 -10   9       4532.26       4597.93       268.40 o                         
   1 -10   9       1166.61       1137.04       123.75 o                         
   2 -10   9       6034.27       6407.72       322.19 o                         
   3 -10   9       1133.83       1092.57       182.50 o                         
   4 -10   9       2413.41       2264.95       387.69 o                         
  -6  -9   9       2528.41       2261.71       185.86 o                         
  -5  -9   9        463.30        380.47        64.71 o                         
  -4  -9   9       1600.43       1493.59       104.94 o                         
  -3  -9   9       2051.73       2100.21       131.94 o                         
  -2  -9   9       3239.15       3399.11       219.83 o                         
  -1  -9   9        961.88       1038.93       122.93 o                         
   0  -9   9         24.66         19.37        32.41 o                         
   1  -9   9       3467.97       3513.93       179.99 o                         
   2  -9   9        269.41        217.60        91.63 o                         
   3  -9   9       1235.07       1255.97       178.82 o                         
   4  -9   9        491.50        731.40       137.09 o                         
   5  -9   9       2295.17       2074.03       214.03 o                         
  -7  -8   9        120.59        178.40        91.33 o                         
  -6  -8   9       1337.65       1201.98       128.27 o                         
  -5  -8   9       3091.81       3239.02       162.32 o                         
  -4  -8   9       2500.32       2225.73       115.55 o                         
  -3  -8   9        352.97        310.63        44.63 o                         
  -2  -8   9       7464.51       7338.62       249.16 o                         
  -1  -8   9       3205.94       3175.18       218.20 o                         
   0  -8   9       1315.60       1564.53       198.38 o                         
   1  -8   9        750.32        908.66        82.66 o                         
   2  -8   9      14080.27      14446.00      1133.56 o                         
   3  -8   9       4084.80       3978.65       279.45 o                         
   4  -8   9       3074.27       3019.38       180.74 o                         
   5  -8   9       2949.99       3054.97       186.37 o                         
   6  -8   9       1014.68       1167.21       243.94 o                         
  -8  -7   9       1501.21       1712.87       198.51 o                         
  -7  -7   9       5094.98       5203.92       281.65 o                         
  -6  -7   9       7035.21       6522.38       284.06 o                         
  -5  -7   9       1684.67       1667.15        86.44 o                         
  -4  -7   9       6097.24       5757.44       189.86 o                         
  -3  -7   9       4707.21       4933.13       166.09 o                         
  -2  -7   9       4403.48       4693.74       158.77 o                         
  -1  -7   9       4157.60       4274.14       162.18 o                         
   0  -7   9         47.68         85.07        33.20 o                         
   1  -7   9       6270.71       6148.19       253.34 o                         
   2  -7   9       4798.52       5364.05       314.88 o                         
   3  -7   9       4454.29       4379.69       214.02 o                         
   4  -7   9        162.47        211.43        48.86 o                         
   5  -7   9       1173.69       1125.36       106.32 o                         
   6  -7   9       2879.19       2624.04       216.62 o                         
   7  -7   9       6131.90       6150.34       398.25 o                         
  -9  -6   9       1374.91       1215.96       174.68 o                         
  -8  -6   9        226.21        233.39        69.12 o                         
  -7  -6   9       1032.51       1169.75       134.25 o                         
  -6  -6   9       2138.03       2063.91       175.06 o                         
  -5  -6   9       7079.04       6836.42       226.37 o                         
  -4  -6   9       1685.60       1613.24        85.99 o                         
  -3  -6   9       3616.06       3722.71       146.71 o                         
  -2  -6   9       4831.98       4688.32       142.29 o                         
  -1  -6   9       5500.22       5298.12       157.63 o                         
   0  -6   9      26721.26      27490.26       724.88 o                         
   1  -6   9       6191.27       6199.56       213.34 o                         
   2  -6   9      14010.67      14169.53       679.95 o                         
   3  -6   9       2992.39       2983.77       171.94 o                         
   4  -6   9       5378.74       5074.76       220.59 o                         
   5  -6   9       2867.16       2838.49       211.27 o                         
   6  -6   9       1452.94       1450.74       137.09 o                         
   7  -6   9        693.06        946.17       122.08 o                         
   8  -6   9       1769.09       1738.51       204.74 o                         
  -9  -5   9        108.83         33.25        62.25 o                         
  -8  -5   9       3934.58       3965.00       248.97 o                         
  -7  -5   9       5417.45       5506.45       275.82 o                         
  -6  -5   9       6826.82       6446.76       307.61 o                         
  -5  -5   9        855.89        862.32        61.42 o                         
  -4  -5   9      27608.07      26736.90       721.77 o                         
  -3  -5   9       9315.77       9290.89       258.23 o                         
  -2  -5   9       5468.27       5336.60       151.52 o                         
  -1  -5   9       4738.14       4722.80       133.35 o                         
   0  -5   9      10092.96      10578.90       278.48 o                         
   1  -5   9       3861.43       3437.79       114.75 o                         
   2  -5   9        469.90        498.16        47.25 o                         
   3  -5   9       1904.90       1880.93       102.18 o                         
   4  -5   9       4348.72       4572.61       191.43 o                         
   5  -5   9       1300.17       1226.53       114.52 o                         
   6  -5   9       3785.38       3776.30       213.92 o                         
   7  -5   9       4785.48       4290.31       357.20 o                         
   8  -5   9       4656.63       4697.60       389.87 o                         
 -10  -4   9        151.19        152.39        71.50 o                         
  -9  -4   9        967.91       1062.66       176.37 o                         
  -8  -4   9        535.04        637.32        89.32 o                         
  -7  -4   9         72.38        119.23        44.62 o                         
  -6  -4   9       1466.25       1384.35       127.72 o                         
  -5  -4   9       8013.82       7873.87       245.74 o                         
  -4  -4   9       6573.92       6351.29       237.12 o                         
  -3  -4   9       2811.11       2807.14       113.22 o                         
  -2  -4   9      13070.91      12930.29       336.63 o                         
  -1  -4   9       6986.20       7063.49       180.20 o                         
   0  -4   9     109472.95     111315.12      2775.61 o                         
   1  -4   9       5775.46       5612.54       153.99 o                         
   2  -4   9        340.74        460.68        59.42 o                         
   3  -4   9       2776.05       2663.18       118.35 o                         
   4  -4   9      12089.35      11567.22       507.98 o                         
   5  -4   9       1887.20       2029.72       200.38 o                         
   6  -4   9       1594.84       1626.78       163.35 o                         
   7  -4   9       1298.06       1477.96       149.05 o                         
   8  -4   9       5304.89       5109.66       299.29 o                         
   9  -4   9       3368.12       3363.08       237.30 o                         
 -10  -3   9       1928.97       2179.06       250.23 o                         
  -9  -3   9        635.55        695.12       138.30 o                         
  -8  -3   9       7713.71       7596.47       455.09 o                         
  -7  -3   9       1808.47       1810.05       129.80 o                         
  -6  -3   9       4733.62       4497.80       217.16 o                         
  -5  -3   9        133.73        270.25        41.14 o                         
  -4  -3   9      33996.98      33377.11       812.00 o                         
  -3  -3   9       4793.53       4815.96       160.37 o                         
  -2  -3   9      31264.82      31714.37       814.13 o                         
  -1  -3   9       3017.08       3080.95       106.25 o                         
   0  -3   9        745.89        976.18        48.13 o                         
   1  -3   9       5975.10       5751.79       205.13 o                         
   2  -3   9       5094.91       5764.32       171.80 o                         
   3  -3   9       4491.53       4298.93       131.83 o                         
   4  -3   9      10920.05      11377.58       390.47 o                         
   5  -3   9        209.43        250.12        30.13 o                         
   6  -3   9       2476.18       2708.71       144.75 o                         
   7  -3   9        960.19        968.54       120.88 o                         
   8  -3   9       2715.96       2733.22       313.64 o                         
   9  -3   9         59.54         65.34        78.41 o                         
 -10  -2   9         26.95        232.52        71.74 o                         
  -9  -2   9       1203.03        964.62       169.08 o                         
  -8  -2   9        512.51        468.88       113.00 o                         
  -7  -2   9        184.62        139.98        38.44 o                         
  -6  -2   9       1759.45       1744.89       121.19 o                         
  -5  -2   9       2223.53       2339.59       106.65 o                         
  -4  -2   9      16150.23      16232.20       399.23 o                         
  -3  -2   9       1913.98       1913.46        83.50 o                         
  -2  -2   9      27623.88      28644.51       824.83 o                         
  -1  -2   9       3113.44       3029.88        97.16 o                         
   0  -2   9      76060.15      80309.26      1847.01 o                         
   1  -2   9       3906.32       3539.96       190.01 o                         
   2  -2   9      30707.18      33072.25       851.74 o                         
   3  -2   9       3913.33       3912.37       155.65 o                         
   4  -2   9      14330.09      13995.19       482.34 o                         
   5  -2   9       4890.06       4580.26       151.45 o                         
   6  -2   9       3311.93       3266.15       158.54 o                         
   7  -2   9        524.28        448.80        68.86 o                         
   8  -2   9       5541.55       5675.29       289.82 o                         
 -10  -1   9       7967.37       8060.31       399.92 o                         
  -9  -1   9        979.70       1058.69       127.67 o                         
  -8  -1   9       3992.99       3837.47       292.88 o                         
  -7  -1   9        180.66        244.50        47.58 o                         
  -6  -1   9       5373.02       5548.39       244.30 o                         
  -5  -1   9       1344.87       1363.31        65.55 o                         
  -4  -1   9      12252.90      12303.95       316.62 o                         
  -3  -1   9        449.57        550.34        43.16 o                         
  -2  -1   9      97617.70     100187.66      2468.78 o                         
  -1  -1   9       1227.22       1177.61        46.53 o                         
   0  -1   9        159.93        237.81        36.41 o                         
   1  -1   9       3037.75       2846.49       338.77 o                         
   2  -1   9      50490.85      55667.00      2108.21 o                         
   3  -1   9       1293.25       1217.46        62.54 o                         
   4  -1   9       3528.34       3567.31       136.50 o                         
   5  -1   9        971.23       1099.37        62.81 o                         
   6  -1   9        282.01        335.57        54.27 o                         
   7  -1   9        725.36        893.00       117.61 o                         
   8  -1   9       1877.32       1689.94       191.67 o                         
   9  -1   9        242.01        235.23        76.23 o                         
 -10   0   9        485.32        548.66        99.26 o                         
  -9   0   9        329.88        391.73       110.11 o                         
  -8   0   9       3440.72       3436.11       201.86 o                         
  -7   0   9          2.10         10.89        21.86 o                         
  -6   0   9       5359.94       5012.14       229.51 o                         
  -5   0   9       1439.89       1316.25        59.73 o                         
  -4   0   9      24629.47      24062.18       578.35 o                         
  -3   0   9       1056.68       1041.06        44.36 o                         
  -2   0   9      64971.23      67037.65      1693.34 o                         
  -1   0   9       1077.25        972.95        54.94 o                         
   0   0   9         29.16         27.82        20.06 o                         
   1   0   9          8.36          4.71         8.69 o                         
   2   0   9      52002.86      63402.36      4469.29 o                         
   3   0   9         31.47         50.11        15.80 o                         
   4   0   9      15235.04      14059.46       539.61 o                         
   5   0   9          9.78         23.31        11.53 o                         
   6   0   9        825.65       1061.27       105.53 o                         
   7   0   9          0.25         84.94        33.88 o                         
   8   0   9        401.31        727.47       124.15 o                         
   9   0   9         29.54         26.14        56.63 o                         
  10   0   9       1264.61       1422.04       191.67 o                         
 -10   1   9       7962.07       9029.49       394.97 o                         
  -9   1   9        959.06        924.45       138.42 o                         
  -8   1   9       4166.52       3974.20       292.55 o                         
  -7   1   9        149.99        133.33        63.81 o                         
  -6   1   9       5130.58       5540.25       245.79 o                         
  -5   1   9       1292.23       1362.18        52.27 o                         
  -4   1   9      12524.17      12791.46       316.59 o                         
  -3   1   9        502.85        571.09        36.31 o                         
  -2   1   9      97715.05      96364.66      3023.96 o                         
  -1   1   9       1060.75       1013.69        51.88 o                         
   0   1   9        151.60        245.55        44.36 o                         
   1   1   9       2870.53       2740.51        69.09 o                         
   2   1   9      50817.53      50502.62      1715.80 o                         
   3   1   9       1336.74       1264.59        99.39 o                         
   4   1   9       3434.69       3393.81       147.27 o                         
   5   1   9        979.87       1116.12        70.99 o                         
   6   1   9        299.98        365.09        37.57 o                         
   7   1   9        802.22        909.62       122.46 o                         
   8   1   9       1977.09       1924.16       109.24 o                         
   9   1   9        221.18        302.75        89.30 o                         
 -10   2   9         10.53        181.97       103.47 o                         
  -9   2   9       1181.32       1119.74       124.46 o                         
  -8   2   9        551.92        477.81        75.11 o                         
  -7   2   9        207.14        186.96        49.41 o                         
  -6   2   9       1838.08       1825.44       103.12 o                         
  -5   2   9       2151.70       2171.46        84.76 o                         
  -4   2   9      15595.81      15745.00       481.26 o                         
  -3   2   9       1832.90       1746.92        69.76 o                         
  -2   2   9      28169.91      29009.99       743.83 o                         
  -1   2   9       3296.95       3234.22        92.06 o                         
   0   2   9      75829.70      80640.33      1700.18 o                         
   1   2   9       3880.59       3641.77        92.05 o                         
   2   2   9      30109.20      29903.22       962.95 o                         
   3   2   9       3857.90       3742.77       139.85 o                         
   4   2   9      14683.54      14453.28       503.12 o                         
   5   2   9       4931.77       4742.49       167.74 o                         
   6   2   9       3106.76       2994.31       143.78 o                         
   7   2   9        577.79        602.22        80.85 o                         
   8   2   9       5285.35       5073.66       282.64 o                         
   9   2   9       1342.12       1339.44        97.63 o                         
 -10   3   9       1833.50       2321.95       221.65 o                         
  -9   3   9        584.29        510.73        84.62 o                         
  -8   3   9       7677.44       8135.11       351.58 o                         
  -7   3   9       1783.63       1889.08       174.25 o                         
  -6   3   9       4535.47       4503.91       155.04 o                         
  -5   3   9        163.02        354.64        50.92 o                         
  -4   3   9      34473.18      34587.62       656.38 o                         
  -3   3   9       4793.79       4722.73       121.84 o                         
  -2   3   9      30860.44      30785.68       643.16 o                         
  -1   3   9       3203.52       3212.91        89.95 o                         
   0   3   9        639.71        828.80        38.60 o                         
   1   3   9       6004.35       5685.62       150.28 o                         
   2   3   9       5658.01       5956.92       146.34 o                         
   3   3   9       4499.94       4536.40       141.64 o                         
   4   3   9      10755.25      10606.75       402.02 o                         
   5   3   9        232.51        245.40        41.41 o                         
   6   3   9       2507.45       2212.47       127.03 o                         
   7   3   9        981.87        972.55        86.65 o                         
   8   3   9       2828.87       2875.48       190.30 o                         
   9   3   9         57.47        101.00        39.49 o                         
 -10   4   9        174.39        299.05        86.92 o                         
  -9   4   9       1064.31       1227.89       189.38 o                         
  -8   4   9        527.90        528.31        70.95 o                         
  -7   4   9         86.08        175.92        42.64 o                         
  -6   4   9       1422.42       1364.76        73.98 o                         
  -5   4   9       8067.60       8237.59       230.37 o                         
  -4   4   9       6878.14       6498.06       149.13 o                         
  -3   4   9       2872.18       2830.29        79.82 o                         
  -2   4   9      13087.80      13005.05       282.28 o                         
  -1   4   9       7053.10       6812.39       150.42 o                         
   0   4   9     109388.12     110038.09      2183.51 o                         
   1   4   9       6004.18       5823.14       156.25 o                         
   2   4   9        409.86        512.86        40.20 o                         
   3   4   9       2751.61       2474.88       116.32 o                         
   4   4   9      11798.72      11418.06       425.60 o                         
   5   4   9       2064.78       2340.93       125.27 o                         
   6   4   9       1468.18       1434.77       107.04 o                         
   7   4   9       1219.02       1425.28       134.24 o                         
   8   4   9       5379.23       5620.12       244.93 o                         
   9   4   9       3382.66       3250.20       176.62 o                         
  -9   5   9         78.32         63.44        48.13 o                         
  -8   5   9       3688.18       4675.39       239.44 o                         
  -7   5   9       5456.39       5203.14       214.61 o                         
  -6   5   9       6978.36       6690.92       203.76 o                         
  -5   5   9        898.10        956.29        65.53 o                         
  -4   5   9      27650.08      26907.46       534.69 o                         
  -3   5   9       8982.27       8808.74       214.99 o                         
  -2   5   9       5288.21       5112.23       131.16 o                         
  -1   5   9       4545.17       4329.49       106.79 o                         
   0   5   9      10076.36      10418.19       217.04 o                         
   1   5   9       3779.58       3557.34        98.46 o                         
   2   5   9        418.19        394.64        38.24 o                         
   3   5   9       1795.36       1577.22       143.98 o                         
   4   5   9       4417.34       4333.34       176.38 o                         
   5   5   9       1339.63       1262.77       104.13 o                         
   6   5   9       3752.42       3651.87       184.48 o                         
   7   5   9       4741.19       4624.72       391.46 o                         
   8   5   9       4749.22       5308.81       305.86 o                         
  -9   6   9       1368.68       1264.72       144.45 o                         
  -8   6   9        212.67        232.35        67.15 o                         
  -7   6   9       1139.67       1149.77       155.52 o                         
  -6   6   9       1985.55       1909.76       108.07 o                         
  -5   6   9       7163.45       7204.39       217.99 o                         
  -4   6   9       1651.64       1598.51        64.89 o                         
  -3   6   9       3637.08       3491.11       110.06 o                         
  -2   6   9       4604.90       4556.76       131.44 o                         
  -1   6   9       5164.39       4871.28       149.65 o                         
   0   6   9      26388.31      26413.34       596.38 o                         
   1   6   9       5918.99       5560.46       150.75 o                         
   2   6   9      14970.38      15176.07       417.25 o                         
   3   6   9       2902.98       2756.69       134.04 o                         
   4   6   9       5039.98       4922.89       197.55 o                         
   5   6   9       2796.16       3003.04       141.01 o                         
   6   6   9       1334.94       1295.63       103.86 o                         
   7   6   9        778.47       1157.50        97.55 o                         
   8   6   9       1870.16       2043.81       151.31 o                         
  -8   7   9       1398.88       1399.46       151.21 o                         
  -7   7   9       5380.57       5199.06       202.70 o                         
  -6   7   9       7164.21       6690.95       234.08 o                         
  -5   7   9       1692.94       1848.06       108.83 o                         
  -4   7   9       6330.58       5850.90       152.78 o                         
  -3   7   9       4845.38       4858.69       133.60 o                         
  -2   7   9       4355.94       4336.81       160.72 o                         
  -1   7   9       4158.53       4017.40       133.90 o                         
   0   7   9         38.61         43.16        15.95 o                         
   1   7   9       5930.94       5773.32       157.93 o                         
   2   7   9       5017.31       5109.00       177.84 o                         
   3   7   9       4242.79       4342.57       183.68 o                         
   4   7   9        144.28        184.45        41.21 o                         
   5   7   9       1055.24       1183.89       100.84 o                         
   6   7   9       2755.34       2839.52       153.20 o                         
   7   7   9       5953.62       5976.78       264.44 o                         
  -7   8   9        128.78        192.10        45.58 o                         
  -6   8   9       1302.82       1377.35       104.80 o                         
  -5   8   9       3164.01       3128.13       188.16 o                         
  -4   8   9       2399.10       2261.45       108.21 o                         
  -3   8   9        366.04        380.67        43.33 o                         
  -2   8   9       7406.72       7311.85       240.38 o                         
  -1   8   9       3093.52       3023.89       114.22 o                         
   0   8   9       1416.77       1332.75        73.99 o                         
   1   8   9        731.34        647.25        52.77 o                         
   2   8   9      14569.53      14812.25       425.24 o                         
   3   8   9       4148.50       4215.18       184.91 o                         
   4   8   9       2905.82       2660.79       153.18 o                         
   5   8   9       2842.66       3067.02       162.21 o                         
   6   8   9       1038.20       1097.95       105.91 o                         
  -6   9   9       2379.65       2130.50       201.60 o                         
  -5   9   9        480.82        474.55        90.01 o                         
  -4   9   9       1814.78       1699.82       168.07 o                         
  -3   9   9       1980.45       1987.68       109.76 o                         
  -2   9   9       3321.58       3442.92       133.93 o                         
  -1   9   9        885.48        906.64        68.24 o                         
   0   9   9         22.35         27.32        20.75 o                         
   1   9   9       3617.10       3229.35       159.98 o                         
   2   9   9        282.28        356.24        48.59 o                         
   3   9   9       1285.19       1222.98       108.48 o                         
   4   9   9        529.44        545.54        73.68 o                         
   5   9   9       2416.71       2479.63       182.37 o                         
  -5  10   9       2963.77       3123.09       381.16 o                         
  -4  10   9       1160.46        870.74       209.09 o                         
  -3  10   9       1247.45       1262.84        92.17 o                         
  -2  10   9       1191.19       1113.68        86.36 o                         
  -1  10   9       2246.79       2150.18       108.32 o                         
   0  10   9       4814.72       4738.00       160.65 o                         
   1  10   9       1165.10       1037.26        97.48 o                         
   2  10   9       5577.01       5351.99       230.89 o                         
   3  10   9       1240.50       1314.15       132.87 o                         
   4  10   9       2475.06       2101.45       177.88 o                         
  -2  11   9        195.53        191.13        50.23 o                         
  -1  11   9        326.92        349.28        52.95 o                         
   0  11   9         97.78         83.56        41.30 o                         
   1  11   9        514.26        412.14        65.83 o                         
  -1 -11  10       1810.00       1873.12       177.87 o                         
   0 -11  10       3868.38       3731.67       236.62 o                         
  -4 -10  10       3627.92       3497.42       185.66 o                         
  -3 -10  10       2570.26       2545.44       186.28 o                         
  -2 -10  10       2320.16       2514.39       199.91 o                         
  -1 -10  10         69.21         66.70        46.74 o                         
   0 -10  10       3370.86       3545.86       248.19 o                         
   1 -10  10       1986.57       1995.04       123.85 o                         
   2 -10  10        787.61        896.12       134.89 o                         
   3 -10  10        300.70        352.03       109.32 o                         
  -6  -9  10        394.22        419.91        80.36 o                         
  -5  -9  10       4676.81       4343.55       205.70 o                         
  -4  -9  10       1415.45       1452.86       102.84 o                         
  -3  -9  10         64.69        104.34        40.34 o                         
  -2  -9  10       1058.56       1088.79       130.23 o                         
  -1  -9  10       3278.87       3204.37       206.60 o                         
   0  -9  10       1536.92       1494.78       137.67 o                         
   1  -9  10         44.13         46.07        31.24 o                         
   2  -9  10       9440.98       9532.56       616.28 o                         
   3  -9  10       2423.06       2546.74       243.84 o                         
   4  -9  10       3088.70       3331.08       280.98 o                         
   5  -9  10        359.18        546.11       106.04 o                         
  -7  -8  10       2654.51       2740.74       270.26 o                         
  -6  -8  10       3477.43       3289.26       211.50 o                         
  -5  -8  10        272.30        517.50        76.49 o                         
  -4  -8  10       1673.45       1696.51        99.40 o                         
  -3  -8  10       5208.41       5135.76       188.72 o                         
  -2  -8  10      17340.49      18616.74       779.75 o                         
  -1  -8  10        497.84        418.69        81.25 o                         
   0  -8  10       3148.67       3227.23       176.22 o                         
   1  -8  10       4699.69       4618.05       210.51 o                         
   2  -8  10       2089.92       2214.82       209.15 o                         
   3  -8  10        151.52        138.25        67.26 o                         
   4  -8  10        851.22        871.66       103.47 o                         
   5  -8  10       4891.72       4739.90       241.02 o                         
   6  -8  10        670.07        771.03       191.67 o                         
  -8  -7  10        747.25        743.46       277.70 o                         
  -7  -7  10       1054.71       1319.29       147.17 o                         
  -6  -7  10       1504.12       1463.50       136.45 o                         
  -5  -7  10       7748.57       7348.18       225.11 o                         
  -4  -7  10        188.02        221.57        37.43 o                         
  -3  -7  10        268.35        197.85        36.38 o                         
  -2  -7  10       6445.19       6285.76       264.04 o                         
  -1  -7  10       6133.14       6231.06       244.68 o                         
   0  -7  10        670.40        695.05        80.61 o                         
   1  -7  10        868.57        781.97        80.07 o                         
   2  -7  10      12028.04      12245.58       602.16 o                         
   3  -7  10       5075.47       5269.67       312.93 o                         
   4  -7  10       6941.39       6376.61       278.27 o                         
   5  -7  10        428.64        567.77        74.21 o                         
   6  -7  10       4407.17       4618.51       284.99 o                         
   7  -7  10       2356.19       2656.99       339.77 o                         
  -9  -6  10        462.02        462.89       110.89 o                         
  -8  -6  10       2353.52       2129.67       208.37 o                         
  -7  -6  10       5051.12       4916.83       295.01 o                         
  -6  -6  10       4237.76       4278.04       237.51 o                         
  -5  -6  10       1276.08       1427.47       140.57 o                         
  -4  -6  10      12751.03      12297.73       337.35 o                         
  -3  -6  10      11593.79      11498.27       340.62 o                         
  -2  -6  10      18641.96      18322.22       450.81 o                         
  -1  -6  10        572.37        730.29        58.01 o                         
   0  -6  10       4225.28       4260.11       165.45 o                         
   1  -6  10       5828.37       5670.84       233.24 o                         
   2  -6  10       6991.67       7060.95       386.56 o                         
   3  -6  10        841.64        753.65        82.92 o                         
   4  -6  10        724.01        671.37        90.04 o                         
   5  -6  10       1682.07       1543.84       146.99 o                         
   6  -6  10       1486.76       1459.86       303.84 o                         
   7  -6  10       1469.36       1543.88       149.05 o                         
   8  -6  10       1155.62       1251.85       154.64 o                         
  -9  -5  10       1085.93        917.04       146.59 o                         
  -8  -5  10       1953.67       2150.53       191.33 o                         
  -7  -5  10       1987.51       1876.53       172.14 o                         
  -6  -5  10        125.42        159.53        50.96 o                         
  -5  -5  10       4065.77       3978.92       144.98 o                         
  -4  -5  10        276.92        283.27        61.58 o                         
  -3  -5  10       2683.11       2650.46       103.34 o                         
  -2  -5  10       1163.05       1237.91        69.93 o                         
  -1  -5  10       7684.86       7749.83       196.79 o                         
   0  -5  10      25294.54      26556.66       634.81 o                         
   1  -5  10        196.09        192.59        21.77 o                         
   2  -5  10       9077.97       8846.86       448.14 o                         
   3  -5  10       9630.39       9742.24       375.29 o                         
   4  -5  10       7645.02       7065.50       276.11 o                         
   5  -5  10        416.43        420.61        74.28 o                         
   6  -5  10       3319.53       3260.35       317.89 o                         
   7  -5  10       3165.75       3082.27       196.25 o                         
   8  -5  10       7392.07       7520.12       527.09 o                         
 -10  -4  10         13.53        167.71       111.08 o                         
  -9  -4  10       1118.46        799.97       152.97 o                         
  -8  -4  10       4283.19       4588.86       249.15 o                         
  -7  -4  10       1470.22       1374.69       133.15 o                         
  -6  -4  10       7722.34       7904.92       344.45 o                         
  -5  -4  10       1935.26       1935.18        95.91 o                         
  -4  -4  10      57466.29      57080.86      1604.31 o                         
  -3  -4  10       7598.78       7508.89       234.43 o                         
  -2  -4  10       1022.99       1034.25        60.16 o                         
  -1  -4  10        122.95        120.26        20.01 o                         
   0  -4  10      10157.59      10046.11       267.13 o                         
   1  -4  10       6184.40       5929.29       230.67 o                         
   2  -4  10       3071.59       3129.85       119.77 o                         
   3  -4  10        142.63        169.21        31.16 o                         
   4  -4  10        307.92        274.43        78.41 o                         
   5  -4  10       4914.08       4650.50       237.76 o                         
   6  -4  10         59.22         26.14        43.56 o                         
   7  -4  10       1040.23       1119.30       159.00 o                         
   8  -4  10       2941.82       2637.39       237.41 o                         
   9  -4  10       1605.12       1877.25       180.78 o                         
 -10  -3  10       1257.18       1064.52       163.21 o                         
  -9  -3  10       1033.88        795.20       155.98 o                         
  -8  -3  10       3090.44       3118.05       186.80 o                         
  -7  -3  10       1034.01        941.07       101.89 o                         
  -6  -3  10       5797.08       5704.78       258.36 o                         
  -5  -3  10       5096.05       4873.35       199.58 o                         
  -4  -3  10       3044.36       3106.96       120.30 o                         
  -3  -3  10        983.02       1023.16        83.98 o                         
  -2  -3  10      12329.37      12733.37       358.11 o                         
  -1  -3  10       5777.09       5859.75       171.37 o                         
   0  -3  10      76196.16      81240.34      1841.59 o                         
   1  -3  10       2096.20       2191.08        97.05 o                         
   2  -3  10       5232.62       5558.84       162.13 o                         
   3  -3  10       1440.36       1432.97        58.59 o                         
   4  -3  10      12627.80      12890.67       594.10 o                         
   5  -3  10       2730.92       3005.48       233.05 o                         
   6  -3  10       5124.08       5255.18       352.84 o                         
   7  -3  10       1224.80       1332.74       135.04 o                         
 -10  -2  10       1315.63       1725.98       172.93 o                         
  -9  -2  10       1259.74       1171.47       190.81 o                         
  -8  -2  10       6847.55       6608.91       402.02 o                         
  -7  -2  10        727.64        714.59        84.53 o                         
  -6  -2  10       7561.54       7520.20       306.59 o                         
  -5  -2  10       1816.69       1838.78        78.76 o                         
  -4  -2  10      44702.57      43428.87      1131.92 o                         
  -3  -2  10       2830.29       2787.41       105.15 o                         
  -2  -2  10      42336.34      43387.42      1090.52 o                         
  -1  -2  10       5656.20       6039.77       166.19 o                         
   0  -2  10      29810.72      32517.98       764.58 o                         
   1  -2  10       1811.91       1651.98       103.09 o                         
   2  -2  10       8655.96      10334.39       294.58 o                         
   3  -2  10       2120.45       2175.36       105.27 o                         
   4  -2  10       2198.88       2611.54       135.51 o                         
   5  -2  10       2935.19       2904.67       177.99 o                         
   6  -2  10       3133.57       3125.18       128.79 o                         
   7  -2  10        394.72        500.95        87.12 o                         
 -10  -1  10        556.48        688.44       112.98 o                         
  -9  -1  10         48.09         40.01        43.68 o                         
  -8  -1  10       2261.02       2113.84       251.50 o                         
  -7  -1  10         61.44         60.18        32.18 o                         
  -6  -1  10      26773.44      25778.89       936.61 o                         
  -5  -1  10       1287.67       1252.21        60.37 o                         
  -4  -1  10       5423.81       5526.92       179.43 o                         
  -3  -1  10       3018.96       2926.43       108.78 o                         
  -2  -1  10      71077.07      72837.64      1796.44 o                         
  -1  -1  10       1383.15       1454.61        56.38 o                         
   0  -1  10      14524.03      15963.97       471.28 o                         
   1  -1  10        250.10        163.94        25.60 o                         
   3  -1  10        460.09        400.16        53.84 o                         
   4  -1  10      13510.21      13658.01       837.35 o                         
   5  -1  10         10.91        357.39       109.99 o                         
   6  -1  10      16413.57      16684.41       704.32 o                         
   7  -1  10       1086.08       1075.95       137.22 o                         
   8  -1  10       2435.40       2611.25       219.98 o                         
   9  -1  10       1062.33       1008.43       150.28 o                         
 -10   0  10        736.89       1266.20       153.73 o                         
  -9   0  10         56.05         88.18        50.71 o                         
  -8   0  10      12763.33      12426.99       655.95 o                         
  -7   0  10        851.00        899.25       105.64 o                         
  -6   0  10       7261.18       7135.19       304.83 o                         
  -5   0  10        537.17        609.45        45.88 o                         
  -4   0  10       1182.58       1300.08        59.89 o                         
  -3   0  10        782.69        792.38        51.07 o                         
  -2   0  10     119304.56     116144.34      2650.65 o                         
  -1   0  10       2935.21       2218.76       184.87 o                         
   0   0  10       5252.22       5827.42       176.05 o                         
   1   0  10       1818.44       1686.96        81.42 o                         
   2   0  10       6692.30       9987.41       614.21 o                         
   3   0  10         89.43         93.40        20.65 o                         
   4   0  10       1422.69       1399.41        73.36 o                         
   5   0  10        105.25        257.38        63.74 o                         
   6   0  10       3191.60       3338.22       164.04 o                         
   7   0  10       1258.46       1269.49       117.51 o                         
   8   0  10        427.50        429.07        95.83 o                         
   9   0  10          6.80         56.63        58.81 o                         
 -10   1  10        539.00        714.58       110.48 o                         
  -9   1  10         38.49         58.16        53.88 o                         
  -8   1  10       2353.29       2645.17       198.14 o                         
  -7   1  10         66.53         99.72        37.04 o                         
  -6   1  10      27199.25      27731.46       942.71 o                         
  -5   1  10       1268.42       1206.62        61.70 o                         
  -4   1  10       5598.26       5679.27       144.21 o                         
  -3   1  10       3015.65       3066.56        97.64 o                         
  -2   1  10      69323.99      68950.20      2021.72 o                         
  -1   1  10       1402.93       1428.45        61.36 o                         
   0   1  10      14572.13      15777.35       472.63 o                         
   1   1  10        221.92        225.25        22.01 o                         
   2   1  10       5591.03       7961.36       361.40 o                         
   3   1  10        475.21        451.56        47.48 o                         
   4   1  10      13505.18      13045.19       467.41 o                         
   5   1  10         19.05        171.81        29.95 o                         
   6   1  10      16708.93      16588.13       499.68 o                         
   7   1  10       1118.25       1199.24        78.91 o                         
   8   1  10       2462.59       2632.07       158.40 o                         
   9   1  10       1059.06       1365.41       182.96 o                         
 -10   2  10       1219.98       1598.34       157.43 o                         
  -9   2  10       1309.82       1155.15       168.57 o                         
  -8   2  10       6791.62       6077.34       293.07 o                         
  -7   2  10        775.10        799.92        85.36 o                         
  -6   2  10       7408.70       6820.26       530.99 o                         
  -5   2  10       1901.55       1850.01        80.91 o                         
  -4   2  10      44736.16      44047.23      1024.54 o                         
  -3   2  10       2881.23       2662.26       109.32 o                         
  -2   2  10      43116.52      42130.50      1455.48 o                         
  -1   2  10       5712.25       5932.33       218.09 o                         
   0   2  10      29971.62      32498.78       766.13 o                         
   1   2  10       1914.08       1727.12        52.74 o                         
   2   2  10       9039.21      10296.49       252.87 o                         
   3   2  10       2121.72       2235.55       111.84 o                         
   4   2  10       2343.24       2522.31       192.08 o                         
   5   2  10       3117.39       3237.08       174.27 o                         
   6   2  10       3452.22       3416.23       150.40 o                         
   7   2  10        401.71        438.80        54.89 o                         
   8   2  10       2016.46       1916.59       159.18 o                         
   9   2  10        504.63        574.18        66.37 o                         
 -10   3  10       1199.14        993.63       179.58 o                         
  -9   3  10       1070.20       1072.37       125.90 o                         
  -8   3  10       3382.20       3211.71       198.99 o                         
  -7   3  10       1029.29       1027.66        86.44 o                         
  -6   3  10       5860.65       5529.08       213.44 o                         
  -5   3  10       5499.64       5590.40       150.84 o                         
  -4   3  10       2895.13       2907.09        92.49 o                         
  -3   3  10        994.41        965.78        44.85 o                         
  -2   3  10      12861.22      12689.91       283.26 o                         
  -1   3  10       5636.11       5420.73       144.07 o                         
   0   3  10      76456.85      78812.77      1832.76 o                         
   1   3  10       1988.44       1908.82        65.86 o                         
   2   3  10       4914.78       5134.90       144.13 o                         
   3   3  10       1429.09       1395.57        73.37 o                         
   4   3  10      12837.04      12234.88       452.41 o                         
   5   3  10       2564.28       2751.89       173.21 o                         
   6   3  10       5136.40       4835.37       266.28 o                         
   7   3  10       1283.80       1308.37        96.90 o                         
   8   3  10       9340.55       9409.95       366.77 o                         
   9   3  10        970.33       1009.20        95.39 o                         
 -10   4  10         19.92        203.88        66.84 o                         
  -9   4  10       1225.08       1269.24       134.42 o                         
  -8   4  10       4262.54       4931.99       300.19 o                         
  -7   4  10       1537.47       1530.10        96.18 o                         
  -6   4  10       7785.39       7702.69       226.91 o                         
  -5   4  10       1899.88       2163.08        86.68 o                         
  -4   4  10      57425.76      54843.40      1125.45 o                         
  -3   4  10       7722.34       7387.58       169.75 o                         
  -2   4  10       1048.23       1112.57        52.54 o                         
  -1   4  10        106.33        141.84        19.10 o                         
   0   4  10      10137.63      10345.63       225.13 o                         
   1   4  10       6028.30       5765.16       173.12 o                         
   2   4  10       2998.78       2910.61        93.90 o                         
   3   4  10        135.96        152.64        27.84 o                         
   4   4  10        341.16        302.75        95.83 o                         
   5   4  10       4907.39       4707.99       208.06 o                         
   6   4  10         69.73        102.01        34.87 o                         
   7   4  10        918.96        878.60       110.94 o                         
   8   4  10       2839.80       2721.79       198.59 o                         
   9   4  10       1572.41       1536.67       161.57 o                         
  -9   5  10       1052.71        772.15       172.18 o                         
  -8   5  10       1714.21       1959.85       170.88 o                         
  -7   5  10       1937.12       1827.45       111.58 o                         
  -6   5  10        148.04        148.23        30.41 o                         
  -5   5  10       3932.13       3739.80       135.59 o                         
  -4   5  10        360.23        452.05        50.88 o                         
  -3   5  10       2453.95       2324.67        80.42 o                         
  -2   5  10       1208.41       1173.18        55.90 o                         
  -1   5  10       7530.60       7175.96       163.02 o                         
   0   5  10      26128.49      25722.43       576.19 o                         
   1   5  10        207.61        190.67        24.13 o                         
   2   5  10       9447.70       9664.87       274.28 o                         
   3   5  10       9661.35      10284.49       334.96 o                         
   4   5  10       7444.07       6907.02       289.02 o                         
   5   5  10        485.37        629.17        72.00 o                         
   6   5  10       3259.96       2879.31       160.05 o                         
   7   5  10       3174.53       3473.47       214.04 o                         
   8   5  10       7137.51       7082.55       389.52 o                         
  -9   6  10        462.53        442.79        89.96 o                         
  -8   6  10       2272.69       2639.29       207.79 o                         
  -7   6  10       4794.81       4635.86       266.90 o                         
  -6   6  10       4402.51       4337.87       156.40 o                         
  -5   6  10       1176.81       1295.31        84.38 o                         
  -4   6  10      12870.25      12266.38       279.06 o                         
  -3   6  10      11173.07      10762.75       272.29 o                         
  -2   6  10      19678.35      20055.14       443.94 o                         
  -1   6  10        589.85        659.28        44.94 o                         
   0   6  10       3898.53       3801.59       113.86 o                         
   1   6  10       5793.08       5568.12       147.55 o                         
   2   6  10       7285.23       7601.25       231.52 o                         
   3   6  10        865.91        857.85        75.55 o                         
   4   6  10        718.04        830.43        78.04 o                         
   5   6  10       1712.56       1692.59       117.33 o                         
   6   6  10       1522.46       1517.70       112.46 o                         
   7   6  10       1710.19       1769.35       123.47 o                         
   8   6  10       1049.54       1109.49       113.66 o                         
  -8   7  10        784.23        703.40       108.77 o                         
  -7   7  10        936.30       1175.75       109.38 o                         
  -6   7  10       1539.29       1472.12       103.88 o                         
  -5   7  10       7313.85       7079.12       261.49 o                         
  -4   7  10        174.87        223.38        30.50 o                         
  -3   7  10        224.07        221.39        36.88 o                         
  -2   7  10       7120.50       6901.72       217.30 o                         
  -1   7  10       5887.50       5631.23       175.16 o                         
   0   7  10        839.60        853.65        68.04 o                         
   1   7  10        865.67        873.99        87.48 o                         
   2   7  10      11582.47      12253.37       358.41 o                         
   3   7  10       5000.46       5023.28       206.05 o                         
   4   7  10       6463.53       6081.88       242.10 o                         
   5   7  10        440.59        434.13        60.39 o                         
   6   7  10       4464.51       4252.51       194.68 o                         
   7   7  10       2155.46       2165.95       165.81 o                         
  -7   8  10       2705.32       2512.56       218.34 o                         
  -6   8  10       3564.39       3481.09       166.78 o                         
  -5   8  10        204.59        322.10        75.28 o                         
  -4   8  10       1729.20       1779.37       108.81 o                         
  -3   8  10       4959.95       4897.70       183.27 o                         
  -2   8  10      17489.52      17176.72       503.18 o                         
  -1   8  10        503.07        479.53        46.00 o                         
   0   8  10       3286.75       3198.68       129.82 o                         
   1   8  10       4586.25       4280.27       164.03 o                         
   2   8  10       1910.90       1807.04       139.01 o                         
   3   8  10        166.22        161.77        41.55 o                         
   4   8  10        788.00        819.35        87.87 o                         
   5   8  10       4787.68       4822.97       213.24 o                         
   6   8  10        681.14        640.58       113.51 o                         
  -6   9  10        442.84        327.80        84.71 o                         
  -5   9  10       4665.41       4469.62       273.31 o                         
  -4   9  10       1422.34       1078.41       116.10 o                         
  -3   9  10         56.12         70.76        30.10 o                         
  -2   9  10        972.74       1026.73        76.18 o                         
  -1   9  10       3189.19       3125.64       124.24 o                         
   0   9  10       1809.65       1758.11        90.52 o                         
   1   9  10         71.07         82.02        33.89 o                         
   2   9  10       9461.75       9581.15       347.24 o                         
   3   9  10       2464.41       2584.21       159.42 o                         
   4   9  10       2921.30       2754.79       164.07 o                         
   5   9  10        317.85        549.40        95.87 o                         
  -4  10  10       3763.91       3382.36       241.29 o                         
  -3  10  10       2546.84       2470.26       127.46 o                         
  -2  10  10       2386.60       2626.44       131.52 o                         
  -1  10  10         61.30         69.20        28.35 o                         
   0  10  10       3261.95       3322.88       148.11 o                         
   1  10  10       1925.69       1806.31       130.60 o                         
   2  10  10        788.65        755.19        83.37 o                         
   3  10  10        291.90        320.43        74.59 o                         
  -1  11  10       1759.93       1710.29       119.41 o                         
   0  11  10       4040.08       4130.29       193.35 o                         
  -4 -10  11        680.67        727.25        89.28 o                         
  -3 -10  11        202.58        200.38       107.81 o                         
  -2 -10  11        118.70        123.69        70.79 o                         
  -1 -10  11       1153.07       1098.66       131.87 o                         
   0 -10  11       2910.23       2992.87       199.21 o                         
   1 -10  11       1299.35       1325.57        90.96 o                         
   2 -10  11       2924.95       2812.12       305.71 o                         
   3 -10  11       1341.49       2016.65       372.45 o                         
  -6  -9  11        913.41        940.54       115.86 o                         
  -5  -9  11       2595.58       2793.08       166.27 o                         
  -4  -9  11       1747.05       1777.47       128.68 o                         
  -3  -9  11       1009.67       1192.36       110.53 o                         
  -2  -9  11       9455.82       9598.87       473.27 o                         
  -1  -9  11        941.47        863.40       130.68 o                         
   0  -9  11       3687.26       3641.10       233.32 o                         
   1  -9  11       4024.83       3770.97       189.33 o                         
   2  -9  11       2428.11       2387.79       243.12 o                         
   3  -9  11        346.75        335.81       102.88 o                         
   4  -9  11       2059.36       1983.98       348.49 o                         
   5  -9  11       3667.76       3761.04       481.35 o                         
  -7  -8  11       2239.34       2018.83       333.24 o                         
  -6  -8  11       2447.56       2367.19       156.03 o                         
  -5  -8  11       2267.84       2248.74       115.45 o                         
  -4  -8  11        441.47        459.40        55.19 o                         
  -3  -8  11       3730.45       3713.43       191.14 o                         
  -2  -8  11       1223.66       1369.01       260.28 o                         
  -1  -8  11       2961.18       3045.95       209.86 o                         
   0  -8  11        912.11       1092.61       101.45 o                         
   1  -8  11       1707.23       1732.84       229.83 o                         
   2  -8  11       5723.28       5783.21       371.17 o                         
   3  -8  11       5854.00       5520.75       364.12 o                         
   4  -8  11       3053.19       3254.78       377.78 o                         
   5  -8  11          6.83         20.30        37.05 o                         
   6  -8  11       3164.05       3416.91       431.25 o                         
  -8  -7  11        327.46        483.31       111.65 o                         
  -7  -7  11       1333.91       1501.80       161.44 o                         
  -6  -7  11       2483.29       2339.04       149.60 o                         
  -5  -7  11       1048.10       1096.51        93.14 o                         
  -4  -7  11       5096.31       5123.28       184.71 o                         
  -3  -7  11       2985.26       3103.32       138.34 o                         
  -2  -7  11      14621.67      15048.20       432.95 o                         
  -1  -7  11       1106.01       1159.55        95.31 o                         
   0  -7  11       4254.02       4303.44       199.38 o                         
   1  -7  11       2752.47       2529.72       133.10 o                         
   2  -7  11      10069.73       9152.77       505.91 o                         
   3  -7  11        856.51        910.93       136.42 o                         
   4  -7  11       3270.58       2926.44       164.22 o                         
   5  -7  11       2282.25       2136.81       147.39 o                         
   6  -7  11       1040.75       1103.84       239.48 o                         
   7  -7  11       1052.52       1095.34       230.87 o                         
  -9  -6  11        341.97        368.09       141.57 o                         
  -8  -6  11       3285.73       3307.70       237.15 o                         
  -7  -6  11       3764.48       3909.68       239.12 o                         
  -6  -6  11       4031.29       3881.59       192.38 o                         
  -5  -6  11       4466.27       4435.77       157.31 o                         
  -4  -6  11       1121.66       1208.66        94.90 o                         
  -3  -6  11       1255.50       1450.85        95.67 o                         
  -2  -6  11      10014.68      10203.35       256.23 o                         
  -1  -6  11       1188.06       1274.99       103.52 o                         
   0  -6  11       7905.34       7810.43       277.70 o                         
   1  -6  11       1861.10       1859.23       105.53 o                         
   2  -6  11       5308.55       5077.30       313.34 o                         
   3  -6  11       5535.16       5223.56       245.28 o                         
   4  -6  11       3007.06       2902.24       151.37 o                         
   5  -6  11       2230.66       2077.05       217.80 o                         
   6  -6  11       1092.82        922.21       122.26 o                         
   7  -6  11       2923.01       2722.29       198.78 o                         
  -9  -5  11       2279.26       2558.39       257.19 o                         
  -8  -5  11        237.27        299.01        81.26 o                         
  -7  -5  11       1609.59       1759.37       165.16 o                         
  -6  -5  11       1472.80       1370.82       209.16 o                         
  -5  -5  11       1403.41       1474.06       137.79 o                         
  -4  -5  11      41382.23      41403.07      1202.68 o                         
  -3  -5  11       4136.72       4369.81       146.39 o                         
  -2  -5  11       6462.28       6926.03       189.55 o                         
  -1  -5  11       2029.55       2146.58        79.93 o                         
   0  -5  11      17456.64      18161.47       551.59 o                         
   1  -5  11       2078.29       1987.32        76.14 o                         
   2  -5  11       8535.33       9231.57       438.53 o                         
   3  -5  11       3172.58       3204.28       156.94 o                         
   4  -5  11       8803.56       8246.65       320.55 o                         
   5  -5  11       5637.14       5623.91       301.11 o                         
   6  -5  11        467.46        495.35        81.45 o                         
   7  -5  11        532.97        596.54        88.39 o                         
   8  -5  11       1789.10       1724.79       233.05 o                         
  -9  -4  11        299.88        293.17        73.71 o                         
  -8  -4  11       7930.09       7854.80       365.84 o                         
  -7  -4  11       2543.86       2518.32       177.14 o                         
  -6  -4  11        782.82        849.77       103.26 o                         
  -5  -4  11       3846.85       3890.89       166.48 o                         
  -4  -4  11       8291.61       8252.65       287.42 o                         
  -3  -4  11       2945.29       3136.66       121.27 o                         
  -2  -4  11        175.02        263.31        37.30 o                         
  -1  -4  11       1600.51       1613.86        74.45 o                         
   0  -4  11      13405.76      13584.63       383.12 o                         
   1  -4  11       1515.39       1464.73        56.94 o                         
   2  -4  11       1234.34       1439.36        95.09 o                         
   3  -4  11       4937.76       4847.79       205.33 o                         
   4  -4  11       8724.40       8058.70       377.93 o                         
   5  -4  11       1371.55       1483.15       147.02 o                         
   6  -4  11       4001.02       3692.54       289.68 o                         
   7  -4  11       3052.05       3234.17       261.36 o                         
   8  -4  11      11373.07      11231.07       734.00 o                         
 -10  -3  11        283.00        241.76       137.22 o                         
  -9  -3  11       1710.52       1375.30       205.60 o                         
  -8  -3  11       4274.33       4263.93       226.79 o                         
  -7  -3  11       2375.56       2353.91       161.34 o                         
  -6  -3  11       4204.25       4320.73       215.45 o                         
  -5  -3  11       1943.81       1965.72       181.08 o                         
  -4  -3  11      53530.07      51716.55      1304.07 o                         
  -3  -3  11       4024.22       4524.88       148.21 o                         
  -2  -3  11      10286.01      10249.65       292.20 o                         
  -1  -3  11       1705.82       1825.28        64.89 o                         
   0  -3  11      16176.68      16392.29       540.31 o                         
   1  -3  11       1308.69       1302.83        84.91 o                         
   2  -3  11       5142.84       5338.63       251.59 o                         
   3  -3  11        722.31        699.81        41.49 o                         
   4  -3  11       7183.99       7849.65       604.34 o                         
   5  -3  11       2785.01       3173.19       250.47 o                         
   6  -3  11       2457.76       2576.40       219.98 o                         
   7  -3  11       1009.67       1095.34       145.93 o                         
   8  -3  11       2261.91       2532.84       204.74 o                         
 -10  -2  11        710.99        895.94       129.67 o                         
  -9  -2  11       1112.07        896.34       171.42 o                         
  -8  -2  11       5440.35       5255.99       284.16 o                         
  -7  -2  11        431.06        490.54        70.84 o                         
  -6  -2  11      28407.90      26754.93       940.57 o                         
  -5  -2  11       5018.65       5024.00       190.81 o                         
  -4  -2  11       6350.38       6302.01       210.32 o                         
  -3  -2  11       4596.17       4643.12       154.90 o                         
  -2  -2  11      27604.83      28282.52       712.94 o                         
  -1  -2  11       2217.24       2284.97        68.25 o                         
   0  -2  11      15945.17      17246.33       537.31 o                         
   1  -2  11        540.22        532.50        54.88 o                         
   3  -2  11        329.01        360.95        32.28 o                         
   4  -2  11       3191.49       3375.65       250.37 o                         
   5  -2  11        175.51        173.45        29.22 o                         
   6  -2  11      21000.09      16762.64      1101.87 o                         
   7  -2  11         69.35         60.99        39.20 o                         
 -10  -1  11        959.78       1192.11       147.44 o                         
  -9  -1  11       1007.60        676.29       152.26 o                         
  -8  -1  11       3427.79       3142.18       193.61 o                         
  -7  -1  11       1515.58       1427.06       114.96 o                         
  -6  -1  11      22756.70      22602.97       823.12 o                         
  -5  -1  11       3839.21       3838.85       156.15 o                         
  -4  -1  11       9916.79       9568.77       249.53 o                         
  -3  -1  11       1373.65       1356.16        71.27 o                         
  -2  -1  11      47256.46      45780.31      1139.13 o                         
  -1  -1  11       3358.20       3116.83       116.07 o                         
   0  -1  11      36055.11      38982.54      2059.90 o                         
   1  -1  11       1950.60       1806.96       169.76 o                         
   2  -1  11        228.52        389.87        91.48 o                         
   3  -1  11        845.60        795.42        65.23 o                         
   4  -1  11        178.35        252.65        63.16 o                         
   5  -1  11        747.43        864.49        57.41 o                         
   6  -1  11       6376.75       5836.40       428.64 o                         
   7  -1  11       1336.92       1263.05       148.11 o                         
   8  -1  11       6593.96       6738.21       424.72 o                         
 -10   0  11         53.75         55.14        57.58 o                         
  -9   0  11        271.75        303.63        75.57 o                         
  -8   0  11       2015.93       2563.56       276.61 o                         
  -7   0  11         40.53         58.47        32.41 o                         
  -6   0  11      51872.31      50952.93      1726.17 o                         
  -5   0  11        231.50        226.88        36.10 o                         
  -4   0  11       2095.54       2104.46        69.45 o                         
  -3   0  11        534.56        613.40        49.27 o                         
  -2   0  11      45355.82      44062.21      1136.61 o                         
  -1   0  11        406.23        419.14        34.47 o                         
   0   0  11         12.77         -4.15        20.59 o                         
   1   0  11        725.90        775.88        92.74 o                         
   3   0  11       1281.82       1177.53        74.82 o                         
   4   0  11        617.33        535.80        95.83 o                         
   5   0  11        757.41        608.63        54.41 o                         
   6   0  11      30861.15      30179.73      1003.13 o                         
   7   0  11        145.79        253.43        32.45 o                         
   8   0  11       1614.13       1698.65       187.31 o                         
   9   0  11        162.67        161.18        69.70 o                         
 -10   1  11        877.78       1143.76       165.84 o                         
  -9   1  11       1103.33       1302.74       171.64 o                         
  -8   1  11       3285.87       2874.51       433.32 o                         
  -7   1  11       1462.61       1399.87       130.82 o                         
  -6   1  11      22305.35      23388.77       825.27 o                         
  -5   1  11       3810.96       3889.30       155.77 o                         
  -4   1  11       9371.28       9320.32       249.58 o                         
  -3   1  11       1412.03       1410.64        63.97 o                         
  -2   1  11      47082.32      42309.11      1263.86 o                         
  -1   1  11       3243.44       3245.09       104.79 o                         
   0   1  11      35953.80      40256.75      1368.57 o                         
   1   1  11       1837.09       1878.51       105.11 o                         
   3   1  11        894.19        792.62        69.86 o                         
   4   1  11        188.96        235.76        36.78 o                         
   5   1  11        769.29        869.02        72.90 o                         
   6   1  11       6081.23       6028.80       285.68 o                         
   7   1  11       1413.27       1376.59       101.77 o                         
   8   1  11       6469.58       6015.07       246.23 o                         
   9   1  11          1.45         69.70        63.16 o                         
 -10   2  11        708.00        806.76       117.86 o                         
  -9   2  11       1116.64        887.16       118.17 o                         
  -8   2  11       5331.52       5442.56       270.16 o                         
  -7   2  11        452.04        472.17        58.47 o                         
  -6   2  11      28093.32      26473.54      1038.93 o                         
  -5   2  11       4854.60       4929.70       162.43 o                         
  -4   2  11       6648.59       6931.72       192.20 o                         
  -3   2  11       4658.96       4394.57       161.69 o                         
  -2   2  11      27979.93      26261.48       955.06 o                         
  -1   2  11       2047.27       1915.19       112.08 o                         
   0   2  11      16029.70      16138.72       452.86 o                         
   1   2  11        546.60        556.15        37.61 o                         
   2   2  11        244.61         -2.18        23.96 o                         
   3   2  11        323.68        349.70        46.97 o                         
   4   2  11       3200.85       2976.61       248.30 o                         
   5   2  11        194.62        199.62        42.21 o                         
   6   2  11      19960.25      19928.67       810.04 o                         
   7   2  11         48.13         27.88        29.00 o                         
   8   2  11       4473.66       4558.77       286.41 o                         
   9   2  11         76.24         80.92        39.81 o                         
 -10   3  11        321.74        497.51       212.36 o                         
  -9   3  11       1720.16       1577.80       180.96 o                         
  -8   3  11       4217.60       4247.85       339.08 o                         
  -7   3  11       2314.94       2257.15       130.40 o                         
  -6   3  11       4036.92       4144.12       202.95 o                         
  -5   3  11       2007.52       2189.56       117.73 o                         
  -4   3  11      54071.19      49158.93      1280.11 o                         
  -3   3  11       3733.20       3809.70       145.72 o                         
  -2   3  11       9884.38       9759.15       229.39 o                         
  -1   3  11       1740.48       1724.91        61.84 o                         
   0   3  11      15874.47      15816.69       360.28 o                         
   1   3  11       1212.06       1166.10        48.34 o                         
   2   3  11       5184.08       5344.90       146.18 o                         
   3   3  11        643.41        573.77        58.83 o                         
   4   3  11       7070.76       6980.95       285.22 o                         
   5   3  11       2483.84       2749.55       175.31 o                         
   6   3  11       2554.46       2517.57       165.83 o                         
   7   3  11        959.04        931.18       108.36 o                         
   8   3  11       2087.31       2223.99       178.60 o                         
   9   3  11        703.62        850.35       153.55 o                         
  -9   4  11        290.16        391.79       107.75 o                         
  -8   4  11       8082.87       8267.74       319.88 o                         
  -7   4  11       2401.93       2392.61       126.88 o                         
  -6   4  11        873.51        955.98        79.30 o                         
  -5   4  11       3739.13       3505.68       117.78 o                         
  -4   4  11       8125.71       8001.84       213.64 o                         
  -3   4  11       2969.61       2826.58        91.18 o                         
  -2   4  11        129.86        207.04        24.75 o                         
  -1   4  11       1597.84       1502.13        59.95 o                         
   0   4  11      13406.12      13621.11       292.96 o                         
   1   4  11       1497.28       1389.11        61.33 o                         
   2   4  11       1253.99       1413.04        90.57 o                         
   3   4  11       4773.58       4621.57       171.36 o                         
   4   4  11       8400.33       7915.34       314.01 o                         
   5   4  11       1288.89       1431.20       102.67 o                         
   6   4  11       3904.24       3538.57       440.94 o                         
   7   4  11       2895.43       2605.70       186.25 o                         
   8   4  11      11453.10      11599.48       551.05 o                         
  -9   5  11       2349.29       2213.61       185.26 o                         
  -8   5  11        305.06        274.43       106.72 o                         
  -7   5  11       1667.28       1707.53       109.87 o                         
  -6   5  11       1586.05       1653.56        91.91 o                         
  -5   5  11       1394.48       1559.89        83.49 o                         
  -4   5  11      41103.05      40194.15       976.03 o                         
  -3   5  11       4187.10       4013.37       121.81 o                         
  -2   5  11       6705.17       6913.90       168.51 o                         
  -1   5  11       2130.12       2036.62        71.77 o                         
   0   5  11      17621.47      17746.42       403.97 o                         
   1   5  11       2227.38       2018.46        77.49 o                         
   2   5  11       7959.65       8735.84       259.35 o                         
   3   5  11       3293.67       3344.84       142.31 o                         
   4   5  11       8692.26       8383.72       332.25 o                         
   5   5  11       5955.02       5816.82       252.08 o                         
   6   5  11        516.82        511.31        71.42 o                         
   7   5  11        539.05        623.14       116.53 o                         
   8   5  11       1679.54       1594.11       169.54 o                         
  -9   6  11        341.42        344.13       204.74 o                         
  -8   6  11       3328.87       3547.54       208.48 o                         
  -7   6  11       3791.75       3735.90       184.71 o                         
  -6   6  11       4162.66       4231.85       153.34 o                         
  -5   6  11       4723.83       4737.09       164.31 o                         
  -4   6  11       1196.01       1303.38        72.58 o                         
  -3   6  11       1254.35       1267.52        67.34 o                         
  -2   6  11       9118.48       9018.40       287.90 o                         
  -1   6  11       1340.96       1371.54        65.98 o                         
   0   6  11       7659.69       8000.72       239.88 o                         
   1   6  11       1995.71       1980.75       144.73 o                         
   2   6  11       5447.79       5865.35       186.42 o                         
   3   6  11       6017.16       6170.68       223.16 o                         
   4   6  11       2895.99       2654.54       137.58 o                         
   5   6  11       2284.22       2298.39       128.89 o                         
   6   6  11       1172.55        979.76       166.87 o                         
   7   6  11       3158.55       3030.82       155.92 o                         
  -8   7  11        305.71        360.31        66.66 o                         
  -7   7  11       1496.78       1783.67       137.65 o                         
  -6   7  11       2677.05       2584.94       151.79 o                         
  -5   7  11        993.62       1124.29        85.92 o                         
  -4   7  11       5094.24       4903.24       169.84 o                         
  -3   7  11       3250.95       3226.43       129.00 o                         
  -2   7  11      14522.76      14346.40       419.70 o                         
  -1   7  11       1133.36       1118.66        70.17 o                         
   0   7  11       4030.37       3860.06       119.96 o                         
   1   7  11       2909.97       2602.85       112.60 o                         
   2   7  11       9966.56      10382.54       304.06 o                         
   3   7  11        916.17        968.75        87.43 o                         
   4   7  11       3250.80       2843.00       148.45 o                         
   5   7  11       2369.09       2374.81       143.29 o                         
   6   7  11       1098.56       1137.88       104.44 o                         
   7   7  11        960.07       1100.23       118.66 o                         
  -7   8  11       2233.14       1967.19       291.86 o                         
  -6   8  11       2554.38       2750.27       201.99 o                         
  -5   8  11       2346.73       2281.91       180.15 o                         
  -4   8  11        462.41        487.58        59.50 o                         
  -3   8  11       3725.17       3771.13       135.60 o                         
  -2   8  11       1104.68       1222.68        87.77 o                         
  -1   8  11       2983.39       2791.10       114.92 o                         
   0   8  11        890.89        914.31        62.12 o                         
   1   8  11       1740.10       1675.42       102.87 o                         
   2   8  11       5725.94       6262.59       273.05 o                         
   3   8  11       6111.91       6566.71       250.35 o                         
   4   8  11       2794.50       2896.95       163.11 o                         
   5   8  11          1.85         35.48        36.11 o                         
   6   8  11       3120.50       2808.51       191.81 o                         
  -6   9  11        825.47        880.32       145.53 o                         
  -5   9  11       2497.82       2433.35       202.15 o                         
  -4   9  11       2058.84       1827.69       149.73 o                         
  -3   9  11        957.52        990.56        79.64 o                         
  -2   9  11       9510.25       9651.85       308.72 o                         
  -1   9  11        995.06       1015.18        73.54 o                         
   0   9  11       3515.27       3619.83       131.79 o                         
   1   9  11       4155.01       4013.78       202.77 o                         
   2   9  11       2373.47       2299.09       119.72 o                         
   3   9  11        280.76        332.07        79.54 o                         
   4   9  11       2163.17       2024.27       143.72 o                         
   5   9  11       3687.64       3707.44       221.29 o                         
  -4  10  11        704.39        790.87       127.43 o                         
  -3  10  11        208.27        246.53        45.74 o                         
  -2  10  11        108.51        142.90        37.48 o                         
  -1  10  11       1117.90       1073.26        82.81 o                         
   0  10  11       2906.26       2900.84       142.60 o                         
   1  10  11       1292.99       1156.39       105.15 o                         
   2  10  11       2836.77       2969.34       260.21 o                         
   3  10  11       1339.55       1726.90       310.37 o                         
  -4 -10  12       2571.62       2492.63       157.36 o                         
  -3 -10  12        325.64        262.49        73.05 o                         
  -2 -10  12       4694.36       4592.57       268.20 o                         
  -1 -10  12       2188.16       2483.42       185.69 o                         
   0 -10  12       4491.26       4201.01       301.66 o                         
   1 -10  12        839.12        707.86       219.98 o                         
   2 -10  12       2523.43       2672.61       295.96 o                         
  -5  -9  12        600.53        617.03        84.88 o                         
  -4  -9  12        534.66        513.41        81.88 o                         
  -3  -9  12       2515.08       2870.09       297.62 o                         
  -2  -9  12       3206.54       2789.56       213.37 o                         
  -1  -9  12        768.78        757.96       128.50 o                         
   0  -9  12       2300.92       2083.45       326.71 o                         
   1  -9  12       5391.87       4991.52       234.91 o                         
   2  -9  12        447.85        730.93       143.50 o                         
   3  -9  12       1836.94       1787.83       224.29 o                         
   4  -9  12        417.31        331.06       145.93 o                         
  -7  -8  12         27.82        243.94       135.04 o                         
  -6  -8  12        179.57        238.88        55.24 o                         
  -5  -8  12       2432.31       2659.70       142.37 o                         
  -4  -8  12        735.63        772.36        75.29 o                         
  -3  -8  12        161.90         95.87        35.83 o                         
  -2  -8  12       9017.27       8846.33       605.50 o                         
  -1  -8  12       3774.76       4003.53       238.51 o                         
   0  -8  12       4081.79       4225.71       205.63 o                         
   1  -8  12       1489.91       1324.72        69.01 o                         
   2  -8  12       7618.44       7450.65       432.77 o                         
   3  -8  12       4141.43       4551.75       411.65 o                         
   4  -8  12       2400.20       2390.55       225.70 o                         
   5  -8  12       3821.29       3908.60       258.36 o                         
   6  -8  12       1446.50       1764.00       304.93 o                         
  -8  -7  12       2282.86       2173.47       378.98 o                         
  -7  -7  12       2329.42       2730.01       201.14 o                         
  -6  -7  12       6839.96       7094.64       263.71 o                         
  -5  -7  12        367.14        448.76        55.37 o                         
  -4  -7  12       4572.40       4502.08       157.08 o                         
  -3  -7  12       4952.59       5113.19       193.92 o                         
  -2  -7  12       5212.25       6091.41       304.28 o                         
  -1  -7  12        192.84        153.70        39.93 o                         
   0  -7  12       4114.43       4212.97       225.62 o                         
   1  -7  12       3939.50       3873.03       178.71 o                         
   2  -7  12        842.15       1658.29       331.06 o                         
   3  -7  12       5863.14       5946.71       374.62 o                         
   4  -7  12       3551.19       3193.47       179.33 o                         
   5  -7  12       4289.66       3931.22       268.45 o                         
   6  -7  12       1968.52       1936.06       309.28 o                         
  -8  -6  12        980.80        966.51       130.33 o                         
  -7  -6  12        838.59        861.08       133.14 o                         
  -6  -6  12       1790.67       1965.48       133.73 o                         
  -5  -6  12       2602.15       2884.54       141.22 o                         
  -4  -6  12       9770.88       9705.85       308.80 o                         
  -3  -6  12       1184.78       1286.42        92.43 o                         
  -2  -6  12       7741.38       7987.38       219.09 o                         
  -1  -6  12       4310.28       4447.10       182.85 o                         
   0  -6  12       5641.03       5514.37       205.75 o                         
   1  -6  12       1109.75       1111.48        80.34 o                         
   2  -6  12       5357.21       6048.97       601.03 o                         
   3  -6  12       2274.91       2473.83       187.21 o                         
   4  -6  12      14331.20      13319.85       508.89 o                         
   5  -6  12       1477.28       2182.99       177.73 o                         
   6  -6  12       2616.55       2839.98       197.53 o                         
   7  -6  12        487.23        426.89        89.33 o                         
  -9  -5  12        369.88        268.66        87.75 o                         
  -8  -5  12      12558.16      12631.14       535.59 o                         
  -7  -5  12       4445.47       4470.90       247.48 o                         
  -6  -5  12       1179.44       1229.28       108.39 o                         
  -5  -5  12        163.72        210.84        36.11 o                         
  -4  -5  12       6064.43       6236.47       237.44 o                         
  -3  -5  12       8557.04       8907.51       268.70 o                         
  -2  -5  12      11185.30      11626.18       285.04 o                         
  -1  -5  12       1499.57       1544.61        67.25 o                         
   0  -5  12        182.55        282.77        38.90 o                         
   1  -5  12       2382.18       2313.27       102.25 o                         
   2  -5  12        869.32       1102.52       274.32 o                         
   3  -5  12       5274.55       5203.15       224.72 o                         
   4  -5  12       4153.54       3945.43       237.99 o                         
   5  -5  12       1876.45       1815.82       153.65 o                         
   6  -5  12        101.37        187.81        55.99 o                         
   7  -5  12       1604.17       1616.32       228.69 o                         
   8  -5  12       5532.97       5751.55       437.79 o                         
  -9  -4  12       1536.86       1653.66       169.69 o                         
  -8  -4  12       1452.18       1514.02       150.32 o                         
  -7  -4  12        253.89        325.81        71.15 o                         
  -6  -4  12        615.82        561.17        70.79 o                         
  -5  -4  12       4994.74       5381.37       211.40 o                         
  -4  -4  12      34222.10      33577.10       957.45 o                         
  -3  -4  12       1534.99       1606.23        89.58 o                         
  -2  -4  12       3395.02       3534.26       113.02 o                         
  -1  -4  12       5368.85       5586.83       148.75 o                         
   0  -4  12      14733.99      15501.82       430.52 o                         
   1  -4  12       2153.56       2131.68       125.64 o                         
   2  -4  12       7424.52       7490.90       295.69 o                         
   3  -4  12       1966.10       2012.23       123.71 o                         
   4  -4  12      19012.86      18594.07      1154.25 o                         
   5  -4  12       3932.48       3830.21       268.99 o                         
   6  -4  12       7651.00       7284.23       638.06 o                         
   7  -4  12        283.93        200.38        82.77 o                         
   8  -4  12       1352.47       1443.82       193.85 o                         
 -10  -3  12       1328.07       1387.19       294.04 o                         
  -9  -3  12        138.32        136.00        54.87 o                         
  -8  -3  12      14817.75      15002.33       586.87 o                         
  -7  -3  12        925.83        854.83       103.46 o                         
  -6  -3  12       9197.46       9179.46       320.99 o                         
  -5  -3  12        230.84        272.73        44.62 o                         
  -4  -3  12       8613.83       8925.34       306.20 o                         
  -3  -3  12        891.16       1014.15        69.63 o                         
  -2  -3  12       8343.71       8645.64       242.43 o                         
  -1  -3  12        752.56        802.56        43.85 o                         
   0  -3  12       1535.63       1593.41        70.03 o                         
   1  -3  12       1368.61       1353.90       104.82 o                         
   2  -3  12       2023.66       2084.17       143.89 o                         
   3  -3  12        116.61        132.89        24.06 o                         
   4  -3  12        297.82        399.55        57.61 o                         
   5  -3  12       1805.46       1692.04       169.89 o                         
   6  -3  12       9668.57       9798.14       612.03 o                         
   7  -3  12       1202.41       1456.89       156.82 o                         
   8  -3  12       9250.96       9778.53       598.96 o                         
 -10  -2  12       4212.93       3490.96       522.73 o                         
  -9  -2  12       1647.98       1428.86       213.52 o                         
  -8  -2  12       1825.64       1884.65       147.69 o                         
  -7  -2  12       1348.12       1404.69       129.97 o                         
  -6  -2  12      11696.93      11134.25       387.02 o                         
  -5  -2  12       1298.00       1536.30        95.07 o                         
  -4  -2  12      36654.39      37268.72       955.76 o                         
  -3  -2  12         35.74         95.02        21.62 o                         
  -2  -2  12      12216.04      12017.08       328.83 o                         
  -1  -2  12       2290.96       2304.66        71.04 o                         
   0  -2  12      18281.36      17777.54       443.80 o                         
   1  -2  12         72.55         53.23        25.15 o                         
   2  -2  12      10487.04      10368.84       556.14 o                         
   3  -2  12       2365.49       2415.58       235.72 o                         
   4  -2  12      12676.36      11829.39       534.31 o                         
   5  -2  12       3832.37       3141.25       486.68 o                         
   7  -2  12        370.02        348.49        80.59 o                         
 -10  -1  12       1914.49       1863.59       190.25 o                         
  -9  -1  12        650.55        555.39       134.87 o                         
  -8  -1  12       2350.65       2314.24       159.96 o                         
  -7  -1  12        366.45        412.96        74.75 o                         
  -6  -1  12      46661.25      44531.95      1589.09 o                         
  -5  -1  12       2568.12       2842.68       132.01 o                         
  -4  -1  12      13977.94      13181.85       382.81 o                         
  -3  -1  12        723.64        687.50        53.69 o                         
  -2  -1  12       9288.27       8858.23       236.08 o                         
  -1  -1  12        119.32        136.15        19.76 o                         
   0  -1  12        204.40        242.62        30.20 o                         
   1  -1  12       1211.49       1134.72        77.96 o                         
   2  -1  12       9545.52       9062.33       250.57 o                         
   3  -1  12       1967.67       1774.30        98.92 o                         
   4  -1  12       2282.36       2408.70       215.63 o                         
   5  -1  12          8.57        119.20        29.64 o                         
   6  -1  12      28644.49      27529.45      1133.05 o                         
   7  -1  12       1546.79       1633.31       137.22 o                         
 -10   0  12       7277.43       7319.84       442.40 o                         
  -9   0  12        113.35         65.95        49.94 o                         
  -8   0  12       1032.57       1195.55       133.43 o                         
  -7   0  12       1795.35       1696.48       192.51 o                         
  -6   0  12       8150.54       8001.67       342.95 o                         
  -5   0  12        347.65        365.51        46.38 o                         
  -4   0  12         38.12         75.49        19.59 o                         
  -3   0  12       2391.76       2339.66       119.42 o                         
  -2   0  12      18085.65      16714.14       521.44 o                         
  -1   0  12        568.11        510.67        40.96 o                         
   0   0  12      11423.91      13636.96       372.71 o                         
   1   0  12        514.33        482.53        52.17 o                         
   2   0  12      24415.17      22787.78       601.67 o                         
   3   0  12        251.95        289.10        45.55 o                         
   4   0  12        361.14        427.62        67.42 o                         
   5   0  12       2094.13       2214.07       128.67 o                         
   6   0  12      12813.17      12285.43       534.26 o                         
   7   0  12       3501.30       3291.41       177.37 o                         
 -10   1  12       1792.61       1842.87       181.45 o                         
  -9   1  12        638.02        553.91       120.85 o                         
  -8   1  12       2398.76       2093.33       172.88 o                         
  -7   1  12        393.44        425.51        68.20 o                         
  -6   1  12      47138.78      49043.78      1596.04 o                         
  -5   1  12       2531.89       2927.03       177.56 o                         
  -4   1  12      13847.20      13665.71       376.31 o                         
  -3   1  12        681.46        726.02        45.32 o                         
  -2   1  12       9204.55       8101.70       440.69 o                         
  -1   1  12        121.07        154.77        22.89 o                         
   0   1  12        158.80        177.65        26.51 o                         
   1   1  12       1192.14       1115.76        50.19 o                         
   2   1  12       9688.42       8808.67       229.95 o                         
   3   1  12       2108.94       1942.62       101.48 o                         
   4   1  12       2576.76       2690.03       129.36 o                         
   5   1  12         11.47         95.40        29.00 o                         
   6   1  12      28851.87      27672.83      1142.78 o                         
   7   1  12       1606.48       1643.49       116.42 o                         
   8   1  12       2907.91       3151.41       219.98 o                         
   9   1  12        529.68        527.09        76.23 o                         
 -10   2  12       4462.91       4298.43       266.21 o                         
  -9   2  12       1691.74       1316.61       141.55 o                         
  -8   2  12       1835.11       1878.56       127.48 o                         
  -7   2  12       1438.76       1308.95       122.09 o                         
  -6   2  12      12043.11      11908.29       506.11 o                         
  -5   2  12       1350.13       1724.13        95.07 o                         
  -4   2  12      36227.89      35451.32       867.99 o                         
  -3   2  12         25.19         56.80        16.68 o                         
  -2   2  12      11864.38      10904.00       274.90 o                         
  -1   2  12       2246.15       2114.64        89.30 o                         
   0   2  12      18418.29      18154.78       580.32 o                         
   1   2  12         97.66         92.85        17.55 o                         
   2   2  12      10228.54      10345.36       401.23 o                         
   3   2  12       2382.23       2275.00       138.91 o                         
   4   2  12      12547.38      12199.65       533.11 o                         
   5   2  12       4101.30       4114.93       205.66 o                         
   6   2  12       6966.36       6768.91       332.09 o                         
   7   2  12        327.11        357.07        61.63 o                         
   8   2  12       8494.40       8394.29       404.12 o                         
   9   2  12        580.90        518.37        89.30 o                         
 -10   3  12       1278.39       1524.68       187.82 o                         
  -9   3  12        143.69        109.56        56.48 o                         
  -8   3  12      15032.34      14362.10       494.30 o                         
  -7   3  12        929.35        889.59        77.98 o                         
  -6   3  12       9145.37       8804.35       293.10 o                         
  -5   3  12        294.34        321.60        37.47 o                         
  -4   3  12       8968.61       8807.44       348.24 o                         
  -3   3  12        744.44        783.64        42.87 o                         
  -2   3  12       8549.90       9102.31       211.66 o                         
  -1   3  12        772.79        842.78        45.11 o                         
   0   3  12       1512.20       1544.58        60.03 o                         
   1   3  12       1386.81       1234.23        57.30 o                         
   2   3  12       2239.31       2176.86        94.34 o                         
   3   3  12        132.33        134.38        24.32 o                         
   4   3  12        258.29        433.43       117.61 o                         
   5   3  12       1781.40       1765.34       133.55 o                         
   6   3  12       9354.97       8886.83       436.31 o                         
   7   3  12       1240.54       1215.16       117.06 o                         
   8   3  12       9458.12       8908.84       560.85 o                         
   9   3  12        213.56        150.28        65.34 o                         
  -9   4  12       1610.35       2108.02       175.00 o                         
  -8   4  12       1393.96       1410.20       106.34 o                         
  -7   4  12        190.62        274.08        46.97 o                         
  -6   4  12        587.44        525.48        59.98 o                         
  -5   4  12       4932.83       4997.43       153.80 o                         
  -4   4  12      34138.55      30961.34      1132.90 o                         
  -3   4  12       1577.75       1780.53        68.89 o                         
  -2   4  12       3508.58       3587.32       108.16 o                         
  -1   4  12       5238.20       5010.74       142.35 o                         
   0   4  12      14716.27      15248.57       350.24 o                         
   1   4  12       2212.72       1984.17        79.32 o                         
   2   4  12       7078.23       7028.02       282.96 o                         
   3   4  12       2028.08       2155.66        98.61 o                         
   4   4  12      19071.21      19071.81       604.64 o                         
   5   4  12       3962.28       3993.43       230.14 o                         
   6   4  12       7660.49       7090.68       365.57 o                         
   7   4  12        349.73        333.89        76.23 o                         
   8   4  12       1323.43       1324.61       143.34 o                         
  -9   5  12        333.92        203.12       104.59 o                         
  -8   5  12      12408.42      12446.40       437.97 o                         
  -7   5  12       4403.77       4382.42       180.76 o                         
  -6   5  12       1381.14       1309.31       102.86 o                         
  -5   5  12        129.79        210.94        40.41 o                         
  -4   5  12       5891.46       6060.65       263.83 o                         
  -3   5  12       8475.71       8727.43       224.36 o                         
  -2   5  12      10801.76      10966.76       255.92 o                         
  -1   5  12       1483.96       1492.95        61.10 o                         
   0   5  12        201.85        240.99        25.15 o                         
   1   5  12       2457.20       2431.58        89.21 o                         
   2   5  12        968.83       1025.59        77.89 o                         
   3   5  12       5326.71       5097.09       225.02 o                         
   4   5  12       4230.54       4081.81       193.51 o                         
   5   5  12       1880.48       1986.84       133.54 o                         
   6   5  12         98.96        115.94        41.82 o                         
   7   5  12       1594.49       1558.87       161.64 o                         
   8   5  12       5379.58       5150.63       402.94 o                         
  -8   6  12        991.60        990.27       103.08 o                         
  -7   6  12        761.25       1059.65       100.46 o                         
  -6   6  12       1784.84       1795.45       108.04 o                         
  -5   6  12       2654.77       2974.45       137.96 o                         
  -4   6  12       9824.17       9534.26       306.13 o                         
  -3   6  12       1097.22       1168.21        67.91 o                         
  -2   6  12       8056.69       8130.98       250.21 o                         
  -1   6  12       4578.08       4365.08       144.72 o                         
   0   6  12       5165.09       5124.69       144.79 o                         
   1   6  12       1116.60       1086.55        74.86 o                         
   2   6  12       5296.52       6795.66       312.17 o                         
   3   6  12       2280.38       2418.90       125.15 o                         
   4   6  12      14436.34      13880.02       450.20 o                         
   5   6  12       1415.17       1516.76       114.57 o                         
   6   6  12       2618.79       2421.51       144.92 o                         
   7   6  12        449.20        542.23        71.73 o                         
  -8   7  12       2351.69       2714.05       184.73 o                         
  -7   7  12       2320.63       2858.06       174.49 o                         
  -6   7  12       6930.00       7065.84       252.36 o                         
  -5   7  12        310.05        394.54        57.20 o                         
  -4   7  12       4207.92       3881.28       160.43 o                         
  -3   7  12       5063.64       5287.86       197.29 o                         
  -2   7  12       5484.03       5526.15       195.09 o                         
  -1   7  12        163.31        138.77        27.86 o                         
   0   7  12       4261.24       4319.75       128.72 o                         
   1   7  12       3876.38       3672.06       142.82 o                         
   2   7  12        875.57       1141.58       109.98 o                         
   3   7  12       5622.94       5684.41       297.72 o                         
   4   7  12       3364.06       3285.12       162.73 o                         
   5   7  12       4322.91       4140.02       191.65 o                         
   6   7  12       1937.25       2131.75       145.08 o                         
  -7   8  12         31.35        197.23        75.23 o                         
  -6   8  12        223.49        227.46        70.64 o                         
  -5   8  12       2325.35       2421.43       193.55 o                         
  -4   8  12        825.26        743.79        70.35 o                         
  -3   8  12        148.98        118.72        33.76 o                         
  -2   8  12       9380.19       9216.15       290.34 o                         
  -1   8  12       3843.03       3638.07       134.20 o                         
   0   8  12       3932.16       3908.96       137.11 o                         
   1   8  12       1459.60       1472.01       116.08 o                         
   2   8  12       7136.83       7171.28       239.66 o                         
   3   8  12       4132.60       4056.96       224.86 o                         
   4   8  12       2492.69       2358.71       196.48 o                         
   5   8  12       3750.78       3743.67       192.82 o                         
   6   8  12       1562.84       1532.36       143.20 o                         
  -5   9  12        590.70        551.04        99.96 o                         
  -4   9  12        507.50        616.51        84.71 o                         
  -3   9  12       2599.27       2566.36       124.86 o                         
  -2   9  12       3131.93       3185.60       154.75 o                         
  -1   9  12        780.57        710.29        62.23 o                         
   0   9  12       2181.21       2220.75       122.24 o                         
   1   9  12       5514.21       5418.43       219.68 o                         
   2   9  12        411.61        532.32        59.45 o                         
   3   9  12       2071.81       2185.03       149.06 o                         
   4   9  12        386.37        478.39        84.80 o                         
  -4  10  12       2537.69       1944.77       313.64 o                         
  -3  10  12        313.55        309.98        58.26 o                         
  -2  10  12       4441.90       4101.83       170.04 o                         
  -1  10  12       2191.70       2179.33       113.05 o                         
   0  10  12       4604.92       4392.60       205.93 o                         
   1  10  12        926.35        901.47        92.85 o                         
   2  10  12       2479.79       2327.00       141.56 o                         
  -3 -10  13        678.32        607.18       153.55 o                         
  -2 -10  13       2714.48       2785.88       206.59 o                         
  -1 -10  13        343.59        332.22        74.20 o                         
   0 -10  13       4474.23       4063.79       304.93 o                         
   1 -10  13       2615.60       2376.03       411.65 o                         
   2 -10  13        184.42        183.00       109.99 o                         
  -5  -9  13       3350.41       3035.95       155.55 o                         
  -4  -9  13       2421.29       2560.06       163.32 o                         
  -3  -9  13        403.74        424.29        67.34 o                         
  -2  -9  13       2426.09       2271.17       183.19 o                         
  -1  -9  13       2763.35       2643.92       233.05 o                         
   0  -9  13       2545.11       2718.83       399.56 o                         
   1  -9  13        226.78        195.74        93.61 o                         
   2  -9  13       4839.85       4909.03       358.81 o                         
   3  -9  13       2160.35       2229.97       406.20 o                         
   4  -9  13       2029.42       2308.51       385.51 o                         
  -6  -8  13       7375.61       7277.56       276.76 o                         
  -5  -8  13        114.90        384.44       115.33 o                         
  -4  -8  13       1783.49       1799.54       125.15 o                         
  -3  -8  13       5304.49       5417.73       253.19 o                         
  -2  -8  13       5241.38       5488.01       400.76 o                         
  -1  -8  13         44.69         44.00        41.47 o                         
   0  -8  13       7062.91       7544.07       322.60 o                         
   1  -8  13       4339.95       4284.38       316.35 o                         
   2  -8  13        673.82        564.97       123.11 o                         
   3  -8  13       1410.73       1526.57       197.23 o                         
   4  -8  13       1560.71       1612.75       199.58 o                         
   5  -8  13       2040.40       1857.65       333.24 o                         
  -7  -7  13        838.01       1291.13       131.35 o                         
  -6  -7  13       2493.90       2713.69       148.22 o                         
  -5  -7  13       1462.72       1499.63        95.37 o                         
  -4  -7  13       2201.55       2390.95       114.98 o                         
  -3  -7  13        165.51        216.83        48.40 o                         
  -2  -7  13       8656.75       8769.69       340.81 o                         
  -1  -7  13       4388.03       4609.84       286.31 o                         
   0  -7  13       2867.63       2940.67       158.42 o                         
   1  -7  13        597.52        633.46       118.68 o                         
   2  -7  13       3153.06       3172.88       264.52 o                         
   3  -7  13       4575.67       4477.10       386.60 o                         
   4  -7  13       3071.12       3403.38       243.49 o                         
   5  -7  13        241.72        371.60       124.15 o                         
   6  -7  13       6916.37       7119.36       598.96 o                         
  -8  -6  13       5534.65       6239.68       366.25 o                         
  -7  -6  13       3947.18       3979.31       245.56 o                         
  -6  -6  13      10828.90      10532.77       393.82 o                         
  -5  -6  13         50.41        162.08        33.87 o                         
  -4  -6  13       4029.36       4037.56       180.57 o                         
  -3  -6  13       2839.47       3077.31       144.57 o                         
  -2  -6  13      16248.71      16741.67       509.92 o                         
  -1  -6  13        936.50        879.97        95.85 o                         
   0  -6  13       6949.83       7075.53       261.39 o                         
   1  -6  13       5889.46       5847.18       347.27 o                         
   2  -6  13       3199.66       3193.57       327.69 o                         
   3  -6  13        649.25        659.69       111.29 o                         
   4  -6  13        688.75        675.89        81.35 o                         
   5  -6  13       5881.06       5622.07       316.80 o                         
   6  -6  13       1069.30        979.92       145.82 o                         
   7  -6  13        663.46        444.32       137.22 o                         
  -9  -5  13       2061.37       1660.52       204.83 o                         
  -8  -5  13       3255.67       3494.31       232.14 o                         
  -7  -5  13       1137.27       1276.37       144.49 o                         
  -6  -5  13       2595.53       2526.68       142.81 o                         
  -5  -5  13       1203.23       1261.32       105.16 o                         
  -4  -5  13       4379.67       4402.97       208.57 o                         
  -3  -5  13         36.58         77.40        25.39 o                         
  -2  -5  13       4840.85       5034.05       151.71 o                         
  -1  -5  13       6776.94       7040.73       216.72 o                         
   0  -5  13       6189.15       6241.40       230.02 o                         
   1  -5  13        624.70        718.88        90.28 o                         
   2  -5  13       1553.93       1515.70       235.23 o                         
   3  -5  13       7222.34       7352.07       303.66 o                         
   4  -5  13      16158.69      15269.48       714.11 o                         
   5  -5  13       1983.90       2120.37       170.69 o                         
   6  -5  13      10609.11      10120.29      1005.06 o                         
   7  -5  13        578.66        661.57        97.26 o                         
   8  -5  13        263.01        206.91        91.48 o                         
  -9  -4  13        297.16        228.30        77.35 o                         
  -8  -4  13      10534.99      10820.94       461.78 o                         
  -7  -4  13       2814.51       2796.57       223.87 o                         
  -6  -4  13       2175.29       2049.24        99.83 o                         
  -5  -4  13        885.34       1232.93       110.63 o                         
  -4  -4  13      14921.45      14915.72       471.19 o                         
  -3  -4  13       1653.60       1803.86        96.18 o                         
  -2  -4  13       6200.45       6789.05       184.73 o                         
  -1  -4  13        645.72        733.05        44.81 o                         
   0  -4  13       9053.93       9297.08       311.55 o                         
   1  -4  13       8203.41       8124.75       330.52 o                         
   2  -4  13       4646.66       4678.74       213.24 o                         
   3  -4  13       1898.09       1893.14       113.09 o                         
   4  -4  13        742.28        725.11        97.67 o                         
   5  -4  13       3980.13       4093.48       230.36 o                         
   6  -4  13       2951.95       2960.73       178.38 o                         
   7  -4  13        712.16        764.49       150.28 o                         
   8  -4  13       2739.41       2924.89       263.54 o                         
 -10  -3  13       3672.96       3889.55       533.62 o                         
  -9  -3  13       1411.13       1380.10       147.42 o                         
  -8  -3  13       4385.78       4543.83       243.13 o                         
  -7  -3  13       1453.65       1438.06       139.53 o                         
  -6  -3  13       2274.28       2027.91       121.88 o                         
  -5  -3  13       3248.24       3367.97       148.87 o                         
  -4  -3  13      17199.90      17013.36       526.18 o                         
  -3  -3  13        134.52        133.91        27.99 o                         
  -2  -3  13       1673.13       1849.94        88.64 o                         
  -1  -3  13       2011.30       2125.88        78.34 o                         
   0  -3  13       3548.71       3787.94       137.47 o                         
   1  -3  13       1741.36       1739.78       196.05 o                         
   2  -3  13      19617.17      19353.42      1316.52 o                         
   3  -3  13       3803.40       3591.52       145.17 o                         
   4  -3  13      24269.20      22375.52       963.95 o                         
   5  -3  13       3260.48       3105.68       173.21 o                         
   6  -3  13       9329.88       8979.19       618.56 o                         
   7  -3  13       4243.81       4708.49       348.49 o                         
   8  -3  13       3636.39       4031.12       304.93 o                         
 -10  -2  13        724.53        625.10       211.27 o                         
  -9  -2  13       1243.98       1179.21       129.86 o                         
  -8  -2  13      10988.48      10696.39       460.42 o                         
  -7  -2  13        508.93        525.35        79.29 o                         
  -6  -2  13      15761.28      15457.71       517.56 o                         
  -5  -2  13       1955.73       2090.12       114.04 o                         
  -4  -2  13      20245.19      20166.94       650.93 o                         
  -3  -2  13        840.97        998.85        70.72 o                         
  -2  -2  13       3732.59       4578.01       274.45 o                         
  -1  -2  13          3.70         12.52        10.98 o                         
   0  -2  13        221.03        213.52        26.97 o                         
   1  -2  13       1832.50       1525.25       118.71 o                         
   2  -2  13      16461.19      17111.63      1517.88 o                         
   3  -2  13        905.75        965.24        95.01 o                         
   4  -2  13       8076.41       6750.00       406.89 o                         
   5  -2  13        594.28        435.61       104.55 o                         
   7  -2  13        525.50        372.45        93.66 o                         
 -10  -1  13      11428.83      12256.68      1028.18 o                         
  -9  -1  13        449.82        515.38       152.46 o                         
  -8  -1  13       2703.43       2603.94       213.89 o                         
  -7  -1  13       1288.38       1257.82       121.08 o                         
  -6  -1  13      10724.36      10250.69       360.00 o                         
  -5  -1  13       3297.42       3175.69       144.77 o                         
  -4  -1  13       4899.60       4601.09       161.52 o                         
  -3  -1  13        738.23        773.25        59.75 o                         
  -1  -1  13        623.19        601.04        53.10 o                         
   0  -1  13       3506.85       3941.83       159.89 o                         
   1  -1  13        740.33        849.40       162.18 o                         
   2  -1  13      21552.26      20570.58      1058.40 o                         
   3  -1  13         72.85         75.47        21.38 o                         
   4  -1  13       8244.08       7883.07       407.18 o                         
   5  -1  13        518.45        521.42        67.71 o                         
   6  -1  13       5072.91       5091.82       344.13 o                         
   7  -1  13        768.75       1106.23       111.08 o                         
 -10   0  13       1510.10       1571.46       176.54 o                         
  -9   0  13        282.73        217.73        94.15 o                         
  -8   0  13         16.13         36.26        35.27 o                         
  -7   0  13       2074.36       2012.38       190.95 o                         
  -6   0  13      27305.08      27463.05       980.39 o                         
  -5   0  13       1754.43       1836.78       101.53 o                         
  -4   0  13      26571.41      25798.70       627.63 o                         
  -3   0  13       1118.87       1122.94        79.56 o                         
  -1   0  13        703.57        642.76        44.74 o                         
   0   0  13        176.21        211.20        25.96 o                         
   1   0  13         46.81         52.49        23.93 o
[truncated: 217,081 more chars]
